# Supplementary material for: Transcription–replication collisions trigger high-fidelity replication reset
Source: Nucleic Acids Res. 2025 Nov 26;53(22):gkaf1227. doi: 10.1093/nar/gkaf1227 (PMC12651559; doi:10.1093/nar/gkaf1227)
Supplement: gkaf1227_Supplemental_Files [file gkaf1227_supplemental_files.zip]

Archive with 5 entries (5 files):
- Revisions_Supplement.docx
- Supplementary Table S1 - Wild-Type vs recA Screen.xlsx
- Supplementary Table S2 - Wild-Type vs gam Screen.xlsx
- Supplementary Table S3 - recA vs gam Screen.xlsx
- Supplementary Table S4 - Wild-Type vs rep Chloramphenicol Sensitivity Screen.xlsx
