# Supplementary material for: Transcription–replication collisions trigger high-fidelity replication reset
Source: Nucleic Acids Res. 2025 Nov 26;53(22):gkaf1227. doi: 10.1093/nar/gkaf1227 (PMC12651559; doi:10.1093/nar/gkaf1227)
Supplement: gkaf1227_Supplemental_Files [file gkaf1227_supplemental_files.zip › Supplementary Table S1 - Wild-Type vs recA Screen.xlsx]

## Sheet: Supplementary Table S1 - Wild-T
Gene (KD)	Operon	Fitness (Log2 FC)	FDR	Median LFC (Wild-Type)	Median LFC (ΔrecA)
recA	recAX	3.68994	2.37107e-10	-4.94214	-1.15695
lexA	lexA-dinF	3.45572	5.29022e-09	-5.11454	-1.55173
ppiB	ppiB-lpxH	3.12272	3.23308e-07	-9.62856	-6.09492
ftsN	ftsN	2.77401	1.58885e-05	-9.39946	-6.22891
ptsI	ptsHI-crr	2.69965	3.1543e-05	-7.55291	-4.58065
iscR	iscRSUA	2.57363	9.86235e-05	-8.45078	-5.54383
xerC	yifL-dapF-yigA-xerC-yigB	2.53241	0.000135293	-2.99047	-0.494875
crp	crp	2.45851	0.000267377	-8.9883	-6.16005
atpG	atpIBEFHAGDC	2.40166	0.000405377	-8.68643	-5.9352
ruvB	ruvAB	2.35285	0.000591762	-2.31362	-0.0438093
fmt	def-fmt	2.21175	0.00178134	-10.2468	-7.58
ispG	ispG-sroE	2.12547	0.00356596	-9.72554	-7.17983
rpmA	rplU-rpmA-yhbE-obgE	2.09877	0.00435861	-9.37621	-6.88066
rrsA	rrsA-ileT-alaT-rrlA-rrfA	2.09072	0.00448052	-9.80416	-7.28781
leuZ	glyW-cysT-leuZ-3'ETS<sup><i>leuZ</i></sup>	2.09041	0.00448052	-6.75022	-4.44054
rne	rne	2.07198	0.00511745	-9.41045	-6.93931
fabD	yceD-rpmF-plsX-fabHDG-acpP-fabF	1.99673	0.00871384	-9.18274	-6.80202
rfaE	rfaE	1.95013	0.0115799	-5.69356	-3.59573
murF	mraZ-rsmH-ftsLI-murEF-mraY-murD-ftsW-murGC-ddlB-ftsQAZ-lpxC	1.91896	0.0147637	-10.5916	-8.19343
rpsJ	rpsJ-rplCDWB-rpsS-rplV-rpsC-rplP-rpmC-rpsQ	1.91018	0.0155422	-10.7538	-8.35345
ftsX	ftsYEX	1.90046	0.0163685	-9.47524	-7.1708
ispF	ispDF	1.89603	0.0167036	-10.095	-7.75316
rrsE	rrsE-gltV-rrlE-rrfE	1.88306	0.0177412	-8.55608	-6.33111
kdsB	ycaR-kdsB	1.84682	0.0220023	-9.58618	-7.32774
rfaD	rfaD-waaFCL	1.81509	0.0263048	-5.52688	-3.57531
fbaA	epd-pgk-fbaA	1.76254	0.0366206	-7.65666	-5.61288
zipA	zipA	1.72476	0.0462373	-9.30867	-7.19071
parC	parC	1.63393	0.0836819	-8.43182	-6.46385
waaP	waaQGPSBOJYZU	1.61951	0.0901251	-3.19867	-1.60142
valT	lysT-valT-lysW	1.60597	0.0972665	-10.7924	-8.69262
ftsQ	mraZ-rsmH-ftsLI-murEF-mraY-murD-ftsW-murGC-ddlB-ftsQAZ-lpxC	1.60137	0.0972665	-10.6895	-8.60127
rnpA	rpmH-rnpA	1.59744	0.0980426	-8.73885	-6.78648
infB	metY-rimP-nusA-infB-rbfA-truB-rpsO-pnp	1.59639	0.0984986	-11.4927	-9.35521
tonB	tonB	1.59089	0.0989733	-1.72079	-0.253341
ruvA	ruvAB	1.58697	0.100415	-1.71	-0.247215
lpcA	lpcA	1.58326	0.102006	-4.91692	-3.23854
mtlD	mtlADR	1.55944	0.117464	-2.86496	-1.35058
metG	metG	1.55343	0.122224	-9.53496	-7.57256
araB	araBAD	1.51945	0.142341	-4.12351	-2.56306
pfkA	pfkA	1.51208	0.147434	-2.94058	-1.46837
xseB	xseB-ispA-dxs-yajO	1.51088	0.14839	-8.66497	-6.80397
acpP	yceD-rpmF-plsX-fabHDG-acpP-fabF	1.5049	0.152896	-9.63891	-7.71787
secG	secG-leuU	1.48719	0.169053	-9.86612	-7.94736
yrfF	yrfF	1.4661	0.189356	-7.37053	-5.64211
mukF	cmoM-mukFEB	1.45298	0.19958	-9.64088	-7.77148
glnS	glnS	1.45262	0.19958	-9.66032	-7.78996
exbB	exbBD	1.43045	0.218543	-0.91724	0.334672
waaF	rfaD-waaFCL	1.42317	0.225339	-4.91782	-3.39936
rplD	rpsJ-rplCDWB-rpsS-rplV-rpsC-rplP-rpmC-rpsQ	1.418	0.229153	-8.87467	-7.09211
ptsH	ptsHI-crr	1.4038	0.245782	-6.26619	-4.67514
tusC	yheO-tusDCB	1.39437	0.255471	-6.67149	-5.06226
eno	pyrG-eno	1.38028	0.272282	-5.74764	-4.21542
kdsC	yrbG-kdsDC-lptCAB-rpoN-hpf-ptsN-rapZ-npr	1.37716	0.276793	-9.41527	-7.63677
pgk	epd-pgk-fbaA	1.36759	0.287889	-4.99319	-3.52511
skp	bamA-skp-lpxD-fabZ-lpxAB-rnhB-dnaE	1.36054	0.296343	-8.17243	-6.49489
waaQ	waaQGPSBOJYZU	1.35464	0.301922	-3.04346	-1.7216
rseP	rseP	1.35186	0.304518	-9.03425	-7.30684
ftsH	rlmE-ftsH	1.3439	0.313976	-9.55567	-7.80083
sibE	sibE	1.28836	0.393429	-3.17325	-1.90876
gapA	gapA-yeaD	1.27777	0.405939	-7.20545	-5.6763
serS	serS	1.27776	0.405939	-9.89701	-8.18496
fabZ	bamA-skp-lpxD-fabZ-lpxAB-rnhB-dnaE	1.26998	0.419586	-9.46917	-7.79391
pstA	pstSCAB-phoU	1.26649	0.419586	-5.30967	-3.92102
yigA	yifL-dapF-yigA-xerC-yigB	1.26634	0.419586	-1.58008	-0.446757
tsaD	tsaD	1.25983	0.432792	-8.14295	-6.56792
spoT	rpoZ-spoT-trmH-recG	1.25704	0.432792	-8.57697	-6.97522
xerD	xerD-dsbC-recJ-prfB-lysS	1.25483	0.432792	-1.50654	-0.389769
rplT	thrS-infC-rpmI-rplT-pheMST-ihfA	1.25437	0.432792	-10.1426	-8.43718
frr	frr	1.25317	0.432792	-9.44787	-7.79082
rplL	rplKAJL-rpoBC	1.23487	0.469079	-10.6755	-8.95337
rrsC	rrsC-gltU-rrlC-rrfC	1.22545	0.482605	-5.29949	-3.95254
rplC	rpsJ-rplCDWB-rpsS-rplV-rpsC-rplP-rpmC-rpsQ	1.22262	0.4867	-9.42521	-7.80017
ileV	rrsH-ileV-alaV-rrlH-rrfH	1.22136	0.4867	-4.74695	-3.44182
waaC	rfaD-waaFCL	1.19195	0.560227	-4.94031	-3.65136
tyrV	tyrTV-tpr	1.18533	0.576183	-9.59317	-7.99391
nrdR	nrdR-ribDE-nusB-thiL-pgpA	1.18384	0.576183	-8.81296	-7.2682
guaA	guaBA	1.16257	0.627646	-5.12342	-3.85132
waaG	waaQGPSBOJYZU	1.14944	0.661637	-2.43535	-1.36027
atpB	atpIBEFHAGDC	1.14556	0.674168	-8.42948	-6.949
pyrH	pyrH	1.13868	0.695846	-10.3787	-8.77262
valS	holC-valS	1.13511	0.703062	-9.47602	-7.9348
rnhB	bamA-skp-lpxD-fabZ-lpxAB-rnhB-dnaE	1.12976	0.716838	-8.68825	-7.20593
tsaC	yrdD-tsaC-aroE-yrdB	1.12739	0.719911	-7.47151	-6.07438
tsaB	tsaB-yeaY	1.11929	0.74468	-7.24917	-5.87528
cydD	cydDC	1.09709	0.806192	-7.65185	-6.27269
ftsB	ftsB	1.09406	0.806192	-9.71804	-8.20131
cyaA	cyaA	1.09197	0.806192	-2.19857	-1.19717
dnaC	yjjB-dnaTC-yjjA	1.08726	0.821764	-10.0386	-8.50688
proM	argX-hisR-leuT-proM	1.08674	0.821764	-5.49422	-4.27255
exbD	exbBD	1.08236	0.830694	-0.73529	0.156115
yheO	yheO-tusDCB	1.05403	0.923953	-7.66085	-6.32406
ppa	ppa	1.05059	0.929108	-8.29368	-6.91721
leuU	secG-leuU	1.02936	0.998596	-6.30496	-5.08528
ycaR	ycaR-kdsB	1.02247	0.999998	-5.6441	-4.47642
lspA	ribF-ileS-lspA-fkpB-ispH	1.01666	0.999998	-9.09617	-7.69893
metK	metK	1.01116	0.999998	-9.29266	-7.88753
yqgF	yqgEF	1.00893	0.999998	-9.03863	-7.65301
mnmA	mnmA	1.00453	0.999998	-9.19837	-7.80627
rplM	rplM-rpsI	0.98438	0.999998	-9.82823	-8.41337
thrV	rrsD-ileU-alaU-rrlD-rrfD-thrV-rrfF	0.98175	0.999998	-10.8505	-9.36877
acnB	acnB	0.96223	0.999998	-5.74382	-4.6295
yebC	nudB-yebC-ruvC	0.958944	0.999998	-0.824454	-0.0503094
ubiE	ubiEJB	0.948673	0.999998	-8.29608	-7.02116
plsC	plsC	0.947927	0.999998	-6.2601	-5.12481
cysS	cysS	0.91913	0.999998	-10.7864	-9.37145
ispD	ispDF	0.915524	0.999998	-8.81318	-7.5361
cysT	glyW-cysT-leuZ-3'ETS<sup><i>leuZ</i></sup>	0.907709	0.999998	-2.92229	-2.0555
atpC	atpIBEFHAGDC	0.901963	0.999998	-7.84088	-6.64361
safA	safA-ydeO	0.889656	0.999998	-0.444117	0.234642
gshA	gshA	0.889271	0.999998	-0.418004	0.258576
rpoA	rpsMKD-rpoA-rplQ	0.881355	0.999998	-10.5549	-9.19329
ybeD	ybeD-lipB	0.880803	0.999998	-4.16472	-3.23975
ptsN	yrbG-kdsDC-lptCAB-rpoN-hpf-ptsN-rapZ-npr	0.878972	0.999998	-1.82705	-1.06406
gltX	gltX	0.874954	0.999998	-9.76745	-8.46583
pdxH	pdxH-tyrS-pdxY	0.87458	0.999998	-3.63517	-2.75267
trxB	trxB	0.870717	0.999998	-3.33056	-2.47278
yrbN	yrbN-deaD	0.870607	0.999998	-2.31914	-1.53078
ftsI	mraZ-rsmH-ftsLI-murEF-mraY-murD-ftsW-murGC-ddlB-ftsQAZ-lpxC	0.870543	0.999998	-10.7512	-9.38701
gor	gor	0.870455	0.999998	-1.13392	-0.427
tyrU	thrU-tyrU-glyT-thrT-tufB	0.86604	0.999998	-10.8641	-9.49675
gshB	rsmE-gshB	0.861925	0.999998	-1.037	-0.345266
fdx	hscBA-fdx-iscX	0.856328	0.999998	-6.13766	-5.10223
opgG	opgGH	0.849883	0.999998	-0.331633	0.299638
arcA	arcA	0.839768	0.999998	-8.13978	-6.9842
cysE	cysE	0.837627	0.999998	-6.36343	-5.33125
sapD	sapABCDF	0.82981	0.999998	-2.81237	-2.03099
minC	minCDE	0.82642	0.999998	-1.25543	-0.584203
rplQ	rpsMKD-rpoA-rplQ	0.813554	0.999998	-10.0325	-8.77401
leuP	leuQPV	0.811722	0.999998	-6.56724	-5.54701
gmhB	gmhB	0.809493	0.999998	-3.02668	-2.25092
aroK	aroKB-damX-dam-rpe-gph-trpS	0.807381	0.999998	-4.40061	-3.53287
mrdA	rsfS-rlmH-mrdAB-rlpA	0.806196	0.999998	-9.09181	-7.90481
ribC	ribC	0.805705	0.999998	-6.45432	-5.44781
sapC	sapABCDF	0.803849	0.999998	-2.97925	-2.21238
ruvC	nudB-yebC-ruvC	0.801419	0.999998	-0.407038	0.180958
aspU	aspU	0.801055	0.999998	-9.91396	-8.67605
kdsD	yrbG-kdsDC-lptCAB-rpoN-hpf-ptsN-rapZ-npr	0.798983	0.999998	-4.82981	-3.94109
lon	clpPX-lon	0.786842	0.999998	-1.87764	-1.20329
secF	tgt-yajC-secDF	0.786458	0.999998	-5.75515	-4.81566
ychA	ychQA-kdsA	0.784465	0.999998	-2.23618	-1.53962
lpxL	lpxL	0.781322	0.999998	-4.93622	-4.05787
yejL	yejLM	0.776234	0.999998	-9.96352	-8.74698
waaB	waaQGPSBOJYZU	0.773687	0.999998	-0.926582	-0.330642
fecI	fecIR	0.773541	0.999998	-0.399882	0.159751
bamD	bamD	0.773194	0.999998	-1.76081	-1.10812
deaD	yrbN-deaD	0.76597	0.999998	-2.51095	-1.81405
fecE	fecABCDE	0.761945	0.999998	-0.216922	0.318554
suhB	suhB	0.760172	0.999998	-7.72217	-6.67454
rpmD	rplNXE-rpsNH-rplFR-rpsE-rpmD-rplO-secY-rpmJ	0.758883	0.999998	-9.79587	-8.60805
trpS	aroKB-damX-dam-rpe-gph-trpS	0.754438	0.999998	-9.50801	-8.34425
metY	metY-rimP-nusA-infB-rbfA-truB-rpsO-pnp	0.748399	0.999998	-8.9032	-7.78671
rsfS	rsfS-rlmH-mrdAB-rlpA	0.745138	0.999998	-8.35424	-7.27846
recF	dnaAN-recF	0.742386	0.999998	-0.601341	-0.059021
ihfA	thrS-infC-rpmI-rplT-pheMST-ihfA	0.741484	0.999998	-4.1599	-3.37449
pgm	seqA-pgm	0.739026	0.999998	-2.01746	-1.38133
trmH	rpoZ-spoT-trmH-recG	0.734288	0.999998	-0.73273	-0.189487
iscS	iscRSUA	0.73395	0.999998	-5.94631	-5.0462
pstB	pstSCAB-phoU	0.731499	0.999998	-5.83428	-4.94428
crr	ptsHI-crr	0.730824	0.999998	-3.62993	-2.89148
fecB	fecABCDE	0.729307	0.999998	-0.315052	0.194534
rrfH	rrsH-ileV-alaV-rrlH-rrfH	0.727144	0.999998	-8.95668	-7.85775
cysB	cysB	0.724053	0.999998	-1.05446	-0.499368
hemB	hemB	0.718798	0.999998	-8.12979	-7.09562
rrsD	rrsD-ileU-alaU-rrlD-rrfD-thrV-rrfF	0.717039	0.999998	-6.03834	-5.14883
feoB	feoABC	0.716188	0.999998	-1.16619	-0.611295
lpxM	lpxM	0.712138	0.999998	-0.908009	-0.374879
valV	valVW	0.708675	0.999998	-6.97018	-6.02532
cydX	cydX-ybgE	0.707632	0.999998	-8.5979	-7.54292
can	can	0.70366	0.999998	-2.76012	-2.10842
galU	galU	0.697602	0.999998	-1.67825	-1.1068
pstC	pstSCAB-phoU	0.696504	0.999998	-3.96208	-3.23518
fecD	fecABCDE	0.682727	0.999998	-0.292661	0.168819
ypdI	ypdI	0.682456	0.999998	-1.55071	-1.00315
rpsT	rpsT	0.682294	0.999998	-10.004	-8.87834
ymjC	ycjY-ymjDC-mpaA	0.680946	0.999998	-1.38128	-0.846851
lpxK	ycaI-msbA-lpxK-ycaQ	0.679646	0.999998	-9.41931	-8.3362
waaO	waaQGPSBOJYZU	0.678444	0.999998	-0.659458	-0.177075
rpoN	yrbG-kdsDC-lptCAB-rpoN-hpf-ptsN-rapZ-npr	0.678209	0.999998	-1.6929	-1.13983
recR	ybaB-recR	0.677841	0.999998	-0.61854	-0.13957
gyrB	gyrB	0.67334	0.999998	-9.22351	-8.16005
hflD	hflD-purB	0.667119	0.999998	-6.26556	-5.41038
tas	tas	0.666339	0.999998	-0.666915	-0.196123
ynhF	ynhF	0.664641	0.999998	-0.697071	-0.225906
rpe	aroKB-damX-dam-rpe-gph-trpS	0.662254	0.999998	-3.07474	-2.44287
dgoD	dgoRKADT	0.65725	0.999998	-1.23934	-0.738344
sapF	sapABCDF	0.648374	0.999998	-2.36993	-1.80025
hpf	yrbG-kdsDC-lptCAB-rpoN-hpf-ptsN-rapZ-npr	0.647696	0.999998	-1.90619	-1.369
nlpI	nlpI	0.63359	0.999998	-3.02484	-2.42504
tolB	tolB-pal-cpoB	0.626792	0.999998	-1.04158	-0.584609
yfcC	yfcC	0.619392	0.999998	-0.75159	-0.321921
glyS	glyQS	0.619303	0.999998	-8.88136	-7.89516
rplB	rpsJ-rplCDWB-rpsS-rplV-rpsC-rplP-rpmC-rpsQ	0.615858	0.999998	-10.4208	-9.33295
recG	rpoZ-spoT-trmH-recG	0.615478	0.999998	-0.582142	-0.168019
rrfC	rrsC-gltU-rrlC-rrfC	0.60815	0.999998	-8.74426	-7.77854
matP	matP	0.606705	0.999998	-0.530273	-0.128481
citT	citT	0.606643	0.999998	-1.22708	-0.777522
bamA	bamA-skp-lpxD-fabZ-lpxAB-rnhB-dnaE	0.604245	0.999998	-6.44507	-5.64041
guaD	xanQ-guaD-ghxQ	0.603895	0.999998	-1.05311	-0.618236
sapB	sapABCDF	0.598553	0.999998	-2.46882	-1.94217
ibaG	ibaG-murA	0.597559	0.999998	-7.9078	-7.0098
ubiG	ubiG	0.594595	0.999998	-9.43808	-8.4385
yejF	yejABEF	0.592018	0.999998	-1.00473	-0.585054
gltW	rrsG-gltW-rrlG-rrfG	0.587612	0.999998	-7.36358	-6.51272
yeiH	yeiH	0.585644	0.999998	-0.34767	0.020529
yecM	yecM-cutC	0.58387	0.999998	-0.328581	0.0365332
opgH	opgGH	0.583581	0.999998	-0.729725	-0.337359
tatC	tatABCD	0.583474	0.999998	-1.33046	-0.896973
trkA	trkA	0.583332	0.999998	-2.56456	-2.04656
gntR	gntRKU	0.581673	0.999998	-1.40123	-0.964687
tolR	ybgC-tolQRA	0.581529	0.999998	-1.00017	-0.591289
rapZ	yrbG-kdsDC-lptCAB-rpoN-hpf-ptsN-rapZ-npr	0.57778	0.999998	-0.669904	-0.287445
yieK	bglH-yieLK	0.57688	0.999998	-0.49842	-0.128633
argX	argX-hisR-leuT-proM	0.576554	0.999998	-9.18138	-8.21732
recB	ptrA-recBD	0.576242	0.999998	-3.87318	-3.27257
gcvR	gcvR	0.575558	0.999998	-4.13021	-3.51267
plsX	yceD-rpmF-plsX-fabHDG-acpP-fabF	0.574411	0.999998	-0.190989	0.155221
gltT	rrsB-gltT-rrlB-rrfB	0.572938	0.999998	-9.76886	-8.76829
holA	leuS-lptE-holA-nadD-cobC	0.570758	0.999998	-9.95476	-8.94367
folE	folE-yeiB	0.569714	0.999998	-3.79476	-3.20604
fecC	fecABCDE	0.568853	0.999998	-0.128994	0.207403
hisR	argX-hisR-leuT-proM	0.568427	0.999998	-9.72008	-8.72734
yggT	yggSTU-rdgB-yggW	0.567712	0.999998	-1.16515	-0.758765
gpsA	yibN-grxC-secB-gpsA	0.567241	0.999998	-9.81201	-8.81418
ispA	xseB-ispA-dxs-yajO	0.567121	0.999998	-9.54988	-8.57007
ydcO	ydcO	0.563428	0.999998	-2.77905	-2.26624
sapA	sapABCDF	0.561953	0.999998	-2.15828	-1.68951
clsC	ymdB-clsC	0.561536	0.999998	-0.559637	-0.200987
fecR	fecIR	0.555542	0.999998	-0.0960695	0.224759
tktB	talA-tktB	0.550877	0.999998	-0.54243	-0.195618
yciW	yciW	0.548693	0.999998	-0.819032	-0.455417
fecA	fecABCDE	0.544485	0.999998	-0.52668	-0.18734
rfaH	rfaH	0.544442	0.999998	-1.03967	-0.665157
guaB	guaBA	0.542241	0.999998	-1.32121	-0.929583
prmB	prmB-aroC-mepA-yfcA-epmC-yfcL	0.540015	0.999998	-3.57055	-3.02689
ssb	ssb	0.539677	0.999998	-9.09352	-8.17225
ribB	sroG-ribB	0.539317	0.999998	-1.58429	-1.17753
agrB	agrB	0.536855	0.999998	-1.30689	-0.921628
pdhR	pdhR-aceEF-lpd	0.533209	0.999998	-3.50591	-2.97348
nudB	nudB-yebC-ruvC	0.530913	0.999998	-0.994582	-0.636693
dnaK	dnaK-tpke11-dnaJ	0.527763	0.999998	-10.1625	-9.18006
glmS	glmUS	0.527381	0.999998	-1.58848	-1.19337
gntU	gntRKU	0.526129	0.999998	-0.329486	-0.0220361
aspS	aspS	0.524824	0.999998	-10.564	-9.55711
valW	valVW	0.523044	0.999998	-6.55917	-5.8278
rrfB	rrsB-gltT-rrlB-rrfB	0.521721	0.999998	-10.3815	-9.39019
ybgC	ybgC-tolQRA	0.520846	0.999998	-1.18985	-0.828624
tolQ	ybgC-tolQRA	0.516512	0.999998	-1.18054	-0.824282
rsmD	rsmD-yhhL	0.516344	0.999998	-1.81915	-1.41925
iscX	hscBA-fdx-iscX	0.514819	0.999998	-1.36044	-0.993529
trxC	trxC	0.513465	0.999998	-0.430842	-0.129094
lptC	yrbG-kdsDC-lptCAB-rpoN-hpf-ptsN-rapZ-npr	0.513453	0.999998	-10.3683	-9.38611
yhfG	yhfG-fic-pabA	0.511421	0.999998	-0.107069	0.170405
edd	edd-eda	0.511242	0.999998	-0.439038	-0.13895
pgi	pgi	0.511217	0.999998	-0.709066	-0.390466
ybcN	ybcN-ninE-ybcO-rusA-ylcG	0.509909	0.999998	-2.53122	-2.08891
insK	insK	0.504428	0.999998	-0.283197	-0.000620011
tomB	tomB-hha	0.502572	0.999998	0.13299	0.385133
waaS	waaQGPSBOJYZU	0.501308	0.999998	-0.606822	-0.305147
rpmF	yceD-rpmF-plsX-fabHDG-acpP-fabF	0.500262	0.999998	-6.30973	-5.61818
map	map-glnD-dapD	0.498662	0.999998	-5.44423	-4.81354
hisI	hisLGDCBHAFI	0.49833	0.999998	-0.720826	-0.414302
crcB	crcB	0.497798	0.999998	-0.232668	0.03981
ldtC	ldtC	0.497493	0.999998	-0.695522	-0.391573
istR-2	istR-2	0.491964	0.999998	-0.323762	-0.0508613
mepH	mepH	0.49045	0.999998	-0.645808	-0.352313
manZ	manXYZ	0.490035	0.999998	0.00628088	0.254591
ndh	ndh	0.489659	0.999998	-2.05289	-1.66363
yggS	yggSTU-rdgB-yggW	0.485381	0.999998	-0.502349	-0.223769
gatC	gatYZABCD	0.483265	0.999998	-0.206356	0.0497865
motA	motAB-cheAW	0.483022	0.999998	-0.965815	-0.65778
dppF	dppABCDF	0.48082	0.999998	-0.213618	0.0405786
rpsA	cmk-rpsA-ihfB	0.477555	0.999998	-9.76086	-8.85595
ybeY	ybeZYX-lnt	0.476695	0.999998	-7.80067	-7.03064
pheT	thrS-infC-rpmI-rplT-pheMST-ihfA	0.476124	0.999998	-9.99443	-9.07498
ftsA	mraZ-rsmH-ftsLI-murEF-mraY-murD-ftsW-murGC-ddlB-ftsQAZ-lpxC	0.475752	0.999998	-10.1206	-9.19293
tpiA	tpiA	0.475301	0.999998	-0.973705	-0.672848
tnaA	tnaCAB	0.474345	0.999998	-0.0324766	0.202809
bamE	bamE	0.47382	0.999998	-0.00738686	0.225652
ompR	ompR-envZ	0.47381	0.999998	-1.58663	-1.2452
tilS	tilS	0.4729	0.999998	-4.39951	-3.86612
yhjR	yhjR	0.472009	0.999998	-0.451918	-0.19017
ybbN	ybbN	0.468604	0.999998	-0.317012	-0.0679294
ryjA	ryjA	0.46657	0.999998	-1.27067	-0.958162
avtA	avtA	0.465413	0.999998	-0.804001	-0.524678
minD	minCDE	0.464558	0.999998	-1.07299	-0.776064
rof	yaeP-rof	0.464276	0.999998	-0.26761	-0.0262454
ychQ	ychQA-kdsA	0.463885	0.999998	-0.65105	-0.383753
ackA	ackA-pta	0.462442	0.999998	-3.92875	-3.43808
glpD	glpD	0.461482	0.999998	-1.43361	-1.11501
ratB	ratAB	0.459656	0.999998	-0.399908	-0.15408
yicJ	yicJI	0.459117	0.999998	-0.102688	0.122195
rsxD	ydgK-rsxABCDGE-nth	0.456707	0.999998	-1.08511	-0.795197
slyX	slyX	0.456405	0.999998	-1.09115	-0.801126
yhbY	yhbY	0.455785	0.999998	-0.692033	-0.430021
roxA	roxA	0.453383	0.999998	-0.45556	-0.212183
bfd	bfd-bfr	0.451255	0.999998	-1.78068	-1.44849
rrsG	rrsG-gltW-rrlG-rrfG	0.448774	0.999998	-8.00376	-7.2477
ribE	nrdR-ribDE-nusB-thiL-pgpA	0.448741	0.999998	-9.53508	-8.67434
narV	narZYWV	0.447234	0.999998	-0.487998	-0.248542
mepS	mepS	0.439365	0.999998	0.32044	0.49652
fdoH	fdoGHI-fdhE	0.43895	0.999998	-0.53283	-0.298578
pta	ackA-pta	0.438259	0.999998	-4.07327	-3.59686
ydiP	ydiP	0.436408	0.999998	-1.68883	-1.37779
glyT	thrU-tyrU-glyT-thrT-tufB	0.436307	0.999998	-6.61414	-5.96564
gfcE	gfcE-etp-etk	0.435667	0.999998	-0.441894	-0.217166
maeA	maeA	0.435467	0.999998	-0.514392	-0.284887
yqeH	yqeH	0.435016	0.999998	-0.132476	0.0703579
nagA	nagBAC-umpH	0.434857	0.999998	-0.412357	-0.190467
hsdR	hsdRMS	0.434745	0.999998	-0.19793	0.00912656
ebgR	ebgR	0.431975	0.999998	-1.48626	-1.19355
birA	murB-birA	0.430917	0.999998	-1.19968	-0.927687
mnmG	asnC-mioC-mnmG-rsmG	0.429675	0.999998	-1.81955	-1.50627
cbrA	cbrA	0.428904	0.999998	-0.181175	0.0188916
rpsI	rplM-rpsI	0.425732	0.999998	-7.12653	-6.45351
yfeK	yfeKS	0.422579	0.999998	-0.13756	0.0531884
surA	lptD-surA-pdxA-rsmA-apaGH	0.420002	0.999998	-1.69818	-1.40289
yodB	yodB	0.417868	0.999998	-0.389777	-0.186422
rcsC	rcsC	0.417129	0.999998	-0.358187	-0.15774
sufC	sufABCDSE	0.416793	0.999998	-0.678215	-0.456134
spf	spf	0.416693	0.999998	-0.612496	-0.395027
selA	selAB	0.41629	0.999998	-0.668635	-0.447715
mdtH	mdtH	0.415356	0.999998	-0.408573	-0.206438
coaE	coaE-zapD-yacG	0.414759	0.999998	-4.39822	-3.92302
adeP	adeP	0.414288	0.999998	-0.117343	0.0637292
gnd	gnd	0.414059	0.999998	-0.725487	-0.502894
ydfK	ydfK	0.413722	0.999998	-0.294447	-0.101782
aceE	pdhR-aceEF-lpd	0.413543	0.999998	-5.15279	-4.6271
ydjN	ydjN	0.413222	0.999998	0.297628	0.449141
dgoA	dgoRKADT	0.411422	0.999998	-0.657217	-0.441947
lhgO	csiD-lhgO-gabDTP	0.408811	0.999998	-0.296803	-0.108886
ygfZ	ygfZ	0.407944	0.999998	-1.39813	-1.13549
tusE	tusE	0.403882	0.999998	-5.84989	-5.2861
paaC	paaABCDEFGHIJK	0.403876	0.999998	-0.205077	-0.0283907
gloB	gloB	0.402957	0.999998	-0.736824	-0.524554
eutG	eutNEJG	0.402408	0.999998	-0.443089	-0.25153
prfC	prfC	0.402173	0.999998	-4.34599	-3.88695
ybiR	mntR-ybiR	0.400675	0.999998	-0.747311	-0.536602
marR	marRAB	0.398717	0.999998	-0.24253	-0.0684306
rseA	rpoE-rseABC	0.398676	0.999998	-0.82407	-0.610091
yhhN	yhhN	0.397504	0.999998	-0.312766	-0.135057
ompA	ompA	0.397359	0.999998	-0.160413	0.00669109
exuT	exuT	0.396817	0.999998	-0.326033	-0.148099
purR	purR	0.396783	0.999998	-0.674413	-0.472599
frvB	frvABXR	0.395732	0.999998	-1.22245	-0.984076
folP	folP-glmM	0.394553	0.999998	-3.17977	-2.8083
kbl	kbl-tdh	0.393633	0.999998	-1.83228	-1.55415
yheT	yheSTU	0.393604	0.999998	-0.337531	-0.16202
uhpC	ivbL-ilvBN-uhpABC	0.393196	0.999998	-0.19831	-0.0327652
malT	malT	0.392753	0.999998	-0.412631	-0.232816
ampC	ampC	0.390401	0.999998	-0.218011	-0.0539083
ybfE	ybfE	0.38987	0.999998	-0.857719	-0.650234
xdhB	xdhABC	0.388622	0.999998	0.0783872	0.220361
ychF	pth-ychF	0.388409	0.999998	-2.42539	-2.1118
ilvB	ivbL-ilvBN-uhpABC	0.387766	0.999998	-0.285741	-0.119623
argW	argW	0.387677	0.999998	-0.852113	-0.647206
rpsH	rplNXE-rpsNH-rplFR-rpsE-rpmD-rplO-secY-rpmJ	0.386076	0.999998	-10.4913	-9.62766
rutC	rutABCDEFG	0.385994	0.999998	0.0523726	0.193505
ygiM	ygiM-cca	0.385479	0.999998	-0.582852	-0.398624
mdtF	gadE-mdtEF	0.385478	0.999998	-0.56588	-0.382818
ygeY	ygeY	0.384115	0.999998	-0.490998	-0.314438
ispU	ispU	0.38393	0.999998	-9.22635	-8.45136
yqeA	yqeA	0.383318	0.999998	-0.390239	-0.221394
fnr	fnr	0.381827	0.999998	-0.11605	0.032481
rpmH	rpmH-rnpA	0.380684	0.999998	-10.289	-9.44455
ybbD	rhsD-ybbC-ylbH-ybbD	0.38055	0.999998	-0.48556	-0.312938
plaP	plaP	0.379859	0.999998	-0.810297	-0.616076
tusB	yheO-tusDCB	0.377926	0.999998	-4.70712	-4.24756
mtgA	elbB-mtgA	0.376664	0.999998	-0.569065	-0.394596
rffC	rfe-wzzE-wecBC-rffGHC-wecE-wzxE-wecF-rffT-rffM	0.375955	0.999998	-0.128471	0.0150425
pck	pck	0.375796	0.999998	-0.151771	-0.00681733
dcp	dcp	0.375224	0.999998	-0.20478	-0.0567587
atoS	atoSC	0.374715	0.999998	-0.00460482	0.129164
pykF	pykF	0.371294	0.999998	-1.59813	-1.35841
hycF	hycABCDEFGHI	0.371103	0.999998	-0.513318	-0.348236
eutQ	eutSPQTDM	0.370819	0.999998	-0.0394733	0.0927943
yshB	yshB	0.369626	0.999998	-0.165324	-0.0256081
ribA	ribA	0.369416	0.999998	-8.98776	-8.24357
yibN	yibN-grxC-secB-gpsA	0.36888	0.999998	-0.272945	-0.126587
hns	hns	0.3674	0.999998	-4.22977	-3.81345
ydcZ	mnaT-ydcZ	0.366616	0.999998	-0.0891572	0.0423197
fsaB	ptsA-fsaB-gldA	0.366156	0.999998	-0.218359	-0.0784713
pdxA	lptD-surA-pdxA-rsmA-apaGH	0.366104	0.999998	-0.493832	-0.335085
ispE	lolB-ispE-prs	0.365479	0.999998	-9.49471	-8.71976
hcaR	hcaR	0.365317	0.999998	-0.201655	-0.0637532
yhaM	yhaOM	0.363995	0.999998	-0.458822	-0.304587
uraA	upp-uraA	0.363279	0.999998	-0.641971	-0.47588
yafQ	dinJ-yafQ	0.362881	0.999998	-0.649903	-0.483665
rpoD	rpsU-dnaG-rpoD	0.362798	0.999998	-10.0037	-9.19661
ppsR	ppsR	0.361837	0.999998	-0.220898	-0.0851542
yqeI	yqeIJ	0.360872	0.999998	-0.365788	-0.221062
ydcA	ydcA	0.36004	0.999998	-0.320605	-0.179812
rseB	rpoE-rseABC	0.359676	0.999998	0.193614	0.298738
yqgD	yqgD	0.35919	0.999998	-1.8777	-1.63089
ileT	rrsA-ileT-alaT-rrlA-rrfA	0.358349	0.999998	-2.52873	-2.23811
alaE	alaE	0.358217	0.999998	-0.160055	-0.0321066
hisD	hisLGDCBHAFI	0.35765	0.999998	-0.272753	-0.137635
potB	potABCD	0.357375	0.999998	-0.971941	-0.789103
yrdB	yrdD-tsaC-aroE-yrdB	0.356682	0.999998	-0.447667	-0.30151
yigI	yigI	0.355833	0.999998	-0.0711262	0.0483333
rsmB	rsmB	0.355754	0.999998	-1.85565	-1.61379
zwf	zwf	0.353478	0.999998	-2.79569	-2.49162
ybcM	ybcLM	0.353034	0.999998	-0.201627	-0.0760065
yjdM	yjdM	0.352699	0.999998	-0.285151	-0.154131
topB	ydjA-selD-topB	0.350727	0.999998	-0.108961	0.00799079
iscA	iscRSUA	0.350182	0.999998	-6.14743	-5.6169
yehD	yehDCBA	0.350143	0.999998	-0.477656	-0.335976
mdtA	mdtABCD-baeSR	0.349897	0.999998	-0.172919	-0.0524055
yicC	yicC	0.349871	0.999998	-0.0429292	0.0686342
yffR	yffQR	0.348934	0.999998	-0.417148	-0.280831
basR	basRS	0.348455	0.999998	-0.898164	-0.729308
argE	argE	0.347204	0.999998	-0.363798	-0.232873
mglB	mglBAC	0.347099	0.999998	-0.407131	-0.273336
bcsG	bcsEFG	0.34703	0.999998	-0.241485	-0.119131
btuR	yciK-btuR	0.346595	0.999998	0.109547	0.207366
ygdQ	ygdQ	0.346472	0.999998	-0.0653692	0.0443359
sgrR	sgrR-sroA-tbpA-thiPQ	0.346452	0.999998	-0.404174	-0.271229
ydiU	ydiU	0.345293	0.999998	-0.517475	-0.377911
rhaB	rhaBAD	0.344229	0.999998	-0.473153	-0.337696
aroH	aroH	0.343169	0.999998	-0.378629	-0.25072
wbbI	wbbIJK	0.342453	0.999998	-0.445355	-0.313581
mcrB	mcrBC	0.342423	0.999998	-0.347863	-0.222812
hokA	hokA	0.341859	0.999998	0.217217	0.302908
yjiX	yjiXA	0.340974	0.999998	0.0497513	0.146057
erpA	erpA	0.340789	0.999998	-2.62119	-2.34178
nadK	nadK	0.340234	0.999998	-8.50374	-7.82179
mnmC	mnmC	0.339866	0.999998	-2.39511	-2.13213
mqsA	mqsRA	0.339744	0.999998	-3.54806	-3.20612
greA	greA	0.338449	0.999998	0.264928	0.343935
tolA	ybgC-tolQRA	0.336933	0.999998	-1.0745	-0.905059
yagB	yagAB-ykgN	0.335326	0.999998	0.13901	0.22354
yeiR	yeiR-lpxT	0.335237	0.999998	-0.296534	-0.182191
yhhI	yhhI	0.335189	0.999998	-0.46285	-0.337137
ydeN	ydeNM	0.335039	0.999998	-0.574734	-0.441491
torR	torR	0.33497	0.999998	-0.343833	-0.22651
lipA	lipA	0.334115	0.999998	-2.10103	-1.86397
emrA	mprA-emrAB	0.334069	0.999998	-0.151795	-0.0485563
yfeS	yfeKS	0.333861	0.999998	-0.287252	-0.174922
mltF	mltF	0.33352	0.999998	-0.27656	-0.165304
yadC	yadMLKC	0.333377	0.999998	-0.209215	-0.102726
ascF	ascFB	0.333143	0.999998	-0.225592	-0.118212
yqcG	yqcG	0.332257	0.999998	-0.873276	-0.722323
pheV	pheV	0.33147	0.999998	-8.0769	-7.43292
ypjJ	yfjXY-ypjJ-yfjZ-ypjF	0.331407	0.999998	0.00262194	0.0925987
yfeO	yfeO	0.331282	0.999998	-0.676408	-0.539943
yhjE	yhjE	0.330698	0.999998	-0.170984	-0.0697978
ymgD	ymgGD	0.330424	0.999998	-0.282175	-0.173629
leuW	metT-leuW-glnUW-metU-glnVX	0.329749	0.999998	-7.02621	-6.45589
opgC	opgC	0.329349	0.999998	-0.0624603	0.0299266
rsmA	lptD-surA-pdxA-rsmA-apaGH	0.328844	0.999998	-1.96462	-1.74219
mrp	mrp	0.32816	0.999998	-0.897176	-0.748678
phnM	phnCDE_1E_2FGHIJKLMNOP	0.327622	0.999998	0.0492456	0.132237
ymfL	ymfTLMNROPQ-ycfK-ymfS	0.325942	0.999998	-0.0116252	0.0738664
clcB	clcB	0.32545	0.999998	-0.158668	-0.0635729
yecA	yecA	0.325341	0.999998	-0.149077	-0.0547506
yedR	yedRJ	0.325325	0.999998	-0.45473	-0.339437
yqeL	yqeL	0.325101	0.999998	-0.58589	-0.461816
tldD	tldD	0.325034	0.999998	-0.0959727	-0.00559875
msyB	msyB	0.324753	0.999998	-0.0216559	0.0633349
yqiK	yqiJK	0.324421	0.999998	-0.121214	-0.0297199
ybjH	ybjH	0.323865	0.999998	-0.217777	-0.120209
ybaK	ybaK	0.323289	0.999998	-0.00453717	0.0778151
yoaH	yoaH	0.322009	0.999998	-0.24267	-0.145249
btuC	btuCED	0.321958	0.999998	-0.41084	-0.301926
yhaL	yhaKL	0.32157	0.999998	-0.225916	-0.130085
sthA	sthA	0.320696	0.999998	-2.95045	-2.66854
glnD	map-glnD-dapD	0.320577	0.999998	-5.04684	-4.62131
cvrA	cvrA	0.319386	0.999998	-0.151109	-0.0625955
mqsR	mqsRA	0.318398	0.999998	-0.189639	-0.0994683
ihfB	cmk-rpsA-ihfB	0.318146	0.999998	-1.28342	-1.11843
pgpA	nrdR-ribDE-nusB-thiL-pgpA	0.317715	0.999998	-0.352723	-0.25204
sgbE	yiaKLMNO-lyxK-sgbHUE	0.317222	0.999998	-0.316264	-0.218576
dcd	udk-dcd	0.31713	0.999998	-0.82335	-0.690947
dgoR	dgoRKADT	0.316993	0.999998	-0.415945	-0.311644
ycgJ	ycgJ	0.316514	0.999998	-0.406671	-0.303485
ygjP	ygjP	0.316416	0.999998	-0.229014	-0.138122
ychJ	ychJ	0.316078	0.999998	-0.456012	-0.349875
cysH	cysJIH	0.315474	0.999998	-0.0719981	0.00717264
srlB	srlAEBD-gutM-srlR-gutQ	0.315324	0.999998	-0.188439	-0.101424
yejE	yejABEF	0.315269	0.999998	-0.19147	-0.104302
rob	rob	0.314517	0.999998	-0.22796	-0.139038
wecC	rfe-wzzE-wecBC-rffGHC-wecE-wzxE-wecF-rffT-rffM	0.314253	0.999998	-0.131899	-0.0498373
flhC	flhDC	0.314134	0.999998	-0.133649	-0.0515845
yiaT	yiaT	0.313954	0.999998	-0.104897	-0.0249872
yncE	yncE	0.313918	0.999998	-0.216774	-0.129219
yigG	yigGF	0.312879	0.999998	-0.0456506	0.0291171
valU	valUXY-lysV	0.312772	0.999998	-6.14743	-5.65427
norV	norVW	0.312674	0.999998	-0.439165	-0.337588
fliO	fliLMNOPQR	0.312629	0.999998	-0.058241	0.0171413
yehQ	yehLMPQ	0.312262	0.999998	-0.100064	-0.0221775
metQ	metNIQ	0.311668	0.999998	-0.462281	-0.360123
yfaT	yfaATS_1S_2QP	0.311306	0.999998	-0.0854974	-0.0095662
pal	tolB-pal-cpoB	0.31092	0.999998	-0.948135	-0.813376
trg	trg	0.310876	0.999998	-0.0804918	-0.00533474
moaA	moaABCDE	0.310845	0.999998	-0.222961	-0.138054
wzxE	rfe-wzzE-wecBC-rffGHC-wecE-wzxE-wecF-rffT-rffM	0.310649	0.999998	-0.103239	-0.0267479
rnb	rnb	0.310505	0.999998	-1.30046	-1.14194
yeaV	yeaVW	0.310411	0.999998	-0.239099	-0.153518
ylbG	ylbG	0.310238	0.999998	-0.68326	-0.567364
mgrR	mgrR	0.310059	0.999998	-0.00470982	0.0644283
yidL	yidL	0.309391	0.999998	-0.686792	-0.571499
glf	glf-wbbH	0.309289	0.999998	0.0192815	0.0860024
yagK	yagK	0.308318	0.999998	-0.170288	-0.0915236
yigM	yigM	0.308278	0.999998	-0.19889	-0.118202
zinT	zinT	0.307791	0.999998	-0.396277	-0.302526
scpC	scpA-argK-scpBC	0.306764	0.999998	-0.62356	-0.515234
yfjQ	yfjPQ	0.306707	0.999998	-0.171391	-0.0941613
deoR	deoR	0.306448	0.999998	-0.704754	-0.59117
cobC	leuS-lptE-holA-nadD-cobC	0.30631	0.999998	-0.109785	-0.0371816
ldtA	ldtA	0.306008	0.999998	-0.509155	-0.409438
yjbE	yjbEFGH	0.305593	0.999998	-0.731455	-0.616894
ydiL	ydiL	0.305338	0.999998	-0.28462	-0.200986
yddL	yddLKJ	0.305126	0.999998	0.161785	0.21456
yhjV	yhjV	0.304922	0.999998	-0.439265	-0.345431
yghZ	yghZ	0.30464	0.999998	-0.0684983	-0.000399005
csgE	csgDEFG	0.304607	0.999998	-0.844029	-0.722727
fabA	fabA	0.304566	0.999998	-7.09442	-6.54458
yobD	yobD	0.304502	0.999998	-0.482202	-0.385841
ybfD	ybfD	0.304479	0.999998	-0.236296	-0.156838
yqiH	insC-5CD-5D-5-yqiGHI	0.304446	0.999998	-0.90483	-0.779516
yciX	ymiA-yciX	0.303393	0.999998	-0.229123	-0.151243
pabB	pabB-nudL	0.302112	0.999998	-0.409295	-0.320328
G0-10697	G0-10697	0.301217	0.999998	-0.0614425	0.00275087
yfcO	yfcUTSRQPO	0.301143	0.999998	-0.159312	-0.0884739
pmrD	pmrD	0.30105	0.999998	0.0994345	0.152416
rffG	rfe-wzzE-wecBC-rffGHC-wecE-wzxE-wecF-rffT-rffM	0.300758	0.999998	0.210118	0.255208
sdhD	sdhCDAB-sucABCD	0.300481	0.999998	-1.51707	-1.3537
glnH	glnHPQ	0.300426	0.999998	-0.116802	-0.049599
yibL	yibL	0.300121	0.999998	0.05314	0.108371
tyrS	pdxH-tyrS-pdxY	0.299819	0.999998	-9.26465	-8.57093
pdxB	pdxB-usg-truA-dedA	0.299776	0.999998	-0.065855	-0.00279958
tatB	tatABCD	0.299647	0.999998	-1.15224	-1.01475
chiX	chiX	0.298859	0.999998	-1.12563	-0.990751
fliG	fliFGHIJK	0.298604	0.999998	0.0769753	0.129053
manA	manA	0.298393	0.999998	0.00354891	0.0604573
ybcC	ybcC	0.29832	0.999998	-0.302312	-0.224479
casE	casABCDE12	0.298294	0.999998	0.0667449	0.119215
ybbJ	qmcA-ybbJ	0.295962	0.999998	-0.602357	-0.506285
nuoE	nuoABCEFGHIJKLMN	0.295691	0.999998	-2.74501	-2.50218
pstS	pstSCAB-phoU	0.29558	0.999998	-2.42046	-2.20001
csgG	csgDEFG	0.295474	0.999998	-0.168956	-0.103124
ybjC	ybjC-nfsA-rimK-ybjN	0.295223	0.999998	-0.0831602	-0.0234687
ydiM	ydiM	0.294579	0.999998	-0.787605	-0.680201
ppk	ppk-ppx	0.294149	0.999998	-1.15133	-1.01939
btuE	btuCED	0.293654	0.999998	-0.39273	-0.313356
bglB	bglGFB	0.293517	0.999998	-0.349055	-0.272816
yohH	yohH	0.29342	0.999998	-0.127501	-0.0665674
tnaB	tnaCAB	0.293318	0.999998	-0.151443	-0.0889681
cysG	nirBDC-cysG	0.29264	0.999998	-0.12471	-0.064748
rimK	ybjC-nfsA-rimK-ybjN	0.292185	0.999998	-0.625967	-0.532051
zapB	zapB	0.292102	0.999998	-0.811373	-0.704814
phnG	phnCDE_1E_2FGHIJKLMNOP	0.291904	0.999998	-0.272163	-0.202816
sroG	sroG-ribB	0.291601	0.999998	-5.12422	-4.72234
nfsB	nfsB	0.291532	0.999998	-0.630495	-0.536921
ybcI	ybcI	0.291113	0.999998	-0.117896	-0.0599289
ynjE	ynjE	0.290552	0.999998	-0.679685	-0.583714
metH	metH	0.290506	0.999998	-3.61783	-3.32032
yqfG	yqfG	0.290418	0.999998	-0.65038	-0.556556
yjiA	yjiXA	0.289778	0.999998	-0.228815	-0.164568
yiaO	yiaKLMNO-lyxK-sgbHUE	0.289475	0.999998	-0.243639	-0.178678
hycH	hycABCDEFGHI	0.289359	0.999998	0.0480335	0.0928558
nlpA	nlpA	0.289047	0.999998	-0.224639	-0.16141
ygaC	ygaC	0.287993	0.999998	-0.417217	-0.341821
mdtK	mdtK	0.287838	0.999998	-0.514543	-0.432622
prc	proQ-prc	0.287286	0.999998	-0.482619	-0.403441
ybjS	ybjS	0.287199	0.999998	-0.776574	-0.677306
ygiC	tolC-ygiABC	0.286817	0.999998	-0.575449	-0.490368
ydcP	ydcP	0.286611	0.999998	-0.110209	-0.0572704
trkH	pepQ-yigZ-trkH-hemG	0.28659	0.999998	-1.23712	-1.10685
yoeB	yefM-yoeB	0.286053	0.999998	0.0545099	0.0955827
phnP	phnCDE_1E_2FGHIJKLMNOP	0.285659	0.999998	-0.645672	-0.556929
tnaC	tnaCAB	0.285111	0.999998	0.0715406	0.110502
bisC	bisC	0.284739	0.999998	-0.152388	-0.0984255
rffH	rfe-wzzE-wecBC-rffGHC-wecE-wzxE-wecF-rffT-rffM	0.284201	0.999998	0.0913398	0.128033
intR	recET-ralR-ydaC-xisR-intR	0.28403	0.999998	-0.540569	-0.460668
dhaM	dhaKLM	0.283925	0.999998	-0.637878	-0.551403
frdD	frdABCD	0.283573	0.999998	-0.0388008	0.00619856
chbC	chbBCARFG	0.283518	0.999998	-0.948055	-0.840697
yhgA	yhgA	0.282526	0.999998	-0.300515	-0.238596
pinE	pinE	0.282216	0.999998	-0.143437	-0.0926105
insAB-1	insAB-1A-1B-1	0.281549	0.999998	-0.201861	-0.147691
ulaR	ulaR	0.28131	0.999998	-0.442899	-0.372422
cbpM	cbpAM	0.281028	0.999998	-0.125595	-0.0771812
ymfS	ymfTLMNROPQ-ycfK-ymfS	0.280817	0.999998	-0.190288	-0.137644
grxD	grxD	0.280542	0.999998	-0.485562	-0.412925
tolC	tolC-ygiABC	0.280523	0.999998	-1.06766	-0.955084
glgS	glgS	0.280111	0.999998	-0.0801472	-0.0357706
ilvN	ivbL-ilvBN-uhpABC	0.279997	0.999998	-0.0292103	0.0115555
tufB	thrU-tyrU-glyT-thrT-tufB	0.2799	0.999998	-8.92087	-8.27056
yohJ	yohJK	0.279794	0.999998	-0.252632	-0.196731
cyaR	cyaR	0.279652	0.999998	-0.184477	-0.133398
tktA	tktA	0.279473	0.999998	-4.24031	-3.91114
dbpA	dbpA	0.279382	0.999998	-0.0655761	-0.0229287
folD	folD-ybcJ	0.279377	0.999998	-3.93679	-3.62853
yhbS	yhbTS	0.27825	0.999998	0.0770933	0.108814
tsaE	yjeF-tsaE-amiB-mutL-miaA-hfq-hflXKC	0.27796	0.999998	-8.45089	-7.8347
malS	malS	0.277452	0.999998	-1.0572	-0.94842
mcbA	mcbA	0.277146	0.999998	0.0263846	0.0604838
waaZ	waaQGPSBOJYZU	0.276881	0.999998	-0.0688411	-0.0284702
csrD	csrD	0.27679	0.999998	-0.3456	-0.286321
yebO	yebO	0.276341	0.999998	-0.131082	-0.0869782
mtlA	mtlADR	0.276255	0.999998	-0.0699732	-0.0301504
phoQ	phoPQ	0.276064	0.999998	-0.187201	-0.139521
lapA	lapAB-pyrF-yciH	0.275834	0.999998	-4.98194	-4.60557
gadA	gadAXW	0.275606	0.999998	-0.344645	-0.286615
glvB	glvCBG-ysdC	0.27543	0.999998	-0.134638	-0.0912001
bfr	bfd-bfr	0.275243	0.999998	0.0486103	0.0792808
atoA	atoDAEB	0.275103	0.999998	-0.358059	-0.299612
ssrA	ssrA	0.274973	0.999998	-4.16026	-3.84109
nagE	nagE	0.274861	0.999998	-0.747088	-0.662179
uhpA	ivbL-ilvBN-uhpABC	0.274331	0.999998	-0.166221	-0.121714
ydgK	ydgK-rsxABCDGE-nth	0.273943	0.999998	-0.0475679	-0.0115942
yeaK	yeaK	0.273851	0.999998	-0.175254	-0.130607
purT	purT	0.272991	0.999998	0.205636	0.223275
wzc	wza-wzb-wzc-wcaAB	0.272883	0.999998	-0.103016	-0.064296
ibpA	ibpAB	0.272751	0.999998	-0.220582	-0.173922
icd	icd	0.272609	0.999998	-5.03999	-4.66286
clpP	clpPX-lon	0.272024	0.999998	-1.45535	-1.32466
yfiE	yfiE	0.271848	0.999998	0.0032003	0.0335943
ygfB	ygfB-pepP-ubiHI	0.2715	0.999998	-5.73555	-5.31184
rhsA	rhsA-yibA	0.271324	0.999998	-0.393494	-0.336392
moaE	moaABCDE	0.271002	0.999998	-0.159256	-0.118555
mqo	mqo	0.270521	0.999998	-0.264808	-0.217342
yhhM	yhhM	0.270446	0.999998	0.0267202	0.0540977
yaiA	aroL-yaiA-aroM	0.270418	0.999998	-0.205278	-0.162002
purA	purA	0.268758	0.999998	-2.22595	-2.04566
mdtP	mdtNOP	0.268387	0.999998	-0.255934	-0.21121
mdaB	mdaB	0.26804	0.999998	-0.167829	-0.129501
yzgL	yzgL	0.267712	0.999998	0.0619569	0.0841826
feoA	feoABC	0.267412	0.999998	-0.267008	-0.2225
umpH	nagBAC-umpH	0.266928	0.999998	-0.0364739	-0.00827485
mpl	mpl	0.266751	0.999998	-0.191876	-0.153186
ydhJ	ydhIJK	0.26621	0.999998	0.0994663	0.117615
dps	dps	0.266142	0.999998	-0.229277	-0.188628
fucR	fucPIKUR	0.265616	0.999998	-0.464974	-0.408672
cspF	cspF	0.265478	0.999998	0.0198933	0.0427733
metI	metNIQ	0.265382	0.999998	-0.134713	-0.101315
livH	livKHMGF	0.264673	0.999998	-0.259818	-0.218542
ygcE	yqcE-ygcE	0.264274	0.999998	-0.34588	-0.299095
ilvL	ilvLXG_1G_2MEDA	0.26404	0.999998	-0.0562454	-0.0295759
yciB	yciCB	0.263912	0.999998	-0.396254	-0.346373
queC	queC	0.263255	0.999998	-0.16449	-0.131174
yeeD	yeeED	0.262955	0.999998	-0.133083	-0.102224
ycgL	ycgL	0.262701	0.999998	-0.516333	-0.459419
envZ	ompR-envZ	0.261864	0.999998	-0.544828	-0.486795
maa	maa	0.261728	0.999998	0.10282	0.116258
IS128	IS128	0.261282	0.999998	-0.302444	-0.261631
shiA	shiA	0.261135	0.999998	-0.0850604	-0.0593177
yadK	yadMLKC	0.26095	0.999998	-0.0763908	-0.0514283
potA	potABCD	0.259731	0.999998	-0.890878	-0.811227
serB	serB-radA-nadR	0.259261	0.999998	-0.361828	-0.318959
yehM	yehLMPQ	0.259232	0.999998	-0.187695	-0.156809
rtn	rtn	0.259183	0.999998	-0.0934676	-0.0690988
tig	tig	0.258735	0.999998	-0.409171	-0.363579
paoD	paoABCD	0.25781	0.999998	-0.48839	-0.438284
nudJ	rluE-nudJ	0.257636	0.999998	-0.168715	-0.140727
ychN	ychN	0.25755	0.999998	-0.0538079	-0.033794
cytR	cytR	0.257241	0.999998	-0.479337	-0.430422
fabF	yceD-rpmF-plsX-fabHDG-acpP-fabF	0.256794	0.999998	-0.656648	-0.596009
arnD	arnBCADTEF	0.256188	0.999998	-0.207429	-0.178231
ibpB	ibpAB	0.256027	0.999998	0.0811797	0.090404
mlaD	mlaFEDCB	0.255638	0.999998	-0.455872	-0.41017
panC	panBC	0.254902	0.999998	0.142822	0.14669
yheU	yheSTU	0.25487	0.999998	-0.39121	-0.350715
yzfA	yzfA	0.254665	0.999998	-0.251545	-0.220841
tpke11	dnaK-tpke11-dnaJ	0.254124	0.999998	-3.33268	-3.0911
yhaC	yhaBC	0.253941	0.999998	-0.0500218	-0.0338761
yiiX	yiiX	0.253819	0.999998	-0.22971	-0.201351
rpoS	nlpD-rpoS	0.253745	0.999998	-2.18036	-2.0182
acpT	acpT	0.253664	0.999998	-0.258796	-0.228595
fliH	fliFGHIJK	0.253154	0.999998	-0.0414834	-0.0267107
ygdH	ygdH	0.252698	0.999998	-0.235113	-0.207504
yaaU	yaaU	0.252391	0.999998	-0.130274	-0.110169
gspA	gspAB	0.252099	0.999998	-1.31388	-1.21283
ybdG	ybdG	0.251494	0.999998	-0.124278	-0.105481
ybiY	ybiYW	0.25122	0.999998	-0.198525	-0.174905
ynfB	ynfB-speG	0.25087	0.999998	-0.354916	-0.320911
yafL	yafL	0.250527	0.999998	-0.158111	-0.137958
yhcD	yhcAD-ychE_1	0.250461	0.999998	-0.199115	-0.176214
rstB	rstAB	0.249964	0.999998	-0.057732	-0.0450332
cdd	cdd	0.249917	0.999998	-0.106448	-0.0904516
ybaE	ybaE	0.249517	0.999998	-0.16486	-0.145253
yobH	yobH	0.248338	0.999998	0.0874678	0.0885733
glrR	glrR-glnB	0.247877	0.999998	-0.14248	-0.12605
yfhG	yfhG	0.247338	0.999998	-0.114981	-0.100978
cspD	cspD	0.247277	0.999998	0.0355183	0.0391293
yceD	yceD-rpmF-plsX-fabHDG-acpP-fabF	0.247044	0.999998	-6.40587	-5.96065
thiE	thiCEFSGH	0.246969	0.999998	-0.175043	-0.157285
emrB	mprA-emrAB	0.24684	0.999998	0.000834558	0.00639
adeQ	adeQ	0.246558	0.999998	-0.0351367	-0.0273942
yfbN	yfbN	0.246438	0.999998	-0.344329	-0.315482
ribF	ribF-ileS-lspA-fkpB-ispH	0.246335	0.999998	-10.7682	-10.0249
fis	dusB-fis	0.246207	0.999998	-1.2754	-1.18288
ycjY	ycjY-ymjDC-mpaA	0.246157	0.999998	-0.306744	-0.280757
gntX	gntX-nfuA	0.245458	0.999998	-0.609206	-0.563156
rhlE	rhlE	0.245448	0.999998	-0.0355734	-0.0289109
murJ	murJ	0.24515	0.999998	-2.64499	-2.45955
gfcC	gfcBCD	0.244387	0.999998	-0.220805	-0.202487
fucU	fucPIKUR	0.244268	0.999998	0.101323	0.0974082
ylaB	ylaB	0.244073	0.999998	-1.04437	-0.969839
tamB	tamAB-ytfP	0.243883	0.999998	-0.39204	-0.362471
flu	isrC-flu	0.243807	0.999998	-0.0423825	-0.0368927
yraI	yraIJK	0.243563	0.999998	-0.363601	-0.336305
galP	galP	0.243407	0.999998	-0.185052	-0.170167
clpB	clpB	0.243236	0.999998	-0.0677218	-0.0610632
rraA	menA-rraA	0.242843	0.999998	-0.181781	-0.167686
hemF	amiA-hemF	0.242339	0.999998	-0.125821	-0.116071
alsC	rpiR-alsBACE	0.242254	0.999998	-0.335861	-0.311778
yhdW	yhdWXYZ	0.241999	0.999998	-0.236493	-0.219486
setB	setB	0.241885	0.999998	-0.197834	-0.183595
arnA	arnBCADTEF	0.241592	0.999998	0.0782336	0.0732291
relB	relBE-hokD	0.240744	0.999998	-1.55248	-1.44641
menD	menFDHBCE	0.240685	0.999998	-0.534144	-0.498018
yhfT	yhfXW-php-yhfUTS	0.240058	0.999998	-0.504565	-0.471097
hflC	yjeF-tsaE-amiB-mutL-miaA-hfq-hflXKC	0.240011	0.999998	-0.758283	-0.707447
fimI	fimAICDFGH	0.239739	0.999998	-0.221157	-0.207462
gfcD	gfcBCD	0.239634	0.999998	-0.135696	-0.127972
fliA	fliAZ-tcyJ	0.23961	0.999998	0.278612	0.257869
hicB	hicAB	0.239569	0.999998	-0.368776	-0.345117
rhtB	rhtB	0.239462	0.999998	-0.31115	-0.291554
recN	recN	0.239223	0.999998	-0.482508	-0.451389
mutL	yjeF-tsaE-amiB-mutL-miaA-hfq-hflXKC	0.238819	0.999998	-0.231127	-0.217667
selC	selC	0.238693	0.999998	-0.286989	-0.26982
phoP	phoPQ	0.23869	0.999998	-0.270697	-0.25465
moeB	moeAB	0.237928	0.999998	-0.319739	-0.301088
yeeY	yeeY	0.237733	0.999998	-0.354375	-0.333541
yneF	yneF	0.237687	0.999998	-0.641646	-0.601139
hmp	hmp	0.237332	0.999998	-0.217847	-0.206786
yjcF	yjcF	0.237227	0.999998	-0.825661	-0.772984
ydgH	ydgH	0.236539	0.999998	-0.054875	-0.0557937
hdeB	hdeAB-yhiD	0.236446	0.999998	-0.348667	-0.329511
actP	acs-yjcH-actP	0.236285	0.999998	0.131058	0.117122
feaR	feaR	0.236066	0.999998	-0.444295	-0.418955
yqaA	yqaBA	0.235941	0.999998	0.112597	0.0995834
adhE	adhE	0.235413	0.999998	-0.237289	-0.226811
yijF	yijF	0.235309	0.999998	-0.331334	-0.314505
pyrL	pyrLBI	0.234411	0.999998	-0.360848	-0.342891
ybaM	priC-ybaM	0.234342	0.999998	-0.229652	-0.220769
btuF	mtn-btuF-yadS	0.233958	0.999998	-0.625925	-0.590225
yjhQ	topAI-yjhQ	0.233461	0.999998	-0.117233	-0.116949
sdaC	sdaCB	0.233289	0.999998	0.109321	0.0938816
dinI	dinI	0.233236	0.999998	0.0677997	0.0551571
psrO	psrO	0.233158	0.999998	-0.731986	-0.689806
artP	artPIQM	0.233012	0.999998	-0.15203	-0.149806
bcsF	bcsEFG	0.232248	0.999998	0.0733202	0.0593116
proY	brnQ-proY	0.231956	0.999998	-0.0315404	-0.0386427
yjgR	yjgR	0.231776	0.999998	-0.191427	-0.187734
hisQ	argT-hisJQMP	0.231708	0.999998	0.0597347	0.0461182
yoeA	yoeA	0.231514	0.999998	0.0491307	0.0360482
yddM	yddM	0.231153	0.999998	-0.400823	-0.383379
yfjH	yfjH	0.230963	0.999998	-0.237369	-0.231336
rbsA	rbsDACBKR	0.230724	0.999998	-0.631262	-0.59843
ynbE	ydbH-ynbE-ydbL	0.230704	0.999998	0.122181	0.103275
secD	tgt-yajC-secDF	0.230115	0.999998	-5.95503	-5.55763
feoC	feoABC	0.229605	0.999998	0.0424536	0.0279212
yncI	yncI	0.229238	0.999998	-0.114901	-0.118998
dcuA	aspA-dcuA	0.229032	0.999998	-0.223096	-0.219972
sugE	sugE	0.228817	0.999998	0.0598612	0.0433464
nikC	nikABCDER	0.228618	0.999998	0.0332337	0.018348
hyfR	hyfABCDEFGHIJR-focB	0.228333	0.999998	-0.026936	-0.0379765
ybaB	ybaB-recR	0.228212	0.999998	-0.532455	-0.508916
adhP	adhP	0.228107	0.999998	-0.285496	-0.279014
lipB	ybeD-lipB	0.228039	0.999998	-1.50939	-1.41898
galE	galETKM	0.227975	0.999998	-0.317004	-0.308491
potD	potABCD	0.22786	0.999998	-0.622922	-0.593526
ycfZ	ymfA-ycfZ	0.227753	0.999998	-0.191612	-0.191927
yggU	yggSTU-rdgB-yggW	0.227732	0.999998	-0.446643	-0.429474
rpiA	rpiA	0.227244	0.999998	-1.54755	-1.45531
uxaC	uxaCA	0.226957	0.999998	-0.0569338	-0.0672904
rfbX	rfbBDACX	0.226901	0.999998	-0.0788221	-0.0877324
yibQ	gpmM-envC-yibQ	0.226876	0.999998	-0.250101	-0.247278
ydbL	ydbH-ynbE-ydbL	0.226037	0.999998	-0.0254686	-0.0389048
yhdJ	yhdJ	0.225363	0.999998	-0.180653	-0.184111
mobA	mobAB	0.225167	0.999998	0.0395672	0.0207963
yhdT	yhdT-panF-prmA	0.224715	0.999998	-0.4965	-0.478924
adrA	adrA	0.224227	0.999998	-0.249345	-0.249223
pflB	focA-pflB	0.22384	0.999998	-0.0103671	-0.0270363
frlR	frlABCDR	0.223637	0.999998	-1.48543	-1.40106
gspJ	gspCDEFGHIJKLMO	0.223552	0.999998	-0.311517	-0.307802
ybhN	ybhP-clsB-ybhN	0.223432	0.999998	-0.292938	-0.290619
yfjU	ypjM_3-yfjU	0.223041	0.999998	-0.653094	-0.626444
tdcR	tdcR	0.222827	0.999998	-0.0120159	-0.0295847
yibI	yibIH	0.222813	0.999998	0.230952	0.19669
yfbK	yfbK	0.222784	0.999998	-0.0654329	-0.0793781
caiD	caiTABCDE	0.222596	0.999998	-0.133245	-0.142722
priC	priC-ybaM	0.222391	0.999998	-1.02979	-0.977937
yibH	yibIH	0.222351	0.999998	-0.118352	-0.129097
yegP	yegP	0.222247	0.999998	-0.0786062	-0.0921838
yciE	yciGFE	0.222184	0.999998	-0.139387	-0.148855
dnaE	bamA-skp-lpxD-fabZ-lpxAB-rnhB-dnaE	0.222069	0.999998	-7.14913	-6.67792
rsxB	ydgK-rsxABCDGE-nth	0.221845	0.999998	-0.212502	-0.21729
ydhZ	ydhZ	0.221754	0.999998	-0.0276211	-0.0451914
aldB	aldB	0.221639	0.999998	-0.390806	-0.383561
mutH	mutH	0.221323	0.999998	-0.894529	-0.853026
yqfB	yqfB	0.220888	0.999998	-0.241946	-0.24567
yeaY	tsaB-yeaY	0.220882	0.999998	-0.169641	-0.178334
ldtB	ldtB	0.220789	0.999998	-0.0972559	-0.111011
mepM	mepM	0.220239	0.999998	-0.492067	-0.47927
ydjH	ydjLKJIHG	0.220126	0.999998	-0.366383	-0.362327
ybjP	ybjP	0.219676	0.999998	-0.798505	-0.765239
ccmF	napFDAGHBC-ccmABCDEFGH	0.219596	0.999998	-0.330725	-0.329647
yjiJ	yjiJ	0.219517	0.999998	-0.211036	-0.218252
cedA	cedA	0.219132	0.999998	-0.0629116	-0.0806808
nanM	nanCMS	0.219055	0.999998	-0.706166	-0.679859
cho	cho	0.218768	0.999998	-0.639938	-0.618462
nikR	nikABCDER	0.218626	0.999998	-0.596495	-0.578143
yacG	coaE-zapD-yacG	0.218511	0.999998	0.193365	0.157382
ydaN	ydaN	0.218149	0.999998	0.0618257	0.0345111
yiaJ	yiaJ	0.21782	0.999998	-0.256357	-0.26216
sgbH	yiaKLMNO-lyxK-sgbHUE	0.21781	0.999998	0.0678888	0.0398186
dmlR	dmlR	0.217571	0.999998	-0.199126	-0.209105
rsgA	rsgA	0.217462	0.999998	-6.38102	-5.96705
tbpA	sgrR-sroA-tbpA-thiPQ	0.217306	0.999998	-0.252028	-0.258641
eda	edd-eda	0.217227	0.999998	-0.031346	-0.0531871
thiC	thiCEFSGH	0.217204	0.999998	-0.117505	-0.133454
yifK	yifK	0.216606	0.999998	-1.34777	-1.27987
glpB	glpABC	0.216476	0.999998	-0.257553	-0.264616
pyrB	pyrLBI	0.215993	0.999998	-0.146295	-0.161478
ykfI	yafY-ykfBF-yafX-ykfGH-yafW-ykfI	0.215607	0.999998	-0.0352872	-0.0584771
ygiB	tolC-ygiABC	0.214849	0.999998	-0.191667	-0.204879
dppA	dppABCDF	0.214164	0.999998	-0.287563	-0.294878
yggC	cmtBA-yggPFDC	0.213953	0.999998	0.0798032	0.0470591
acrF	acrEF	0.213801	0.999998	-0.40051	-0.400434
hinT	hinT-ycfL-lpoB-thiK-nagZ-ycfP	0.213481	0.999998	-0.704222	-0.68362
dppB	dppABCDF	0.213294	0.999998	-0.321934	-0.327759
stpA	stpA	0.213255	0.999998	-0.0910923	-0.112803
moaB	moaABCDE	0.213146	0.999998	-0.650616	-0.634029
ybjI	ybjJI	0.212932	0.999998	-0.0943556	-0.116165
proS	proS	0.21285	0.999998	-9.60286	-8.97272
yoeE	yoeE	0.212711	0.999998	0.163119	0.123414
yhaK	yhaKL	0.212455	0.999998	-0.0537451	-0.0788188
yajD	yajD	0.212017	0.999998	0.0567505	0.0236536
ygbE	ygbE	0.211956	0.999998	0.164338	0.123794
dsbG	dsbG	0.211567	0.999998	-0.381018	-0.384514
fhuF	fhuF	0.211429	0.999998	-0.0962424	-0.119425
speF	speF-potE	0.211285	0.999998	-0.119047	-0.140808
micL	micL	0.211254	0.999998	-0.418475	-0.419713
araJ	araJ	0.21122	0.999998	-0.184631	-0.201955
yjhD	yjhD	0.211	0.999998	-0.193414	-0.210355
csgB	csgBAC	0.210746	0.999998	-0.0984105	-0.122126
flk	flk	0.210464	0.999998	0.0171117	-0.0148167
ghrB	ghrB	0.209826	0.999998	0.216497	0.170243
rrrD	essD-rrrD-rzpD	0.209789	0.999998	0.0169002	-0.0156883
dgoT	dgoRKADT	0.209622	0.999998	0.0175576	-0.015243
yfjY	yfjXY-ypjJ-yfjZ-ypjF	0.209384	0.999998	-0.499665	-0.497201
wecF	rfe-wzzE-wecBC-rffGHC-wecE-wzxE-wecF-rffT-rffM	0.208985	0.999998	-1.01926	-0.981527
yiaD	yiaD	0.208856	0.999998	-0.022044	-0.0528915
queF	queF	0.208715	0.999998	0.0197173	-0.0141383
yobB	yobB-exoX	0.208643	0.999998	-0.31866	-0.329361
rybA	rybA-mntS	0.208224	0.999998	-0.257456	-0.272776
yjaZ	yjaZ	0.208121	0.999998	-0.392867	-0.398995
nuoM	nuoABCEFGHIJKLMN	0.20808	0.999998	-2.80937	-2.64971
abrB	abrB	0.208051	0.999998	-0.411297	-0.41623
proK	proK	0.207955	0.999998	0.223804	0.175178
yqjE	yqjCDEK	0.207461	0.999998	-0.0553455	-0.0853021
bcsB	bcsABZC	0.207245	0.999998	-0.165039	-0.187682
tfaR	lomR_2-stfR-tfaR	0.207078	0.999998	-0.331686	-0.343057
ydfO	ynfO-ydfO	0.20705	0.999998	-0.163678	-0.186609
ybiA	ybiA	0.206999	0.999998	-0.280196	-0.295179
ycjW	ycjW	0.206675	0.999998	-0.16451	-0.187759
mdtI	mdtJI	0.20657	0.999998	-0.268258	-0.28449
yrhD	yrhD	0.206331	0.999998	-0.111543	-0.138772
sieB	sieB	0.206294	0.999998	-0.370055	-0.379575
ytfF	ytfF	0.206227	0.999998	-2.45759	-2.32392
yadM	yadMLKC	0.206121	0.999998	-0.201599	-0.222855
gltF	gltBDF	0.206068	0.999998	-0.49458	-0.495779
yqiI	insC-5CD-5D-5-yqiGHI	0.20594	0.999998	-0.472114	-0.474984
yqcC	yqcC-truC-yqcA	0.205875	0.999998	-0.273726	-0.290279
pmrR	pmrR	0.205748	0.999998	-0.054007	-0.0857676
glmY	glmY	0.205568	0.999998	-0.0665632	-0.0976423
ykgA	ykgA	0.205413	0.999998	-0.559345	-0.556754
purU	purU	0.205331	0.999998	-0.200983	-0.223072
rplA	rplKAJL-rpoBC	0.205008	0.999998	-10.0444	-9.3918
nanE	nanATEK-yhcH	0.204776	0.999998	-0.338201	-0.351425
yehR	yehR	0.20443	0.999998	-0.502259	-0.504569
yedF	yedEF	0.203948	0.999998	-0.0439495	-0.0782001
hslU	hslVU	0.203376	0.999998	-0.336706	-0.351434
mltA	mltA	0.203161	0.999998	-0.276754	-0.295812
yheS	yheSTU	0.202979	0.999998	-0.274365	-0.293768
htrL	htrL	0.202795	0.999998	-0.354575	-0.368656
pepD	pepD	0.202333	0.999998	-0.600816	-0.598458
yieH	yieH	0.202264	0.999998	-0.0984977	-0.130688
fliP	fliLMNOPQR	0.201757	0.999998	-0.172272	-0.199905
moeA	moeAB	0.201649	0.999998	-0.473505	-0.480569
rbsK	rbsDACBKR	0.200975	0.999998	-0.489349	-0.495999
oxyS	oxyS	0.200972	0.999998	-0.158663	-0.188014
yqhD	yqhD-dkgA	0.200922	0.999998	-0.274813	-0.296243
ycaC	ycaC	0.200363	0.999998	-0.276604	-0.298469
uvrY	uvrYC	0.200316	0.999998	-0.335721	-0.353575
yqcA	yqcC-truC-yqcA	0.20008	0.999998	-0.081951	-0.11746
cdh	cdh	0.199858	0.999998	-0.191876	-0.220061
sroH	sroH	0.199817	0.999998	0.0782211	0.0314537
ygdT	ygdT	0.199799	0.999998	-0.158288	-0.188838
nfi	nudC-hemE-nfi	0.199649	0.999998	-0.480786	-0.48935
ydfN	nohA-ydfN-tfaQ	0.199481	0.999998	-0.241081	-0.266265
yjhB	yjhBC	0.199455	0.999998	-0.290031	-0.311882
nadA	nadA-pnuC	0.199259	0.999998	-0.303575	-0.324692
alx	alx	0.198899	0.999998	0.067605	0.0206488
ybiT	ybiT	0.198746	0.999998	-0.524374	-0.530849
ydcU	ydcSTUV-patD	0.198476	0.999998	-0.077579	-0.114993
mltB	mltB	0.198249	0.999998	0.0677809	0.0201627
srlR	srlAEBD-gutM-srlR-gutQ	0.198088	0.999998	-0.740156	-0.732478
dapF	yifL-dapF-yigA-xerC-yigB	0.197814	0.999998	-0.938329	-0.917324
ynfA	ynfA	0.197727	0.999998	-0.297386	-0.32046
yafP	dinB-yafNOP	0.197623	0.999998	-0.067859	-0.106792
cutC	yecM-cutC	0.197416	0.999998	-0.16801	-0.200275
ycbL	ycbL	0.197239	0.999998	-0.486114	-0.496721
yigF	yigGF	0.197162	0.999998	-0.081515	-0.119972
gcd	gcd	0.19696	0.999998	-0.116646	-0.152893
yacH	yacH	0.196937	0.999998	-0.261335	-0.287673
hslR	yrfG-hslRO	0.196801	0.999998	-0.363794	-0.383235
yagJ	yagJ	0.196731	0.999998	-0.152582	-0.186591
ryfA	ryfA	0.196516	0.999998	0.229778	0.169306
epd	epd-pgk-fbaA	0.196495	0.999998	-0.100158	-0.138002
phnH	phnCDE_1E_2FGHIJKLMNOP	0.196072	0.999998	0.0309567	-0.0163103
lldR	lldPRD	0.196013	0.999998	-0.00653926	-0.0512914
ynfC	ynfC	0.195912	0.999998	-0.635036	-0.636747
yobA	yobA-yebZY	0.195761	0.999998	-0.690046	-0.688134
upp	upp-uraA	0.195228	0.999998	-2.26478	-2.15533
yhfZ	yhfZY	0.195024	0.999998	-0.467738	-0.481821
ddpC	ddpXABCDF	0.19497	0.999998	-0.238237	-0.268127
chpS	chpSB	0.194229	0.999998	-0.0910833	-0.131815
fliN	fliLMNOPQR	0.194165	0.999998	0.106031	0.0517035
bssS	bssS	0.194025	0.999998	-0.254774	-0.284474
rrrQ	essQ-ydfR-rrrQ-ydfP	0.193994	0.999998	-0.0270877	-0.0724479
focB	hyfABCDEFGHIJR-focB	0.19392	0.999998	0.103554	0.0491526
ivbL	ivbL-ilvBN-uhpABC	0.193849	0.999998	-0.0293813	-0.0747283
psd	psd-mscM	0.193706	0.999998	-9.62203	-9.00966
ybgA	ybgA-phr	0.193567	0.999998	-0.241337	-0.272416
panB	panBC	0.193477	0.999998	-0.0848796	-0.126789
rarD	rarD	0.193449	0.999998	0.0353845	-0.0148088
ypjF	yfjXY-ypjJ-yfjZ-ypjF	0.193302	0.999998	0.105291	0.0501521
citD	citCDEFXG	0.193259	0.999998	-0.287105	-0.315351
yfdI	yfdGHI	0.193076	0.999998	-0.252997	-0.283768
yfdS	yfdRST	0.192858	0.999998	0.0841376	0.0300069
hypE	hypABCDE-fhlA	0.19274	0.999998	-0.371403	-0.394382
yibA	rhsA-yibA	0.192467	0.999998	-0.232526	-0.265311
eptC	eptC	0.192142	0.999998	-0.421947	-0.442054
aceA	aceBAK	0.1919	0.999998	0.0862493	0.0310164
slyB	slyB	0.191722	0.999998	0.10894	0.0519705
pyrI	pyrLBI	0.191688	0.999998	-0.102313	-0.144814
dicC	dicC-ydfXW	0.191601	0.999998	0.0350906	-0.0169298
znuB	znuCB	0.19126	0.999998	-0.0929356	-0.136508
thiP	sgrR-sroA-tbpA-thiPQ	0.19118	0.999998	0.0459028	-0.00728102
yedP	yedP	0.190843	0.999998	-0.655835	-0.661188
yqjG	yqjG	0.190796	0.999998	-0.183344	-0.221175
rprA	rprA	0.19063	0.999998	0.0180802	-0.0337434
fimG	fimAICDFGH	0.190608	0.999998	-0.127974	-0.169793
pphA	pphA	0.190541	0.999998	-0.152363	-0.192575
ydaE	kilR-ydaE	0.190486	0.999998	-0.180123	-0.218485
narY	narZYWV	0.190371	0.999998	-0.118944	-0.16162
glcD	glcDEFGBA	0.190309	0.999998	-0.00854389	-0.0588608
ygeI	ygeI	0.190158	0.999998	-0.311405	-0.341083
yfdT	yfdRST	0.190061	0.999998	-0.258256	-0.291679
yqjF	yqjF	0.189893	0.999998	-0.260765	-0.294184
zntA	zntA	0.189742	0.999998	0.224022	0.157174
rluB	rluB	0.189599	0.999998	-0.623582	-0.632392
dusB	dusB-fis	0.189555	0.999998	-0.914221	-0.903126
ssrS	ssrS-fau	0.189493	0.999998	0.198424	0.133084
satP	satP	0.189083	0.999998	-0.186379	-0.225714
thrC	thrLABC	0.188687	0.999998	-0.115407	-0.160009
yghB	yghB	0.188676	0.999998	-0.199475	-0.238318
mokB	mokB	0.188499	0.999998	-0.0169139	-0.0684656
ybbB	ybbB	0.188433	0.999998	-0.00376882	-0.0562885
ssuC	ssuEADCB	0.188357	0.999998	-0.353406	-0.382001
cycA	cycA	0.188166	0.999998	-1.39006	-1.3477
yciG	yciGFE	0.188061	0.999998	0.169473	0.104689
ymjD	ycjY-ymjDC-mpaA	0.188042	0.999998	0.195881	0.129266
yibG	yibG	0.188029	0.999998	-0.375642	-0.40304
trxA	trxA	0.187342	0.999998	-2.2312	-2.13194
nepI	nepI	0.187313	0.999998	0.0256019	-0.0300538
ymfJ	ymfJ	0.187097	0.999998	-0.0728993	-0.122009
citF	citCDEFXG	0.187007	0.999998	-0.211127	-0.250839
wbbK	wbbIJK	0.186952	0.999998	-0.0546408	-0.105149
cusS	cusRS	0.186913	0.999998	0.395544	0.314092
nudK	nudK	0.186672	0.999998	0.00691633	-0.0480978
psiF	phoA-psiF	0.186198	0.999998	-0.372029	-0.401505
zraS	zraSR	0.186171	0.999998	0.0119269	-0.0439316
rydB	rydB	0.185845	0.999998	-0.0718024	-0.122239
gcvP	gcvTHP	0.185423	0.999998	-0.696363	-0.704353
ygiQ	ygiQ	0.185312	0.999998	-0.0444858	-0.0973306
mutS	mutS	0.185291	0.999998	-0.0760005	-0.126703
gltK	gltI-sroC-gltJKL	0.185045	0.999998	-0.221219	-0.2622
ompX	ompX	0.185018	0.999998	-0.168784	-0.21339
dicB	dicB-ydfDE-insD-intQ	0.184962	0.999998	-0.0405126	-0.09398
ychH	ychH	0.184882	0.999998	-0.217567	-0.258961
yeeR	yeeRST-cbeA-cbtA-yeeW	0.184702	0.999998	-0.238554	-0.278688
nudE	nudE	0.184691	0.999998	-0.414831	-0.442876
treA	treA	0.184632	0.999998	-0.0187661	-0.0740564
leuX	leuX	0.184207	0.999998	-0.800276	-0.802349
yegR	yegRZ	0.184164	0.999998	-0.0391638	-0.0935217
mntP	mntP	0.183839	0.999998	0.0903112	0.0267408
yehK	yehK	0.1834	0.999998	-0.135841	-0.184327
shoB	shoB	0.183387	0.999998	-0.0515347	-0.10582
cas1	casABCDE12	0.183387	0.999998	-0.891969	-0.888569
katE	katE	0.18325	0.999998	-0.141834	-0.190058
fliF	fliFGHIJK	0.18325	0.999998	-0.0538828	-0.108145
sixA	sixA	0.182794	0.999998	-0.70308	-0.713237
yhjY	yhjY	0.182746	0.999998	-0.0930325	-0.145111
yieE	yieEF	0.182616	0.999998	-0.117313	-0.167854
glcB	glcDEFGBA	0.182544	0.999998	0.0770952	0.0131372
yliF	yliF	0.18239	0.999998	-0.141957	-0.191033
yadN	yadN	0.181911	0.999998	-0.134273	-0.184354
treC	treBC	0.181416	0.999998	-0.929452	-0.92545
yhjB	yhjB	0.181373	0.999998	-0.0701008	-0.125125
yfeN	yfeN	0.181181	0.999998	-0.219556	-0.264513
cpsG	wcaCDEF-gmd-fcl-gmm-wcaI-cpsBG-wcaJ-wzxC	0.180788	0.999998	-0.380744	-0.415031
allC	allDCE	0.180538	0.999998	-0.0621727	-0.118577
chbF	chbBCARFG	0.180353	0.999998	-0.100472	-0.154432
ssuB	ssuEADCB	0.179835	0.999998	-0.471322	-0.500344
yraP	yraP	0.179624	0.999998	-0.0806419	-0.136692
G0-10701	G0-10701	0.179547	0.999998	-0.149727	-0.201112
priA	priA	0.179416	0.999998	-7.37464	-6.93055
rpsD	rpsMKD-rpoA-rplQ	0.179321	0.999998	-10.171	-9.53537
tynA	tynA	0.179082	0.999998	0.0170576	-0.0462408
amiB	yjeF-tsaE-amiB-mutL-miaA-hfq-hflXKC	0.178857	0.999998	-0.242893	-0.288573
gmr	gmr	0.178766	0.999998	-0.355865	-0.393881
ygeN	insCD-4C-4D-4-ygeONM	0.17867	0.999998	-0.257247	-0.302129
sgcR	sgcXBCQAER	0.178366	0.999998	-0.46807	-0.498784
yfjZ	yfjXY-ypjJ-yfjZ-ypjF	0.17833	0.999998	0.166465	0.092159
talA	talA-tktB	0.178266	0.999998	-0.32576	-0.366342
yebY	yobA-yebZY	0.177809	0.999998	-0.317535	-0.359139
agaS	agaS-kbaY-agaBCDI	0.177664	0.999998	-0.332135	-0.37288
chpB	chpSB	0.177235	0.999998	-0.366004	-0.404855
yqeK	yqeK	0.177111	0.999998	-0.507535	-0.536795
fabI	fabI	0.176993	0.999998	-10.1563	-9.52399
fldB	fldB	0.176989	0.999998	-0.504456	-0.53405
yeeA	yeeA	0.176822	0.999998	-0.143564	-0.198096
yadV	yadV-htrE	0.176756	0.999998	-0.479083	-0.510651
sdhE	sdhE-cptA	0.176706	0.999998	-0.899502	-0.902264
ydfB	ydfABC	0.176445	0.999998	-2.18657	-2.10126
yfdH	yfdGHI	0.176108	0.999998	-0.217419	-0.267595
yhdX	yhdWXYZ	0.17598	0.999998	-0.0302571	-0.0934082
rsmF	rsmF	0.175964	0.999998	-0.392772	-0.431056
paoA	paoABCD	0.175846	0.999998	-0.252336	-0.300377
wecH	wecH	0.175649	0.999998	0.0662977	-0.00381217
rna	rna	0.175445	0.999998	-0.371067	-0.41136
proV	proVWX	0.175239	0.999998	0.0343793	-0.0339498
nuoG	nuoABCEFGHIJKLMN	0.174946	0.999998	-2.33436	-2.24041
ugpB	ugpBAECQ	0.174514	0.999998	-0.0760169	-0.137493
mcaS	mcaS	0.174461	0.999998	0.476436	0.376984
uspB	uspB	0.174346	0.999998	0.0618264	-0.00927908
hchA	hchA	0.174079	0.999998	-0.133904	-0.191842
yfaL	yfaL	0.174072	0.999998	0.107626	0.0331027
murQ	murQP-yfeW	0.173835	0.999998	-0.0965715	-0.157315
fkpA	fkpA	0.173829	0.999998	-0.162351	-0.218585
ykgM	ykgMO	0.173801	0.999998	-0.00330916	-0.0704883
rfbA	rfbBDACX	0.173652	0.999998	0.167681	0.0886147
mprA	mprA-emrAB	0.173581	0.999998	0.144985	0.0674062
yohP	yohP	0.173384	0.999998	0.349545	0.257727
zupT	zupT	0.173299	0.999998	-0.241305	-0.29265
yhjJ	yhjJ	0.17323	0.999998	0.177572	0.0974051
yggL	trmI-yggL	0.173123	0.999998	-0.168364	-0.224891
yqeC	yqeC	0.172889	0.999998	-0.431579	-0.470273
paaK	paaABCDEFGHIJK	0.17268	0.999998	0.0534664	-0.0187307
hyfG	hyfABCDEFGHIJR-focB	0.172373	0.999998	0.0735117	-0.000368412
bcsC	bcsABZC	0.172364	0.999998	-0.111369	-0.172568
ydeO	safA-ydeO	0.172215	0.999998	-0.0831991	-0.14648
wzzE	rfe-wzzE-wecBC-rffGHC-wecE-wzxE-wecF-rffT-rffM	0.171708	0.999998	-0.131825	-0.192275
agaA	kbaZ-agaVWA	0.17131	0.999998	-0.580928	-0.61095
yqjC	yqjCDEK	0.171309	0.999998	0.0436645	-0.0292312
thiK	hinT-ycfL-lpoB-thiK-nagZ-ycfP	0.171264	0.999998	-0.460012	-0.498379
yhfL	yhfL	0.171002	0.999998	-0.406458	-0.448764
ogt	abgABT-ogt	0.170986	0.999998	0.0990676	0.0220465
ygfM	ygfM-xdhD	0.170697	0.999998	0.0857446	0.00934848
talB	talB	0.17058	0.999998	-1.03774	-1.03714
mtlR	mtlADR	0.170006	0.999998	-0.722941	-0.74452
gpmM	gpmM-envC-yibQ	0.16996	0.999998	0.0153118	-0.0569862
pgl	pgl	0.169728	0.999998	-0.596467	-0.627005
metE	metE	0.169237	0.999998	0.0191751	-0.0541107
ccmC	napFDAGHBC-ccmABCDEFGH	0.169075	0.999998	0.0767943	-0.000608212
yfjP	yfjPQ	0.168852	0.999998	-0.0723741	-0.13976
cyoD	cyoABCDE	0.168634	0.999998	-1.40385	-1.38007
yidC	yidC	0.168245	0.999998	-10.1382	-9.51582
arnT	arnBCADTEF	0.168098	0.999998	0.0521228	-0.0245634
ygaX	ygaXY	0.168033	0.999998	0.110527	0.029767
sokC	sokC	0.168022	0.999998	0.0438986	-0.032299
ybcH	ybcH	0.168004	0.999998	-0.134114	-0.198111
mocA	mocA	0.167581	0.999998	-0.330669	-0.381596
yfbT	yfbUT	0.167496	0.999998	-0.145339	-0.209073
puuR	puuDRCBE	0.167488	0.999998	-0.505704	-0.54471
ygjK	ygjJK	0.167301	0.999998	-0.198454	-0.258737
ydeQ	ydeQ	0.166741	0.999998	-0.260947	-0.3175
yjeO	yjeNO	0.166734	0.999998	-0.977268	-0.984662
asnA	asnA	0.166658	0.999998	-0.194749	-0.255928
hdeA	hdeAB-yhiD	0.166546	0.999998	-0.033656	-0.106006
yiaV	yiaWV	0.166418	0.999998	0.036081	-0.0411837
yecN	yecN-cmoAB	0.166369	0.999998	0.140731	0.0562337
manX	manXYZ	0.166057	0.999998	-0.0887875	-0.157841
deoA	deoCABD	0.165842	0.999998	-0.344971	-0.396656
malY	malXY	0.165768	0.999998	-0.109243	-0.177182
yaiX	yaiXO	0.165684	0.999998	-0.0533119	-0.125174
tyrP	tyrP	0.165531	0.999998	-0.19867	-0.260707
ttcA	ttcA	0.16531	0.999998	0.0351919	-0.0431188
ryeA	ryeA	0.165113	0.999998	-0.266144	-0.323967
sanA	sanA-yeiS	0.164896	0.999998	-0.567101	-0.604485
ygbI	ygbI	0.164724	0.999998	-0.378741	-0.429225
yciK	yciK-btuR	0.164693	0.999998	-0.761504	-0.785748
csiR	csiR	0.16452	0.999998	-0.308095	-0.363632
fdoI	fdoGHI-fdhE	0.164361	0.999998	-0.349296	-0.402164
yeeW	yeeRST-cbeA-cbtA-yeeW	0.164272	0.999998	0.18789	0.0980598
leuE	leuE	0.164255	0.999998	-0.659481	-0.691165
ydcV	ydcSTUV-patD	0.164223	0.999998	-0.28721	-0.344477
tdcD	tdcABCDEFG	0.16401	0.999998	0.00792549	-0.0698134
lyxK	yiaKLMNO-lyxK-sgbHUE	0.163952	0.999998	-0.184012	-0.248634
flgA	flgAMN	0.163951	0.999998	-0.185917	-0.250409
ilvC	ilvC	0.16392	0.999998	0.101992	0.0177056
ybhD	ybhD	0.163688	0.999998	-0.517776	-0.559753
yfdC	yfdC	0.163437	0.999998	-0.165224	-0.231651
yffS	yffS	0.163403	0.999998	-0.118601	-0.188261
yhiJ	yhiJ	0.163282	0.999998	-0.139672	-0.208007
dsbA	rdoA-dsbA	0.163281	0.999998	-0.466851	-0.512731
amn	amn	0.163192	0.999998	0.0420771	-0.0388238
acrB	acrAB	0.163167	0.999998	-0.423398	-0.472373
afuB	insAB-2A-2B-2-afuBC	0.162985	0.999998	-0.326996	-0.382771
rutA	rutABCDEFG	0.162918	0.999998	-0.149987	-0.217978
ulaB	ulaABCDEF	0.162908	0.999998	-0.0272062	-0.103635
dhaL	dhaKLM	0.162809	0.999998	-0.117396	-0.187733
cysN	cysDNC	0.162513	0.999998	-0.0357697	-0.112006
ydiJ	ydiJ-menI-ydiH	0.162493	0.999998	-0.546648	-0.587838
yhiN	yhiN	0.162487	0.999998	0.0429388	-0.0387264
insH-10	insH-10	0.162276	0.999998	-0.61572	-0.652386
ydhF	ydhF	0.16223	0.999998	-0.072091	-0.146117
selB	selAB	0.162219	0.999998	-0.34448	-0.39982
rydC	rydC	0.162091	0.999998	-0.329829	-0.386304
aroF	aroF-tyrA	0.161829	0.999998	-0.173667	-0.241122
yffB	yffB-dapE-ypfN	0.161742	0.999998	-2.99608	-2.86993
kptA	kptA	0.161467	0.999998	-0.0605346	-0.136116
racC	racC	0.161173	0.999998	-0.201485	-0.267686
emrE	renD-emrE	0.16117	0.999998	-0.186932	-0.254135
uhpT	uhpT	0.161076	0.999998	-0.684904	-0.718021
yncD	yncD	0.160854	0.999998	0.0763877	-0.00920609
napF	napFDAGHBC-ccmABCDEFGH	0.160817	0.999998	-0.235908	-0.300102
cfa	cfa	0.160803	0.999998	0.0637827	-0.0209966
yccA	yccA	0.16065	0.999998	-0.100707	-0.174348
yddG	yddG	0.160503	0.999998	0.0154942	-0.0662706
motB	motAB-cheAW	0.16015	0.999998	-0.0753464	-0.151228
tatA	tatABCD	0.160027	0.999998	-2.09869	-2.03583
ybfB	rhsC-ybfB	0.159971	0.999998	-0.299395	-0.360077
flgJ	flgBCDEFGHIJ	0.159933	0.999998	-0.153287	-0.224036
ygeL	ygeLK	0.159606	0.999998	-1.04825	-1.0579
flxA	flxA	0.15954	0.999998	-0.218076	-0.28477
kdpC	kdpFABC	0.15945	0.999998	-0.22427	-0.29063
yoaC	yoaC	0.159071	0.999998	-0.678466	-0.71403
nlpC	nlpC	0.15899	0.999998	-0.297183	-0.358998
paaX	paaXY	0.158825	0.999998	-0.0939375	-0.169868
yhaB	yhaBC	0.158478	0.999998	-0.388819	-0.444856
yegV	yegTUV	0.15842	0.999998	-0.260303	-0.325219
yeaC	yeaC	0.158162	0.999998	-0.49295	-0.542155
bdm	bdm-sra	0.157745	0.999998	-0.00342209	-0.0866457
slyD	slyD	0.157612	0.999998	-0.180052	-0.251284
dacD	dacD	0.157486	0.999998	-0.341383	-0.401668
yecF	yecF	0.157416	0.999998	-0.171156	-0.243195
lpp	lpp	0.157164	0.999998	-0.216791	-0.285949
uspA	uspA	0.157146	0.999998	-0.157501	-0.230747
G0-10702	G0-10702	0.157066	0.999998	0.00645825	-0.0781223
yfhH	yfhH	0.157017	0.999998	0.0843184	-0.00565531
mlaE	mlaFEDCB	0.156961	0.999998	-0.225328	-0.294103
rodZ	rodZ	0.156955	0.999998	-5.37933	-5.09449
rhsB	rhsB	0.15679	0.999998	-0.184496	-0.256246
yegH	yegH	0.156358	0.999998	-0.0126874	-0.0966615
ychS	ychS	0.156295	0.999998	-0.0597602	-0.140566
yjjZ	yjjZ	0.15619	0.999998	0.0122057	-0.0736447
recJ	xerD-dsbC-recJ-prfB-lysS	0.155753	0.999998	-0.268279	-0.335314
ddlA	ddlA	0.155158	0.999998	-0.0423786	-0.125514
ydjF	ydjF	0.155096	0.999998	-0.132277	-0.209304
malP	malPQ	0.15505	0.999998	-0.0581563	-0.140317
bioF	bioBFCD	0.154816	0.999998	-0.648554	-0.690425
serC	serC-aroA	0.154768	0.999998	-0.211715	-0.283617
apbE	apbE	0.1547	0.999998	-0.117373	-0.195819
ydcF	ydcF	0.154386	0.999998	0.013637	-0.0741152
kdgK	kdgK	0.154083	0.999998	-0.0500127	-0.133699
ascG	ascG	0.154006	0.999998	-0.598112	-0.644254
yfiL	yfiL	0.153839	0.999998	-0.254093	-0.324015
yjbR	yjbQR	0.153702	0.999998	0.103217	0.00863172
lpxA	bamA-skp-lpxD-fabZ-lpxAB-rnhB-dnaE	0.153444	0.999998	-10.0538	-9.45195
rutE	rutABCDEFG	0.153365	0.999998	0.0232306	-0.0662016
intF	intF	0.153323	0.999998	0.00134544	-0.086626
psrD	psrD	0.153225	0.999998	-0.398728	-0.459336
ybbY	gcl-hyi-glxR-ybbW-allB-ybbY-glxK	0.153008	0.999998	-0.371213	-0.433927
kilR	kilR-ydaE	0.153007	0.999998	-0.191123	-0.2662
yffO	yffOP	0.152574	0.999998	0.0195761	-0.0703952
mhpB	mhpABCDFE	0.152189	0.999998	-0.132233	-0.212169
nfrB	nfrBA	0.152162	0.999998	-0.279789	-0.349623
panZ	panZ	0.152111	0.999998	0.0869302	-0.00812736
paaJ	paaABCDEFGHIJK	0.151982	0.999998	-0.397084	-0.459049
nanK	nanATEK-yhcH	0.151816	0.999998	-0.17304	-0.250549
selD	ydjA-selD-topB	0.151728	0.999998	-0.172677	-0.250298
sdaB	sdaCB	0.15172	0.999998	-0.787635	-0.823055
malG	malEFG	0.151677	0.999998	-0.0263441	-0.114061
dcuR	dcuSR	0.151591	0.999998	-0.0437887	-0.130393
yceJ	yceJI	0.151336	0.999998	0.160302	0.0594327
yhhW	yhhW	0.15133	0.999998	-0.143436	-0.223462
yidQ	yidQ	0.151116	0.999998	-0.0181776	-0.107015
frlC	frlABCDR	0.150831	0.999998	-0.0218093	-0.110683
yhhZ	yhhZ-yrhA-insA-6AB-6B-6	0.150666	0.999998	-0.0490548	-0.136223
nemR	nemRA-gloA	0.15056	0.999998	-0.0127432	-0.10251
thrW	thrW	0.150508	0.999998	-0.00931102	-0.0993657
hcaE	hcaEFCBD	0.150249	0.999998	-0.00475389	-0.0953796
yfaA	yfaATS_1S_2QP	0.150118	0.999998	-0.783686	-0.820979
higB	higBA	0.150094	0.999998	-0.498685	-0.555563
ygjQ	ygjQ	0.150046	0.999998	-0.459599	-0.519208
yfcI	yfcI	0.149987	0.999998	-0.210689	-0.287441
sdhC	sdhCDAB-sucABCD	0.149895	0.999998	-1.98814	-1.943
hemD	hemCDXY	0.149792	0.999998	-7.09153	-6.69643
gsiB	iaaA-gsiABCD	0.149685	0.999998	-0.255093	-0.3291
ykgI	ykgI	0.149656	0.999998	0.024105	-0.0690943
wzb	wza-wzb-wzc-wcaAB	0.149597	0.999998	0.0990109	0.00061077
dcuS	dcuSR	0.149511	0.999998	-0.0409209	-0.129802
pflA	pflA	0.149205	0.999998	-0.130163	-0.213225
mtn	mtn-btuF-yadS	0.149064	0.999998	-2.58647	-2.5011
ynjH	ynjH	0.149041	0.999998	-0.088912	-0.174969
yoeF	yoeF	0.148916	0.999998	-0.308402	-0.379519
astA	astCADBE	0.148842	0.999998	-0.664364	-0.711122
azoR	azoR	0.148821	0.999998	-0.159311	-0.240756
yhbW	yhbW	0.148704	0.999998	0.037321	-0.0577376
arsR	arsRBC	0.148609	0.999998	-0.0647428	-0.152891
nfuA	gntX-nfuA	0.148249	0.999998	-0.745685	-0.787454
hybO	hybOABCDEFG	0.148187	0.999998	0.108867	0.00838039
murA	ibaG-murA	0.148075	0.999998	-8.81755	-8.30583
glgA	glgBXCAP	0.147573	0.999998	-0.0503385	-0.140511
yfeY	yfeYX	0.147501	0.999998	-0.0880221	-0.175679
yibV	yibV	0.147418	0.999998	-0.0943609	-0.181667
yeaW	yeaVW	0.147177	0.999998	-0.0711847	-0.160322
dppC	dppABCDF	0.147132	0.999998	0.099553	-0.00134919
argR	argR	0.14712	0.999998	-2.83007	-2.72993
qor	qor	0.146566	0.999998	-0.0893236	-0.177827
yieP	yieP-hsrA	0.146445	0.999998	0.130483	0.0267705
paaZ	paaZ	0.14594	0.999998	-0.460623	-0.524266
ymfD	ymfED	0.145929	0.999998	-0.334499	-0.40681
pyrF	lapAB-pyrF-yciH	0.145907	0.999998	-0.35282	-0.423896
srlE	srlAEBD-gutM-srlR-gutQ	0.145678	0.999998	-0.0299506	-0.123416
yjjW	yjjW	0.145674	0.999998	-0.0984796	-0.187246
ytfB	ytfB	0.145547	0.999998	-0.0233885	-0.117436
ygaY	ygaXY	0.145343	0.999998	0.0207377	-0.0765423
ytfH	ytfH	0.145337	0.999998	-0.142356	-0.228447
mscL	mscL	0.145044	0.999998	-0.0259935	-0.120365
hcaB	hcaEFCBD	0.14497	0.999998	-0.255553	-0.334241
G0-10703	G0-10703	0.144953	0.999998	-0.0760773	-0.167102
abgR	abgR	0.144914	0.999998	-0.208389	-0.290371
blr	blr	0.144896	0.999998	-0.0349775	-0.12888
rbbA	yhiI-rbbA-yhhJ	0.144758	0.999998	0.140914	0.0347999
ygeO	insCD-4C-4D-4-ygeONM	0.144523	0.999998	0.0385748	-0.0607502
yddJ	yddLKJ	0.144447	0.999998	-0.598598	-0.654264
hokD	relBE-hokD	0.144306	0.999998	0.285278	0.168802
putA	putA	0.144248	0.999998	-0.280145	-0.357867
rnlA	rnlAB	0.143744	0.999998	0.113785	0.0085195
arnC	arnBCADTEF	0.143582	0.999998	-0.282862	-0.361064
dinD	dinD	0.143298	0.999998	-0.18042	-0.265938
ybhA	ybhA	0.14304	0.999998	-0.38622	-0.457869
fepD	fepDGC	0.142976	0.999998	-1.03241	-1.05977
ycjD	ycjD	0.142757	0.999998	0.192162	0.0805292
osmB	osmB	0.142537	0.999998	0.0205407	-0.0795315
hofQ	hofQ	0.142491	0.999998	0.288676	0.170152
yiaL	yiaKLMNO-lyxK-sgbHUE	0.142469	0.999998	-0.0070009	-0.10525
dctR	slp-dctR	0.142265	0.999998	-0.0581319	-0.153076
ydfX	dicC-ydfXW	0.142263	0.999998	-0.0226779	-0.120057
gfcA	gfcA	0.142041	0.999998	0.0818291	-0.0229456
elbB	elbB-mtgA	0.141974	0.999998	0.129942	0.0217972
ycgB	ycgB	0.141678	0.999998	-0.133179	-0.223558
araA	araBAD	0.141656	0.999998	0.0680194	-0.0361922
G0-10706	G0-10706	0.141485	0.999998	-0.265996	-0.347452
yjjB	yjjB-dnaTC-yjjA	0.141387	0.999998	0.186813	0.0741779
ccmB	napFDAGHBC-ccmABCDEFGH	0.141173	0.999998	0.00553702	-0.0948693
ybgD	ybgD	0.141132	0.999998	-0.265033	-0.346908
metJ	metJ	0.140896	0.999998	-3.07908	-2.96808
tdcA	tdcABCDEFG	0.140757	0.999998	-0.0840583	-0.17873
yrbL	yrbL	0.140602	0.999998	-0.0978455	-0.191726
dgcZ	dgcZ	0.140546	0.999998	0.0417512	-0.0617676
yciI	yciI	0.140463	0.999998	0.211196	0.0959637
ybjM	ybjM	0.140221	0.999998	-0.147659	-0.238501
ybcJ	folD-ybcJ	0.13989	0.999998	0.0732144	-0.0331201
galK	galETKM	0.139851	0.999998	-0.148063	-0.239247
glnA	glnALG	0.139612	0.999998	-1.0222	-1.05362
yfbM	yfbM	0.139436	0.999998	-0.127506	-0.220516
insH-5	insH-5	0.139049	0.999998	-0.290762	-0.372953
fadH	fadH	0.138951	0.999998	-0.0167317	-0.11783
yfgH	yfgHI	0.138911	0.999998	0.00758341	-0.0952242
narU	narU	0.138715	0.999998	-0.0190165	-0.120194
sibC	sibC	0.138689	0.999998	-0.185351	-0.275138
yfdL	yfdONMLK	0.138411	0.999998	-0.114195	-0.209143
lysU	lysU	0.138257	0.999998	-0.152753	-0.245209
fepA	fepA-entD	0.138201	0.999998	-0.360574	-0.438822
rluA	rapA-rluA	0.137909	0.999998	0.0434138	-0.0628555
dkgA	yqhD-dkgA	0.13771	0.999998	-0.135162	-0.229373
miaB	miaB	0.137473	0.999998	-0.0112999	-0.11425
gpmA	gpmA	0.137284	0.999998	-0.141803	-0.235984
yebK	yebK	0.137086	0.999998	-0.156957	-0.250295
dctA	dctA	0.137009	0.999998	-0.271181	-0.356756
agp	agp	0.137004	0.999998	0.0144599	-0.0907264
ybjJ	ybjJI	0.136973	0.999998	-0.222636	-0.311578
rimI	holD-rimI-yjjG	0.136966	0.999998	-0.414613	-0.490386
yhdN	yhdN-zntR	0.136905	0.999998	-0.197256	-0.288009
mlrA	mlrA	0.136889	0.999998	-1.07695	-1.10734
sra	sra	0.136882	0.999998	0.000904529	-0.103474
ykfA	ykfA-yafZ	0.136572	0.999998	0.115746	0.00317516
yeiS	sanA-yeiS	0.136501	0.999998	0.103668	-0.00814437
gspI	gspCDEFGHIJKLMO	0.13643	0.999998	-0.0969764	-0.195088
nikA	nikABCDER	0.136201	0.999998	-0.12674	-0.223037
ygaZ	ygaZH	0.136145	0.999998	0.100957	-0.0110251
rffM	rfe-wzzE-wecBC-rffGHC-wecE-wzxE-wecF-rffT-rffM	0.136124	0.999998	-0.242835	-0.331241
allS	allS	0.135907	0.999998	-0.646747	-0.707646
gspO	gspCDEFGHIJKLMO	0.135343	0.999998	0.0977342	-0.0148285
yggM	yggM	0.135294	0.999998	-0.177649	-0.271358
dacA	dacA	0.135165	0.999998	-0.297341	-0.382964
ycfJ	ycfJ	0.135084	0.999998	-0.231138	-0.321386
yfbO	yfbO	0.134952	0.999998	-0.124579	-0.222272
yjaA	yjaA	0.134682	0.999998	-0.40178	-0.480717
rsxA	ydgK-rsxABCDGE-nth	0.13468	0.999998	-0.556885	-0.625178
gltL	gltI-sroC-gltJKL	0.134646	0.999998	-0.0972269	-0.197105
torI	torI	0.134403	0.999998	-0.214731	-0.306786
uspE	uspE	0.134379	0.999998	-0.377764	-0.458653
radA	serB-radA-nadR	0.134332	0.999998	-0.0415234	-0.145538
nikE	nikABCDER	0.133511	0.999998	0.0650998	-0.0470549
lpd	pdhR-aceEF-lpd	0.133209	0.999998	-7.87532	-7.44303
hyuA	hyuA	0.133093	0.999998	0.0551568	-0.0567333
ydhI	ydhIJK	0.133044	0.999998	-0.0550268	-0.159402
yiaM	yiaKLMNO-lyxK-sgbHUE	0.133007	0.999998	-0.808476	-0.861174
mntR	mntR-ybiR	0.132628	0.999998	0.244613	0.119254
frlB	frlABCDR	0.132556	0.999998	-0.0546891	-0.159576
yafV	yafV	0.131968	0.999998	0.0563534	-0.056743
potG	potFGHI	0.131939	0.999998	-0.0581978	-0.16346
yehA	yehDCBA	0.131908	0.999998	-0.0664876	-0.171212
sspA	sspAB	0.131805	0.999998	-4.19459	-4.01615
yjgM	yjgM	0.131804	0.999998	-0.0270853	-0.134619
amiC	amiC	0.131788	0.999998	0.0504765	-0.062397
grxB	grxB	0.131715	0.999998	-0.219271	-0.313702
folB	folB	0.131663	0.999998	-0.0824335	-0.186309
gltD	gltBDF	0.131535	0.999998	-0.0306871	-0.138242
allE	allDCE	0.131352	0.999998	-0.46002	-0.538289
cybB	cybB	0.131324	0.999998	-0.149629	-0.249231
frdB	frdABCD	0.131272	0.999998	-0.0195693	-0.12815
glcF	glcDEFGBA	0.131056	0.999998	-0.0167713	-0.12576
ydaQ	ydaQ	0.130723	0.999998	0.207269	0.0825681
yohK	yohJK	0.13062	0.999998	-0.0150416	-0.124585
tap	tar-tap-cheRBYZ	0.130615	0.999998	-0.116538	-0.219121
hcaC	hcaEFCBD	0.130422	0.999998	-0.162306	-0.261939
yaaI	yaaI	0.130353	0.999998	-0.0887593	-0.193509
ubiH	ygfB-pepP-ubiHI	0.130253	0.999998	-9.07062	-8.55934
mdtC	mdtABCD-baeSR	0.130137	0.999998	-0.371381	-0.456949
aroL	aroL-yaiA-aroM	0.130096	0.999998	-0.157343	-0.257642
mazG	relA-mazEFG	0.129626	0.999998	0.0361527	-0.0778985
recX	recAX	0.129561	0.999998	-0.161887	-0.26241
gph	aroKB-damX-dam-rpe-gph-trpS	0.12949	0.999998	-0.265802	-0.359264
raiA	raiA	0.129469	0.999998	-0.0978431	-0.202854
C0664	C0664	0.129418	0.999998	0.250137	0.12119
yidH	yidHGF	0.128894	0.999998	0.0192076	-0.094412
patA	patA	0.128858	0.999998	-0.273381	-0.366954
greB	greB	0.128641	0.999998	0.0272955	-0.0871323
radD	radD	0.128216	0.999998	-0.0692543	-0.17748
yqjI	yqjI	0.128197	0.999998	0.192935	0.0666935
fruA	fruBKA	0.128056	0.999998	0.100885	-0.0191789
rnk	rnk	0.127922	0.999998	-0.0422389	-0.152613
yrfG	yrfG-hslRO	0.12747	0.999998	-0.786505	-0.846247
ydeU	ydeU	0.127271	0.999998	-0.467853	-0.549664
ydeT	ydeTSR	0.127248	0.999998	-0.51683	-0.595303
glxR	gcl-hyi-glxR-ybbW-allB-ybbY-glxK	0.126831	0.999998	-0.687957	-0.755102
fliL	fliLMNOPQR	0.126699	0.999998	0.0574472	-0.0609921
rsxG	ydgK-rsxABCDGE-nth	0.126622	0.999998	-0.578563	-0.653425
yjiM	yjiML	0.126543	0.999998	-0.0725468	-0.182219
ygaU	ygaU	0.126533	0.999998	0.00955917	-0.105759
rnd	rnd	0.126502	0.999998	-0.332934	-0.424774
uhpB	ivbL-ilvBN-uhpABC	0.12641	0.999998	-0.0599799	-0.170648
gadW	gadAXW	0.126265	0.999998	0.250567	0.118438
ybeF	ybeF	0.126	0.999998	-0.0543806	-0.165843
modB	modABC	0.125802	0.999998	-0.570997	-0.647198
ydfD	dicB-ydfDE-insD-intQ	0.125687	0.999998	-0.0426152	-0.155198
lpxB	bamA-skp-lpxD-fabZ-lpxAB-rnhB-dnaE	0.125406	0.999998	-9.43492	-8.90349
ligB	ligB	0.125386	0.999998	0.0851074	-0.0365428
dtpC	dtpC	0.125362	0.999998	-0.131335	-0.238153
narP	narP	0.125178	0.999998	-0.0996552	-0.208831
katG	katG	0.125073	0.999998	-0.155364	-0.260821
yjbI	yjbI	0.124978	0.999998	0.00956988	-0.107303
rdlC	rdlC	0.124828	0.999998	-0.30916	-0.404306
ypdF	fryBC-ypdFE-fryA	0.124778	0.999998	0.145061	0.0186873
ypdB	ypdABC	0.124758	0.999998	0.130117	0.00474952
yacC	yacC-speED	0.124632	0.999998	0.251655	0.117819
yahO	yahO	0.124551	0.999998	0.0552351	-0.0651993
fbaB	fbaB	0.124528	0.999998	-0.520131	-0.601097
yfbL	yfbL	0.124408	0.999998	-0.00661659	-0.122949
yhcB	yhcB	0.124233	0.999998	-1.25719	-1.28786
ybjG	ybjG	0.123791	0.999998	-0.275285	-0.373793
preA	preTA	0.1237	0.999998	-0.14351	-0.251154
yedL	yedL	0.123612	0.999998	0.167781	0.0386825
paoB	paoABCD	0.123527	0.999998	-0.399716	-0.489947
yciQ	yciVOQ	0.123378	0.999998	-0.0124507	-0.129413
yhhJ	yhiI-rbbA-yhhJ	0.123357	0.999998	-0.112307	-0.222436
rsmJ	prlC-rsmJ	0.123177	0.999998	-0.632636	-0.707231
yicH	yicH	0.123134	0.999998	-0.208381	-0.312138
ydfR	essQ-ydfR-rrrQ-ydfP	0.12305	0.999998	-0.0630112	-0.17683
umuC	umuDC	0.122966	0.999998	-0.525621	-0.607771
rhaS	rhaSR	0.122917	0.999998	-1.85237	-1.84352
garR	garPLRK-rnpB	0.122814	0.999998	-0.16953	-0.276274
bglA	bglA	0.122811	0.999998	-0.315382	-0.412118
yhdP	yhdP	0.122326	0.999998	-0.159369	-0.267298
wecE	rfe-wzzE-wecBC-rffGHC-wecE-wzxE-wecF-rffT-rffM	0.12207	0.999998	-0.168917	-0.276447
uspF	uspF	0.121982	0.999998	-0.0294829	-0.146671
yjdJ	yjdIJ	0.121964	0.999998	-0.0757801	-0.189808
ydgD	ydgD	0.121631	0.999998	0.0451221	-0.077538
dld	dld	0.12152	0.999998	0.0921697	-0.03383
yceA	yceA	0.121511	0.999998	-0.193548	-0.299945
puuB	puuDRCBE	0.121454	0.999998	-0.340621	-0.436981
ydfV	ydfV	0.121395	0.999998	-0.118776	-0.230421
yabP	yabPQ	0.121302	0.999998	-0.473957	-0.561317
yhbP	yhbP	0.121292	0.999998	-0.417919	-0.509136
ydhY	ydhYVWXUT	0.121242	0.999998	-0.296828	-0.396406
yghU	yghU	0.120842	0.999998	0.192118	0.0585792
ygjR	ygjR	0.120811	0.999998	-0.555122	-0.637402
chaA	chaA	0.120751	0.999998	-0.120057	-0.232258
puuP	puuAP	0.120737	0.999998	-0.0407981	-0.158455
yhdV	yhdV	0.120682	0.999998	0.14226	0.0119841
sstT	sstT	0.120641	0.999998	-0.112783	-0.225594
xisE	ymfH-xisE-intE	0.120634	0.999998	0.104899	-0.0228603
eco	eco	0.120605	0.999998	-0.0276981	-0.146385
mcrA	mcrA	0.120518	0.999998	-0.165697	-0.274999
ddpA	ddpXABCDF	0.120479	0.999998	0.10881	-0.0193737
ymbA	ymbA	0.120369	0.999998	-0.192889	-0.300473
abpB	abpAB	0.120251	0.999998	-0.111278	-0.224582
yiaW	yiaWV	0.120173	0.999998	-0.0321356	-0.15095
yfgG	yfgG	0.119957	0.999998	0.274204	0.134146
frwD	frwD	0.119813	0.999998	-0.0733408	-0.189687
yjgA	yjgA	0.119721	0.999998	-0.422964	-0.515404
yggW	yggSTU-rdgB-yggW	0.119716	0.999998	-0.353149	-0.450387
mzrA	yqjA-mzrA	0.119681	0.999998	-0.252306	-0.3565
livM	livKHMGF	0.119664	0.999998	-0.149103	-0.260398
opgD	opgD	0.119551	0.999998	-0.338496	-0.436904
yiaN	yiaKLMNO-lyxK-sgbHUE	0.119443	0.999998	-0.237552	-0.342997
ugpA	ugpBAECQ	0.11941	0.999998	-0.199462	-0.307554
aceB	aceBAK	0.119385	0.999998	-0.078095	-0.194543
rimL	rimL	0.119368	0.999998	0.0886102	-0.0392974
miaA	yjeF-tsaE-amiB-mutL-miaA-hfq-hflXKC	0.119309	0.999998	-1.93808	-1.92695
phnE_1	phnCDE_1E_2FGHIJKLMNOP	0.119285	0.999998	0.026807	-0.0969413
fliC	fliC	0.119177	0.999998	-0.176107	-0.286035
yhaH	yhaH	0.119131	0.999998	0.0760752	-0.051209
hycB	hycABCDEFGHI	0.119113	0.999998	0.0611052	-0.0651689
bglF	bglGFB	0.119079	0.999998	-0.162501	-0.273462
ykgF	ykgEFG	0.118689	0.999998	-0.166752	-0.27781
yifL	yifL-dapF-yigA-xerC-yigB	0.118552	0.999998	-1.27995	-1.31475
bamC	dapA-bamC	0.117599	0.999998	0.24683	0.106294
asd	asd	0.117463	0.999998	-4.07743	-3.92135
ybaN	ybaN	0.117457	0.999998	-0.0841269	-0.202088
yjcS	yjcS	0.11719	0.999998	-0.409445	-0.505344
ebgC	ebgAC	0.117099	0.999998	0.242896	0.10213
gatR_2	gatR_2	0.116919	0.999998	-0.133349	-0.248469
yehS	yehS	0.116753	0.999998	-0.0799004	-0.198855
ygiF	ygiF-glnE	0.116606	0.999998	-0.514331	-0.603616
flgN	flgAMN	0.116387	0.999998	-0.0328842	-0.155433
elaA	elaA	0.116143	0.999998	0.149355	0.0140541
atpI	atpIBEFHAGDC	0.116141	0.999998	-8.40587	-7.95424
yeiW	yeiW	0.116012	0.999998	-0.120758	-0.23765
ybdK	ybdK	0.115843	0.999998	-0.393769	-0.49209
yjjA	yjjB-dnaTC-yjjA	0.115781	0.999998	-0.332297	-0.4349
ykfF	yafY-ykfBF-yafX-ykfGH-yafW-ykfI	0.11562	0.999998	-0.0658746	-0.186925
ybeX	ybeZYX-lnt	0.115523	0.999998	-3.19634	-3.10266
yicS	yicS	0.115509	0.999998	-0.0232226	-0.147311
murP	murQP-yfeW	0.115462	0.999998	-0.104454	-0.223014
nlpD	nlpD-rpoS	0.115118	0.999998	-0.00288823	-0.128764
pyrE	rph-pyrE	0.114883	0.999998	-0.519763	-0.610397
wbbH	glf-wbbH	0.114842	0.999998	-0.131894	-0.249192
glpR	glpEGR	0.114748	0.999998	-0.0758387	-0.197077
tpr	tyrTV-tpr	0.114687	0.999998	-0.0164032	-0.141782
rdlB	rdlB	0.114582	0.999998	-0.407103	-0.50577
gatY	gatYZABCD	0.114415	0.999998	0.280298	0.134282
yqhG	yqhG	0.1144	0.999998	-0.739826	-0.815838
oppB	oppABCDF	0.114285	0.999998	-0.535157	-0.625333
trpD	trpLEDCBA	0.113902	0.999998	-0.15161	-0.268493
ompL	ompL	0.113883	0.999998	-0.038062	-0.162758
yicI	yicJI	0.11388	0.999998	-0.0261357	-0.151653
endA	endA	0.113654	0.999998	-0.0633105	-0.186502
yhcC	yhcC	0.113271	0.999998	-0.139197	-0.257563
ppiC	ppiC	0.113093	0.999998	-0.158331	-0.275562
fabB	fabB	0.112972	0.999998	-8.57107	-8.11127
frvR	frvABXR	0.112919	0.999998	0.0457789	-0.0856357
glyA	glyA	0.112831	0.999998	-0.904987	-0.971233
phr	ybgA-phr	0.112627	0.999998	0.0478391	-0.0840083
yggI	yggI	0.112593	0.999998	-0.46549	-0.562139
xylG	xylFGHR	0.112572	0.999998	-0.0366623	-0.162765
ydeM	ydeNM	0.112549	0.999998	-0.118621	-0.239121
gadC	gadBC	0.112474	0.999998	-0.300341	-0.408443
yihT	yihUTS	0.11235	0.999998	-0.0581943	-0.183041
malF	malEFG	0.112147	0.999998	0.084519	-0.0503264
ybiW	ybiYW	0.112015	0.999998	0.0124878	-0.117545
aceK	aceBAK	0.11192	0.999998	-0.196881	-0.312638
ydiK	ydiK	0.111593	0.999998	-1.01328	-1.07334
hybG	hybOABCDEFG	0.111342	0.999998	0.193236	0.0501234
yfbR	alaA-yfbR	0.111302	0.999998	0.205229	0.0612539
afuC	insAB-2A-2B-2-afuBC	0.111288	0.999998	-0.0314008	-0.159148
bacA	bacA	0.111197	0.999998	-0.0854739	-0.209601
mgsA	mgsA	0.11116	0.999998	-0.113945	-0.236155
ygdG	ygdG	0.11109	0.999998	-0.20632	-0.32226
dcuB	dcuB-fumB	0.110746	0.999998	0.0850228	-0.0512576
cysM	cysPUWAM	0.110709	0.999998	-0.664805	-0.749656
yjaB	yjaB	0.11055	0.999998	-0.321362	-0.429945
fimZ	fimZ	0.110528	0.999998	-0.0473514	-0.174764
gfcB	gfcBCD	0.110507	0.999998	-0.0846908	-0.209561
insH-4	insH-4	0.110278	0.999998	-0.106379	-0.22999
acnA	acnA	0.11023	0.999998	-0.233961	-0.348863
thiH	thiCEFSGH	0.110209	0.999998	-0.0236966	-0.153051
nhaA	nhaAR	0.110045	0.999998	-2.38001	-2.34781
ypfN	yffB-dapE-ypfN	0.109996	0.999998	-0.0295157	-0.158684
ldtD	ldtD	0.109934	0.999998	-0.284433	-0.396166
pfkB	pfkB	0.109794	0.999998	0.0108152	-0.121323
deoB	deoCABD	0.109474	0.999998	-0.63808	-0.726001
ldtE	ldtE	0.109432	0.999998	-0.0100366	-0.141106
ykgJ	ykgJ	0.109417	0.999998	-0.0834487	-0.209494
yggP	cmtBA-yggPFDC	0.109398	0.999998	-0.269272	-0.382582
ldrD	ldrD	0.109276	0.999998	0.15112	0.00883274
ydbJ	ydbJ	0.109246	0.999998	0.034579	-0.0997384
yjcC	yjcC	0.109131	0.999998	0.0442638	-0.090834
yhhH	yhhH	0.109063	0.999998	-0.253082	-0.367838
clpS	clpS	0.10899	0.999998	-0.208026	-0.325948
nohA	nohA-ydfN-tfaQ	0.108902	0.999998	-0.0314831	-0.16161
csgD	csgDEFG	0.108859	0.999998	-0.0794442	-0.206322
ybjT	poxB-ltaE-ybjT	0.108754	0.999998	-0.993903	-1.05812
potC	potABCD	0.108596	0.999998	-0.610013	-0.700738
prmA	yhdT-panF-prmA	0.108351	0.999998	-0.14329	-0.266293
frvA	frvABXR	0.108272	0.999998	-0.148819	-0.271522
ybaV	ybaV	0.10819	0.999998	0.125807	-0.0158281
rsmI	rsmI	0.108183	0.999998	-0.657491	-0.74537
ycjU	ycjMNOPQRSTUV-ymjB	0.108005	0.999998	0.00846303	-0.125303
lrp	lrp	0.107873	0.999998	0.280547	0.127973
ydfW	dicC-ydfXW	0.107674	0.999998	0.0701246	-0.0682039
narK	narK	0.107236	0.999998	0.0690938	-0.0696025
rrlD	rrsD-ileU-alaU-rrlD-rrfD-thrV-rrfF	0.107139	0.999998	0.228964	0.0791969
eamA	eamA	0.106959	0.999998	-0.442715	-0.546559
yniC	yniC	0.106824	0.999998	-0.253119	-0.370111
ycgV	ycgV	0.106766	0.999998	-0.261504	-0.377978
ompC	ompC	0.106735	0.999998	-0.170934	-0.293656
lgoD	lgoD	0.106665	0.999998	-0.241261	-0.359226
dacB	dacB	0.106243	0.999998	-0.240133	-0.358597
kbaY	agaS-kbaY-agaBCDI	0.106162	0.999998	-0.124854	-0.251312
ryfD	ryfD	0.10604	0.999998	0.124275	-0.0194044
yiaF	yiaF	0.106023	0.999998	-0.155789	-0.280262
ytfP	tamAB-ytfP	0.105998	0.999998	-0.412944	-0.519792
yiaY	yiaY	0.105954	0.999998	-0.660495	-0.750397
mipA	mipA	0.105889	0.999998	-0.108243	-0.236114
araG	araFGH	0.105875	0.999998	-0.160924	-0.285193
ydcD	rhsE-ydcD	0.105866	0.999998	-0.15152	-0.276443
yceO	solA-yceO	0.10575	0.999998	-2.24764	-2.22883
yibF	yibF	0.105455	0.999998	0.000401674	-0.13536
sibD	sibD	0.105313	0.999998	-0.35351	-0.465122
ybdZ	fes-ybdZ-entF-fepE	0.105251	0.999998	0.00425653	-0.131974
mepA	prmB-aroC-mepA-yfcA-epmC-yfcL	0.105157	0.999998	-0.0541338	-0.18645
cpxA	cpxRA	0.10498	0.999998	-0.195166	-0.31798
essQ	essQ-ydfR-rrrQ-ydfP	0.104899	0.999998	-0.00431523	-0.140309
ygiS	ygiS	0.104734	0.999998	-0.272631	-0.390373
gspK	gspCDEFGHIJKLMO	0.104234	0.999998	-0.0360595	-0.170539
artM	artPIQM	0.104092	0.999998	0.117683	-0.0274919
lysA	lysA	0.103524	0.999998	-0.394995	-0.505548
yigE	yigE	0.103505	0.999998	-0.290855	-0.408575
nudF	nudF-yqiB-cpdA-yqiA-parE	0.103282	0.999998	-0.218856	-0.341741
yhjH	yhjH	0.103194	0.999998	-0.233184	-0.355173
yceF	yceF	0.103019	0.999998	0.0125999	-0.126435
rsd	rsd	0.102929	0.999998	-0.356452	-0.470245
ydbH	ydbH-ynbE-ydbL	0.102554	0.999998	-0.530554	-0.632773
yadL	yadMLKC	0.101506	0.999998	-0.220904	-0.345424
baeR	mdtABCD-baeSR	0.101427	0.999998	0.236168	0.0801964
ttdA	ttdABT	0.101269	0.999998	-0.205098	-0.33094
ybiU	ybiU	0.101174	0.999998	0.0062728	-0.134171
caiA	caiTABCDE	0.100932	0.999998	0.0529357	-0.090954
csrB	csrB	0.100846	0.999998	-0.0825094	-0.217188
glpK	glpFKX	0.100839	0.999998	-0.313098	-0.431957
nikB	nikABCDER	0.100813	0.999998	-0.0863631	-0.22081
yfjX	yfjXY-ypjJ-yfjZ-ypjF	0.100322	0.999998	-0.119245	-0.251926
lacZ	lacZYA	0.100061	0.999998	-0.366347	-0.482328
mnaT	mnaT-ydcZ	0.0999318	0.999998	-0.164042	-0.294039
ydhT	ydhYVWXUT	0.0996706	0.999998	-0.0243102	-0.164159
yciN	yciN	0.0996468	0.999998	-0.100421	-0.235069
lpxH	ppiB-lpxH	0.0993293	0.999998	-7.06177	-6.71909
proQ	proQ-prc	0.0990279	0.999998	-0.451347	-0.562528
bolA	bolA	0.0989993	0.999998	-0.240425	-0.366111
cyoE	cyoABCDE	0.0989968	0.999998	-1.58367	-1.61717
yihO	yihPO	0.0988621	0.999998	-0.185027	-0.314652
ilvY	ilvY	0.098842	0.999998	-0.0471884	-0.186295
elyC	elyC	0.0986325	0.999998	0.111947	-0.0382915
yaiY	yaiY	0.0984571	0.999998	0.0271941	-0.117403
elaB	elaB	0.0984569	0.999998	0.0775336	-0.0705185
ybjL	ybjL	0.0984263	0.999998	-0.0845528	-0.22151
thrS	thrS-infC-rpmI-rplT-pheMST-ihfA	0.0982744	0.999998	-9.86574	-9.33182
agaB	agaS-kbaY-agaBCDI	0.0979121	0.999998	-0.0835468	-0.221087
yfeC	yfeCD	0.0978978	0.999998	-0.223608	-0.35155
glk	glk	0.0973725	0.999998	-0.384618	-0.502034
lptE	leuS-lptE-holA-nadD-cobC	0.0970445	0.999998	-9.66213	-9.14341
ydaF	ydaGF	0.0970271	0.999998	0.0481601	-0.0993053
ypfH	ypfH	0.0969835	0.999998	0.0644847	-0.0841448
yhfW	yhfXW-php-yhfUTS	0.0969492	0.999998	-0.893934	-0.976816
alsE	rpiR-alsBACE	0.0967265	0.999998	-0.284564	-0.409493
zraP	zraP	0.0966602	0.999998	0.00528588	-0.139604
yedD	yedD	0.0963763	0.999998	-0.00766115	-0.151946
epmC	prmB-aroC-mepA-yfcA-epmC-yfcL	0.0961989	0.999998	-0.18881	-0.320839
smtA	smtA	0.0961484	0.999998	-5.24615	-5.0312
nmpC	nmpC	0.0957139	0.999998	-0.153267	-0.28822
yfcL	prmB-aroC-mepA-yfcA-epmC-yfcL	0.0956641	0.999998	-0.228709	-0.358534
ymjA	ymjA	0.0956184	0.999998	0.230221	0.0688511
pmbA	pmbA	0.0955349	0.999998	-0.0592068	-0.200795
aaeR	aaeR	0.0954963	0.999998	-0.276398	-0.403117
glvC	glvCBG-ysdC	0.0954763	0.999998	-0.155363	-0.29041
luxS	luxS	0.0954258	0.999998	-0.97841	-1.05702
ybgS	ybgS	0.0952173	0.999998	-0.468678	-0.582479
symR	symR	0.0951873	0.999998	-0.242295	-0.371664
yjiY	yjiY	0.0945968	0.999998	-0.164699	-0.299984
ydgI	ydgI-folM	0.0943348	0.999998	-0.228397	-0.359572
rph	rph-pyrE	0.0941962	0.999998	-0.344439	-0.467788
clpX	clpPX-lon	0.094134	0.999998	-0.854217	-0.94264
rcnA	rcnAB	0.0936324	0.999998	0.00556005	-0.142375
yeeN	yeeN	0.09353	0.999998	-0.304141	-0.430922
speG	ynfB-speG	0.0933876	0.999998	0.0317098	-0.118265
aslA	aslA	0.0933413	0.999998	-0.348165	-0.472113
glxK	gcl-hyi-glxR-ybbW-allB-ybbY-glxK	0.0933008	0.999998	-0.616908	-0.722452
yebE	yebE	0.0930427	0.999998	0.215409	0.052481
cusB	cusCFBA	0.0929689	0.999998	-0.0722678	-0.215524
xdhD	ygfM-xdhD	0.0925507	0.999998	0.11723	-0.0394512
sokX	sokX	0.0925168	0.999998	0.138514	-0.0196621
ycjV	ycjMNOPQRSTUV-ymjB	0.0924643	0.999998	-0.0119194	-0.159823
ygbM	ygbLM	0.0921773	0.999998	-0.0991249	-0.24133
rlmJ	rlmJ	0.0921356	0.999998	-0.146274	-0.285284
purM	purMN	0.0920335	0.999998	-0.332451	-0.458785
yhiD	hdeAB-yhiD	0.0920113	0.999998	-0.298476	-0.427164
fieF	fieF	0.0920104	0.999998	-0.0228346	-0.170442
yagM	yagML	0.0919975	0.999998	-0.75483	-0.852211
baeS	mdtABCD-baeSR	0.0918296	0.999998	-0.087985	-0.231302
nudG	nudG	0.0917533	0.999998	-0.116349	-0.257795
yraK	yraIJK	0.0916976	0.999998	-0.516864	-0.630876
araE	araE-ygeA	0.0914981	0.999998	0.147476	-0.0123336
yfdK	yfdONMLK	0.0913029	0.999998	-0.313549	-0.441911
hypC	hypABCDE-fhlA	0.0911457	0.999998	0.20813	0.043805
yihF	yihF	0.0910462	0.999998	-0.245474	-0.378764
yciF	yciGFE	0.0910018	0.999998	0.134197	-0.0251974
yecD	yecDE	0.0909583	0.999998	-0.23189	-0.366201
yhbT	yhbTS	0.0908536	0.999998	0.0929681	-0.0637447
yfjR	yfjR-ypjK-yfjST	0.0907575	0.999998	-0.0683241	-0.214062
dtd	yihXY-dtd-yiiD	0.0906179	0.999998	-0.062411	-0.208695
adiA	adiA	0.0905725	0.999998	0.183493	0.0202857
nfsA	ybjC-nfsA-rimK-ybjN	0.0903192	0.999998	0.00641439	-0.144892
intB	intB	0.0902206	0.999998	-0.0723938	-0.218389
yjjP	yjjP	0.0899649	0.999998	0.0439435	-0.110293
frlD	frlABCDR	0.0897857	0.999998	-0.239411	-0.374378
yfiC	yfiC	0.0896564	0.999998	-0.0690187	-0.21581
yddA	yddAB	0.0892865	0.999998	0.0609254	-0.0951547
rlmA	rlmA	0.0891757	0.999998	-0.0420095	-0.191135
marB	marRAB	0.0891518	0.999998	0.0177592	-0.135493
yjjY	yjjY	0.0889756	0.999998	0.105145	-0.0542806
yqjK	yqjCDEK	0.0889358	0.999998	-0.163432	-0.304464
sgcQ	sgcXBCQAER	0.0889081	0.999998	0.122035	-0.0386174
tusA	tusA	0.0888577	0.999998	-4.40381	-4.25393
ycaP	ycaP	0.0887953	0.999998	-0.161028	-0.302365
yidX	yidX	0.0887161	0.999998	-0.390929	-0.516566
fnrS	fnrS	0.0886791	0.999998	-1.20254	-1.27251
ugpE	ugpBAECQ	0.0886645	0.999998	0.167935	0.00388779
yegW	yegW	0.0886247	0.999998	-0.288649	-0.421397
hsrA	yieP-hsrA	0.0883865	0.999998	-0.100154	-0.246078
sgcB	sgcXBCQAER	0.0879417	0.999998	-0.190922	-0.33106
bglX	bglX	0.0877645	0.999998	-0.117691	-0.263033
yddE	yddE	0.087743	0.999998	-0.296114	-0.429231
modA	modABC	0.0876448	0.999998	-0.186129	-0.326893
yehL	yehLMPQ	0.087202	0.999998	0.00733835	-0.147148
fklB	fklB	0.0866738	0.999998	-0.21107	-0.351093
yedK	yedK	0.0866129	0.999998	0.123396	-0.0396444
ynaE	ynaE	0.0865565	0.999998	0.010869	-0.144505
citE	citCDEFXG	0.0864947	0.999998	-0.402815	-0.529856
pspA	pspABCDE	0.0864742	0.999998	-0.0439504	-0.195644
bcsQ	bcsQ	0.0863341	0.999998	-0.0877841	-0.236609
dmsB	dmsABC	0.0863067	0.999998	0.0140893	-0.141755
garK	garPLRK-rnpB	0.0862359	0.999998	-0.195695	-0.337212
yaeP	yaeP-rof	0.0861749	0.999998	-0.294109	-0.428932
sufB	sufABCDSE	0.0861015	0.999998	-0.00660293	-0.161232
ydeA	ydeA	0.0860541	0.999998	-0.113344	-0.260695
sraA	sraA	0.0860237	0.999998	-1.17409	-1.24867
djlB	ybeR-djlB	0.0860072	0.999998	-0.0721457	-0.222371
cusF	cusCFBA	0.0860041	0.999998	0.102179	-0.0600141
ubiA	ubiCA	0.085863	0.999998	-2.81274	-2.77503
yijD	fabR-yijD	0.085863	0.999998	0.0479305	-0.11068
ybgF	ybgF	0.0857123	0.999998	-0.0668308	-0.217715
gspE	gspCDEFGHIJKLMO	0.0852342	0.999998	-0.372346	-0.502739
sgcA	sgcXBCQAER	0.0850099	0.999998	-0.0654045	-0.217089
hyfB	hyfABCDEFGHIJR-focB	0.0849559	0.999998	-0.500582	-0.622452
yohC	yohC	0.0849495	0.999998	-0.0703811	-0.221784
yegD	yegD	0.0848838	0.999998	-0.0945783	-0.244387
dinJ	dinJ-yafQ	0.084872	0.999998	-0.00331892	-0.159403
yfhR	yfhR	0.0847823	0.999998	-0.266483	-0.404594
insH-7	insH-7	0.0847332	0.999998	-0.418883	-0.546583
yafN	dinB-yafNOP	0.0846121	0.999998	-0.109916	-0.258943
ydbC	ydbC	0.0845506	0.999998	-0.133201	-0.280691
ccmH	napFDAGHBC-ccmABCDEFGH	0.084519	0.999998	0.0488887	-0.111131
uspC	uspC	0.0845149	0.999998	0.0298768	-0.128842
ynaI	ynaI	0.0843496	0.999998	-0.254216	-0.393602
yidK	yidKJ	0.0843408	0.999998	-0.515484	-0.636946
caiB	caiTABCDE	0.0842993	0.999998	0.046832	-0.113267
dhaK	dhaKLM	0.0841324	0.999998	-0.398639	-0.528329
ycbX	ycbX	0.083697	0.999998	-0.0227332	-0.178659
rzoD	rzoD	0.0835928	0.999998	-0.352366	-0.485772
yneL	yneL	0.0834419	0.999998	0.0945778	-0.0696551
yicN	yicN	0.0834177	0.999998	-0.086879	-0.238681
smpB	smpB	0.0831228	0.999998	-3.30273	-3.23414
yjjQ	yjjQ-bglJ	0.0830497	0.999998	-0.307668	-0.444685
yffM	yffMN	0.0829641	0.999998	-0.0170397	-0.174089
yidG	yidHGF	0.0829539	0.999998	0.153856	-0.0149332
yihR	yihR	0.0827188	0.999998	-0.185724	-0.331441
yeiB	folE-yeiB	0.082679	0.999998	-0.422839	-0.552322
gsiD	iaaA-gsiABCD	0.0825734	0.999998	-0.138134	-0.287263
csdE	csdAE	0.0819621	0.999998	-0.0495925	-0.205409
gspD	gspCDEFGHIJKLMO	0.0819279	0.999998	-0.145803	-0.295051
yehC	yehDCBA	0.0816876	0.999998	-0.0549504	-0.210674
eyeA	eyeA	0.0816477	0.999998	-1.59777	-1.64764
yhgN	yhgN	0.0815477	0.999998	-0.573927	-0.69417
yfaY	yfaY	0.0813876	0.999998	-0.0697456	-0.224754
bglH	bglH-yieLK	0.0812495	0.999998	-0.228407	-0.372663
nrdF	nrdHIEF	0.081075	0.999998	-0.205802	-0.351784
rfbB	rfbBDACX	0.0810147	0.999998	0.293809	0.113475
yibJ	yibJ	0.0809985	0.999998	0.0278824	-0.134215
yzcX	yzcX	0.080958	0.999998	-0.339584	-0.476501
ycdY	ycdXY	0.0808373	0.999998	-0.436037	-0.566454
yfeH	yfeH	0.0808028	0.999998	0.0184853	-0.143163
hslV	hslVU	0.0807435	0.999998	-0.358562	-0.494391
aqpZ	aqpZ	0.0804866	0.999998	0.122288	-0.0468013
yifO	yifNO	0.080378	0.999998	-0.130572	-0.282415
mhpA	mhpABCDFE	0.0803097	0.999998	0.0906424	-0.0764517
napB	napFDAGHBC-ccmABCDEFGH	0.0799924	0.999998	0.00667871	-0.15497
mutT	secMA-mutT	0.0799168	0.999998	0.0414991	-0.122615
hicA	hicAB	0.0798635	0.999998	-0.218063	-0.364415
ybiO	ybiO	0.0798334	0.999998	-0.0577746	-0.215158
evgA	evgAS	0.079645	0.999998	-0.381259	-0.516628
yjfN	yjfN	0.0795772	0.999998	0.318131	0.13469
sufS	sufABCDSE	0.0795225	0.999998	-0.2597	-0.403535
chaB	chaBC	0.0794084	0.999998	0.209767	0.0335952
yafX	yafY-ykfBF-yafX-ykfGH-yafW-ykfI	0.0793048	0.999998	0.133247	-0.0377758
rlmB	nsrR-rnr-rlmB-yjfIJ	0.0792496	0.999998	-0.760095	-0.869859
thiD	thiMD	0.0790545	0.999998	-0.00782281	-0.169413
ybeT	ybeT	0.0788808	0.999998	-0.311425	-0.452351
kefB	kefGB-yheV	0.0784262	0.999998	-0.706014	-0.820313
yghG	yghG	0.0784048	0.999998	0.123663	-0.0476021
ycgX	ycgX	0.07832	0.999998	-0.246061	-0.392035
yfcF	yfcF	0.0782438	0.999998	-0.0314167	-0.192198
ryhB	ryhB	0.0782243	0.999998	-0.00721774	-0.16968
ygcU	ygcU	0.0781224	0.999998	-0.106672	-0.26241
glcA	glcDEFGBA	0.07757	0.999998	-0.101946	-0.258561
yhbV	yhbUV	0.0775549	0.999998	0.0167733	-0.148005
glcC	glcC	0.0773694	0.999998	-0.0718479	-0.230729
yggX	mutY-yggX-mltC-nupG	0.0773508	0.999998	0.0851071	-0.0845651
nuoL	nuoABCEFGHIJKLMN	0.0773179	0.999998	-2.74256	-2.7182
yeiE	yeiE	0.0772655	0.999998	-0.188682	-0.339648
yhiL	yhiL	0.0772375	0.999998	-0.209259	-0.35884
gltA	gltA	0.0769141	0.999998	-1.96002	-1.98977
yejG	yejG	0.0767569	0.999998	-0.201418	-0.352019
osmC	osmC	0.0767562	0.999998	0.0393631	-0.127764
rsxE	ydgK-rsxABCDGE-nth	0.0767395	0.999998	-0.606912	-0.729699
kdpA	kdpFABC	0.0766253	0.999998	0.00719642	-0.157854
rutD	rutABCDEFG	0.0765682	0.999998	-0.118457	-0.27494
qseC	qseBC	0.076324	0.999998	-0.0774094	-0.236954
ydbD	ydbD	0.0762691	0.999998	-0.497967	-0.628702
fdhD	fdhD	0.0761234	0.999998	-0.096748	-0.255165
lsrG	lsrACDBFG-tam	0.0759308	0.999998	-0.355522	-0.496371
metN	metNIQ	0.0759278	0.999998	-0.179565	-0.332494
ygeR	ygeR	0.0757483	0.999998	-0.0955809	-0.254453
yddB	yddAB	0.075696	0.999998	-0.0673848	-0.228245
ybfF	ybfF	0.0755831	0.999998	-0.380874	-0.520331
ypjC	ypjC	0.0753766	0.999998	-0.0829868	-0.243095
ydaS	ydaSTUVW-rzpR	0.0751988	0.999998	0.0120974	-0.154715
mdtL	mdtL	0.0750591	0.999998	-0.100524	-0.259746
cspA	cspA	0.0750106	0.999998	0.141185	-0.034676
dinB	dinB-yafNOP	0.0749996	0.999998	-0.479758	-0.613012
yedW	yedWV	0.0749447	0.999998	0.0878639	-0.084403
yjfZ	yjfZ	0.0748547	0.999998	-0.102381	-0.26168
ychO	ychO	0.0747418	0.999998	-0.29083	-0.437308
micC	micC	0.0742267	0.999998	-0.266429	-0.415096
tdcG	tdcABCDEFG	0.0737724	0.999998	-0.172834	-0.32838
sodC	sodC	0.073322	0.999998	-0.0640644	-0.227526
ylbH	rhsD-ybbC-ylbH-ybbD	0.0732479	0.999998	0.233811	0.0498304
arfA	arfA	0.0731604	0.999998	-0.0228799	-0.18933
mutM	yicR-rpmBG-mutM	0.0731491	0.999998	-0.121981	-0.28164
ygbK	ygbJK	0.0730103	0.999998	-0.101947	-0.26312
yraR	yraR	0.0729779	0.999998	0.0532465	-0.118611
nrfF	nrfABCDEFG	0.0727971	0.999998	0.19922	0.0171634
sroA	sgrR-sroA-tbpA-thiPQ	0.0725598	0.999998	0.0765367	-0.0973369
aspC	aspC	0.0725321	0.999998	-1.14946	-1.23922
yegQ	yegQ	0.072315	0.999998	-0.0698893	-0.233958
murI	btuB-murI	0.0721169	0.999998	-6.21597	-5.95849
cmtB	cmtBA-yggPFDC	0.0718535	0.999998	-0.120358	-0.281423
adeD	adeD	0.0717679	0.999998	-0.260956	-0.412458
purE	purEK	0.071668	0.999998	-0.287087	-0.436895
phnJ	phnCDE_1E_2FGHIJKLMNOP	0.0716611	0.999998	0.183195	0.0011023
ravA	ravA-viaA	0.0716549	0.999998	-0.565051	-0.695794
gltI	gltI-sroC-gltJKL	0.0715728	0.999998	-0.322419	-0.469897
sutR	sutR	0.0713495	0.999998	-0.38064	-0.524346
marA	marRAB	0.0711888	0.999998	-0.219431	-0.374362
idi	idi	0.0711401	0.999998	-0.233978	-0.387959
lgoR	lgoR	0.0710657	0.999998	-0.376419	-0.520698
fruK	fruBKA	0.0708312	0.999998	-0.0492973	-0.216262
yhfA	yhfA	0.0708121	0.999998	0.236604	0.0499966
ydeJ	ydeJ	0.070343	0.999998	-0.0504379	-0.217813
lgoT	lgoT	0.0702767	0.999998	-0.0758294	-0.241528
ypdA	ypdABC	0.0702174	0.999998	-0.205264	-0.362138
ydiO	ydiFO	0.0701665	0.999998	-0.0425838	-0.210674
ivy	ivy	0.0699985	0.999998	-0.184833	-0.343328
ycfT	ycfT	0.069794	0.999998	-0.139323	-0.301146
ynfE	ynfEFGH-dmsD	0.0696973	0.999998	-0.716247	-0.83857
yqiG	insC-5CD-5D-5-yqiGHI	0.0696822	0.999998	-0.267931	-0.421039
gyrA	gyrA	0.0696816	0.999998	-10.4548	-9.90898
phoH	phoH	0.0695431	0.999998	-0.00981521	-0.180778
ariR	ycgZ-ymgA-ariR-ymgC	0.0691955	0.999998	-0.207281	-0.365038
mtfA	mtfA	0.0690662	0.999998	0.0750614	-0.102204
truD	truD	0.068969	0.999998	-0.190157	-0.349316
kup	kup	0.068965	0.999998	-0.177876	-0.337881
ygfK	ygfK-ssnA	0.0688553	0.999998	-0.0401098	-0.209681
sufA	sufABCDSE	0.0686841	0.999998	-0.114235	-0.27889
ydiR	ydiQRST-fadK	0.0686498	0.999998	0.00477717	-0.16808
pbpG	pbpG	0.0686365	0.999998	-0.507708	-0.645404
rzpD	essD-rrrD-rzpD	0.068403	0.999998	-0.048841	-0.218265
yihY	yihXY-dtd-yiiD	0.0682821	0.999998	0.0236007	-0.150916
smg	smg	0.0680367	0.999998	-0.130452	-0.294641
elfC	elfDCG-ycbUVF	0.0679867	0.999998	-0.00503272	-0.17788
acrZ	acrZ	0.0679678	0.999998	-0.481289	-0.621467
thiM	thiMD	0.0679483	0.999998	0.245282	0.0552165
hemL	hemL	0.0678879	0.999998	-7.36693	-7.03472
mcrC	mcrBC	0.0676923	0.999998	0.0590668	-0.118474
nupG	mutY-yggX-mltC-nupG	0.067675	0.999998	-0.117084	-0.282552
uidR	uidR	0.0675855	0.999998	-0.448507	-0.591317
lysR	lysR	0.0675589	0.999998	-0.0700503	-0.238862
ynaA	ynaA-lomR_1	0.0675443	0.999998	-0.0737865	-0.242357
aldA	aldA	0.0675324	0.999998	-0.39342	-0.540064
fdhE	fdoGHI-fdhE	0.0674799	0.999998	-0.27294	-0.427906
purB	hflD-purB	0.0674648	0.999998	-6.39727	-6.132
fixC	fixABCX	0.0673351	0.999998	-0.0151686	-0.187971
treF	treF	0.0672471	0.999998	-0.55865	-0.694239
yaeH	yaeH	0.0672253	0.999998	-0.205462	-0.365314
yidR	yidR	0.0671406	0.999998	-0.0341082	-0.205805
mokC	mokC-hokC	0.0669289	0.999998	0.122632	-0.060035
ytfI	ytfI	0.0666909	0.999998	-0.111796	-0.27861
yihX	yihXY-dtd-yiiD	0.0666534	0.999998	-0.243526	-0.401337
yqhH	yqhH	0.0664004	0.999998	0.113342	-0.0692151
rluC	rluC	0.0662657	0.999998	-0.025202	-0.198385
rpiR	rpiR-alsBACE	0.0661797	0.999998	-0.0921264	-0.260802
typA	typA	0.0661475	0.999998	-0.8328	-0.950673
agaV	kbaZ-agaVWA	0.0661041	0.999998	-0.251976	-0.409756
alsK	alsK	0.0659771	0.999998	0.179337	-0.00817347
ydcK	ydcK	0.0658577	0.999998	0.168154	-0.0187083
rseC	rpoE-rseABC	0.0658214	0.999998	-0.231693	-0.391148
rbn	rbn	0.0657274	0.999998	-0.016177	-0.190518
hflX	yjeF-tsaE-amiB-mutL-miaA-hfq-hflXKC	0.0656851	0.999998	-0.871435	-0.987119
envY	envY-ompT	0.0656521	0.999998	0.132212	-0.0523885
yjdN	yjdN	0.0655807	0.999998	-0.142659	-0.308465
nadB	nadB	0.0654455	0.999998	-0.17541	-0.339104
puuA	puuAP	0.0653027	0.999998	-0.195781	-0.358219
ygeK	ygeLK	0.0653025	0.999998	-0.420543	-0.567555
nrdD	nrdDG	0.065281	0.999998	-0.185793	-0.348938
flgD	flgBCDEFGHIJ	0.0650474	0.999998	0.181143	-0.00742091
ymfE	ymfED	0.0649843	0.999998	-0.222627	-0.383541
yhjA	yhjA	0.0649624	0.999998	0.0419166	-0.137176
yegU	yegTUV	0.0648632	0.999998	0.15656	-0.030501
insN-2	insN-2	0.0647073	0.999998	-0.111068	-0.279916
yccJ	wrbA-yccJ	0.0646951	0.999998	-0.178317	-0.342561
fliY	fliY	0.0645954	0.999998	-0.0444375	-0.21797
yihP	yihPO	0.0645305	0.999998	-0.246142	-0.405896
yhgF	yhgF	0.064384	0.999998	-0.59333	-0.729402
iraM	iraM	0.0642935	0.999998	-0.0376429	-0.211944
uxuR	uxuR	0.0642532	0.999998	-0.493842	-0.636873
gatA	gatYZABCD	0.0641394	0.999998	-0.0336539	-0.208383
rimJ	rimJ	0.0640696	0.999998	-0.296626	-0.453376
hisA	hisLGDCBHAFI	0.0640308	0.999998	-0.283475	-0.441166
basS	basRS	0.0639697	0.999998	-0.0252125	-0.20069
yeaG	yeaGH	0.0639432	0.999998	-0.275936	-0.434232
manY	manXYZ	0.063774	0.999998	-0.146944	-0.314263
yliI	yliI	0.0635738	0.999998	-0.0608901	-0.234315
lsrF	lsrACDBFG-tam	0.0635582	0.999998	-0.107809	-0.27803
panD	panD	0.0635003	0.999998	0.117909	-0.0678614
yaiI	yaiI	0.063335	0.999998	-0.242021	-0.403253
ynjA	ydjXYZ-ynjABCD	0.0631865	0.999998	-0.0565	-0.230613
waaL	rfaD-waaFCL	0.0629558	0.999998	-0.252832	-0.413701
ulaE	ulaABCDEF	0.062789	0.999998	-0.123044	-0.292987
yhbO	yhbO	0.0624516	0.999998	-0.234528	-0.397157
tatE	tatE	0.0624318	0.999998	-0.0455686	-0.221187
msrB	msrB	0.0623945	0.999998	-0.111438	-0.282573
yiiD	yihXY-dtd-yiiD	0.0622928	0.999998	-0.398083	-0.549645
fabR	fabR-yijD	0.0620124	0.999998	0.562288	0.344529
yfiF	yfiF	0.0619173	0.999998	0.0265531	-0.154529
gspM	gspCDEFGHIJKLMO	0.0618531	0.999998	-0.099707	-0.272188
holE	holE	0.0615313	0.999998	0.127013	-0.0613507
cspB	cspB	0.0611452	0.999998	-0.0970596	-0.27043
betT	betT	0.0611043	0.999998	-0.127992	-0.29928
deoD	deoCABD	0.0610504	0.999998	-0.235911	-0.399846
yqcE	yqcE-ygcE	0.0609406	0.999998	-0.270807	-0.432457
ybfN	chiP-ybfN	0.0608706	0.999998	0.165279	-0.0263719
yhgE	yhgE	0.0608091	0.999998	-0.017266	-0.196449
gspF	gspCDEFGHIJKLMO	0.0608022	0.999998	-0.00805194	-0.187874
thrL	thrLABC	0.0606705	0.999998	-0.380703	-0.535081
fumA	fumAC	0.0605573	0.999998	-0.897608	-1.01662
hisG	hisLGDCBHAFI	0.0604647	0.999998	0.172068	-0.0204545
waaH	waaH	0.0604536	0.999998	-0.395839	-0.549394
atpF	atpIBEFHAGDC	0.060236	0.999998	-9.98925	-9.48479
lsrB	lsrACDBFG-tam	0.060212	0.999998	-0.0927213	-0.267322
aroG	aroG	0.0602077	0.999998	-0.204135	-0.371094
amiD	ybjQ-amiD	0.0602032	0.999998	-0.0630907	-0.239734
yehB	yehDCBA	0.0601323	0.999998	0.0372969	-0.146308
yfeZ	ypeA-yfeZ	0.0598613	0.999998	0.107541	-0.081156
yqfA	yqfA	0.0598245	0.999998	-0.248661	-0.412947
yecT	yecT	0.0597397	0.999998	-0.258347	-0.422053
kdpD	kdpDE	0.0596539	0.999998	-0.329601	-0.488502
argA	argA	0.0596031	0.999998	-0.216283	-0.383012
hcaD	hcaEFCBD	0.0594798	0.999998	-0.339057	-0.497483
yfiM	yfiM	0.0593634	0.999998	-0.200229	-0.368299
prlC	prlC-rsmJ	0.0593379	0.999998	-0.356564	-0.51393
hpt	hpt	0.0591878	0.999998	-0.930984	-1.04908
comR	comR	0.0588919	0.999998	-0.259199	-0.423694
bioA	bioA	0.0587493	0.999998	-0.564098	-0.707809
yagN	yagN	0.0586372	0.999998	-0.371351	-0.528403
dppD	dppABCDF	0.0585995	0.999998	-0.0537597	-0.232647
aroM	aroL-yaiA-aroM	0.0585231	0.999998	-0.026521	-0.207354
hycI	hycABCDEFGHI	0.0583082	0.999998	-0.145223	-0.318124
yagL	yagML	0.0582718	0.999998	-0.0824106	-0.259659
ycbZ	ycbZ	0.0581586	0.999998	-0.130856	-0.304892
ydaG	ydaGF	0.0581455	0.999998	0.0958923	-0.0937201
yphG	yphG	0.0580966	0.999998	0.0107882	-0.173032
glpE	glpEGR	0.058019	0.999998	-0.035737	-0.216442
yeiL	yeiL	0.0579593	0.999998	0.0304486	-0.154858
yphF	yphFED	0.0578554	0.999998	-0.191855	-0.362008
pspG	pspG	0.0577447	0.999998	0.184293	-0.0117871
entH	entCEBAH	0.0577338	0.999998	-0.00864417	-0.191493
msrC	msrC	0.0575819	0.999998	0.180373	-0.0156015
yciA	yciA	0.0575567	0.999998	0.0322396	-0.153593
gudD	gudPXD	0.0574544	0.999998	-0.299377	-0.462552
yhcO	yhcO	0.0573882	0.999998	-0.308021	-0.470669
ycgY	ycgY	0.0573829	0.999998	0.141543	-0.0519652
yfiR	yfiR-dgcN-yfiB	0.0573724	0.999998	-0.0829399	-0.261051
ampH	ampH	0.056947	0.999998	-0.0972352	-0.274791
yqgC	yqgC	0.0567758	0.999998	0.0792339	-0.110605
glgP	glgBXCAP	0.0566981	0.999998	-0.120442	-0.296653
thiL	nrdR-ribDE-nusB-thiL-pgpA	0.0565871	0.999998	-4.25786	-4.15025
pspC	pspABCDE	0.0564295	0.999998	-0.117689	-0.294358
pntA	pntAB	0.0563271	0.999998	0.00467805	-0.180492
intD	intD	0.0562646	0.999998	-0.0232318	-0.206549
ykgN	yagAB-ykgN	0.0562626	0.999998	-0.116936	-0.293823
aaeA	aaeXAB	0.0559534	0.999998	0.139342	-0.0554444
ilvE	ilvLXG_1G_2MEDA	0.0559059	0.999998	-0.132788	-0.308944
copA	copA	0.0558416	0.999998	-0.492715	-0.644232
nikD	nikABCDER	0.0557016	0.999998	0.191628	-0.00699871
ddpD	ddpXABCDF	0.0556543	0.999998	-0.0201506	-0.204289
trpB	trpLEDCBA	0.0553507	0.999998	-0.691053	-0.829449
yahN	yahN	0.0552437	0.999998	-0.180895	-0.354411
ytfG	ytfG	0.0551688	0.999998	0.0117247	-0.175087
yaiF	yaiF	0.0546008	0.999998	-0.0152904	-0.200816
yffN	yffMN	0.054427	0.999998	-0.232104	-0.402922
yicR	yicR-rpmBG-mutM	0.0542399	0.999998	-0.00633426	-0.192835
yphB	yphCB	0.0542081	0.999998	-0.208515	-0.381171
ydeS	ydeTSR	0.0540894	0.999998	-0.0650787	-0.247698
sokB	sokB	0.0540001	0.999998	0.048941	-0.141593
sfmC	sfmCD	0.05398	0.999998	-0.080991	-0.262627
yrdD	yrdD-tsaC-aroE-yrdB	0.053723	0.999998	-3.30389	-3.2646
stfR	lomR_2-stfR-tfaR	0.0536077	0.999998	-0.129371	-0.308059
bdcR	bdcR	0.0535351	0.999998	-0.118532	-0.298037
entB	entCEBAH	0.0535112	0.999998	-0.750019	-0.886206
ydiE	ydiE	0.0534592	0.999998	0.016313	-0.172523
purH	purHD	0.0534207	0.999998	-0.0822194	-0.264331
tauA	tauABCD	0.0533469	0.999998	0.11996	-0.0761018
entC	entCEBAH	0.0530664	0.999998	-0.0506313	-0.235265
metR	metR	0.0529761	0.999998	0.037584	-0.153194
yiaA	yiaA	0.0529317	0.999998	-0.714763	-0.85395
yfjD	yfjD	0.052833	0.999998	-0.197841	-0.372605
yajL	panE-yajL	0.0526603	0.999998	0.092512	-0.102352
lacA	lacZYA	0.0526281	0.999998	0.0838792	-0.110425
hemY	hemCDXY	0.0524767	0.999998	0.0806377	-0.113595
yhjC	yhjC	0.052373	0.999998	-0.138452	-0.317751
rem	rem	0.0523714	0.999998	-0.527216	-0.679835
ompF	ompF	0.0521923	0.999998	0.0650516	-0.128396
yccE	yccE	0.0521673	0.999998	-0.218046	-0.392088
ypjM_2	ypjM_1M_2	0.0521165	0.999998	-0.670091	-0.813159
rsxC	ydgK-rsxABCDGE-nth	0.0520719	0.999998	-0.3802	-0.543209
ydhR	ydhR	0.0519019	0.999998	0.0313163	-0.160106
rlmM	rlmM	0.0518507	0.999998	-0.136594	-0.316543
yghT	yghT	0.0517565	0.999998	-0.158238	-0.336796
rrsB	rrsB-gltT-rrlB-rrfB	0.0515957	0.999998	-6.7564	-6.48234
srmB	srmB	0.0513504	0.999998	-2.46997	-2.49028
ybbC	rhsD-ybbC-ylbH-ybbD	0.0512385	0.999998	0.252749	0.0454661
ahpF	ahpCF	0.051213	0.999998	-0.14657	-0.326472
poxB	poxB-ltaE-ybjT	0.0512073	0.999998	-0.195819	-0.372346
C0465	C0465	0.0510311	0.999998	-0.175658	-0.353746
ydcX	ydcX	0.051024	0.999998	-0.440481	-0.600399
ydiZ	ydiZ	0.0509503	0.999998	0.10817	-0.0894782
dhaR	dhaR	0.0506256	0.999998	-0.433476	-0.594274
nirC	nirBDC-cysG	0.0505796	0.999998	-0.213598	-0.389533
cnu	cnu	0.0505649	0.999998	-0.320895	-0.48948
ycaO	ycaO	0.0505584	0.999998	-0.250412	-0.423841
yafY	yafY-ykfBF-yafX-ykfGH-yafW-ykfI	0.050332	0.999998	-0.227159	-0.402411
fdnH	fdnGHI	0.0501778	0.999998	0.0284306	-0.164517
kefG	kefGB-yheV	0.0501744	0.999998	-0.0370754	-0.225531
ybhK	ybhK	0.0498578	0.999998	0.090519	-0.10701
bcsA	bcsABZC	0.0497126	0.999998	-0.0804783	-0.266416
rlmC	ybjO-rlmC	0.0494134	0.999998	-0.0999583	-0.284858
cadC	cadC	0.0493099	0.999998	-0.0325637	-0.222193
eptB	eptB	0.0492805	0.999998	0.0780483	-0.119202
arnE	arnBCADTEF	0.0491648	0.999998	-0.897709	-1.02811
creA	creABCD	0.0490685	0.999998	-0.0425139	-0.231701
ybaQ	ybaQ	0.0490557	0.999998	-0.080946	-0.267509
cpdB	cpdB	0.048742	0.999998	-0.307188	-0.478537
yebF	yebF	0.0487409	0.999998	-0.174801	-0.355237
ygfT	ygfTS	0.0485845	0.999998	-0.0772173	-0.264507
alr	alr	0.0485576	0.999998	0.0411794	-0.154263
ves	ves	0.0483004	0.999998	-0.304978	-0.47692
hyfF	hyfABCDEFGHIJR-focB	0.0482586	0.999998	0.226603	0.0181355
emrD	emrD	0.0479585	0.999998	0.110579	-0.0902255
glmU	glmUS	0.0478614	0.999998	-6.84696	-6.57042
[truncated: 2,378 more rows]
