# Supplementary material for: Transcription–replication collisions trigger high-fidelity replication reset
Source: Nucleic Acids Res. 2025 Nov 26;53(22):gkaf1227. doi: 10.1093/nar/gkaf1227 (PMC12651559; doi:10.1093/nar/gkaf1227)
Supplement: gkaf1227_Supplemental_Files [file gkaf1227_supplemental_files.zip › Supplementary Table S2 - Wild-Type vs gam Screen.xlsx]

## Sheet: Supplementary Table S2 - Wild-T
Gene (KD)	Operon	Fitness (Log2 FC)	FDR	Median LFC (Wild-Type)	Median LFC (gam)
priA	priA	4.25813	1.53e-05	-7.37464	-2.61329
rpoE	rpoE-rseABC	3.43958	0.00154011	-6.48541	-2.62698
nrdR	nrdR-ribDE-nusB-thiL-pgpA	2.91547	0.0201443	-8.81296	-5.25352
psd	psd-mscM	2.89037	0.0224396	-9.62203	-6.00986
cysS	cysS	2.76524	0.0387509	-10.7864	-7.18726
rpmC	rpsJ-rplCDWB-rpsS-rplV-rpsC-rplP-rpmC-rpsQ	2.6803	0.0534663	-9.58642	-6.18715
infB	metY-rimP-nusA-infB-rbfA-truB-rpsO-pnp	2.64318	0.0610037	-11.4927	-7.94744
rrsE	rrsE-gltV-rrlE-rrfE	2.61686	0.0658638	-8.55608	-5.31932
aroK	aroKB-damX-dam-rpe-gph-trpS	2.59659	0.0703887	-4.40061	-1.58631
serS	serS	2.5795	0.0758295	-9.89701	-6.56838
pdxH	pdxH-tyrS-pdxY	2.56721	0.0778449	-3.63517	-0.924666
lptC	yrbG-kdsDC-lptCAB-rpoN-hpf-ptsN-rapZ-npr	2.55697	0.080551	-10.3683	-7.01683
rpsT	rpsT	2.46977	0.112209	-10.004	-6.77447
secG	secG-leuU	2.43584	0.121717	-9.86612	-6.68371
ubiH	ygfB-pepP-ubiHI	2.43151	0.122216	-9.07062	-5.96917
arcA	arcA	2.41875	0.127049	-8.13978	-5.14089
rpsH	rplNXE-rpsNH-rplFR-rpsE-rpmD-rplO-secY-rpmJ	2.34336	0.160395	-10.4913	-7.3409
recA	recAX	2.33857	0.160395	-4.94214	-2.33306
argS	argS	2.28265	0.192312	-9.72973	-6.7132
ftsQ	mraZ-rsmH-ftsLI-murEF-mraY-murD-ftsW-murGC-ddlB-ftsQAZ-lpxC	2.25536	0.208102	-10.6895	-7.60777
degS	degQS	2.23485	0.220106	-2.90167	-0.594856
rbfA	metY-rimP-nusA-infB-rbfA-truB-rpsO-pnp	2.22802	0.226014	-9.27959	-6.36095
ribC	ribC	2.21284	0.235941	-6.45432	-3.8241
rrsA	rrsA-ileT-alaT-rrlA-rrfA	2.15312	0.289501	-9.80416	-6.90961
ftsB	ftsB	2.12195	0.319093	-9.71804	-6.86288
pyrH	pyrH	2.09255	0.346692	-10.3787	-7.48914
asnW	asnW	2.08576	0.352425	-10.5079	-7.61268
thrV	rrsD-ileU-alaU-rrlD-rrfD-thrV-rrfF	2.0763	0.355893	-10.8505	-7.93166
zipA	zipA	2.06672	0.364015	-9.30867	-6.5481
yidD	yidD	2.0493	0.380827	-8.82446	-6.12806
rpmA	rplU-rpmA-yhbE-obgE	2.04075	0.385028	-9.37621	-6.63503
murF	mraZ-rsmH-ftsLI-murEF-mraY-murD-ftsW-murGC-ddlB-ftsQAZ-lpxC	1.9795	0.462647	-10.5916	-7.79417
atpF	atpIBEFHAGDC	1.97018	0.463195	-9.98925	-7.25924
crp	crp	1.96167	0.472302	-8.9883	-6.36348
gcvR	gcvR	1.95758	0.472488	-4.13021	-1.98084
cydD	cydDC	1.88336	0.58054	-7.65185	-5.23455
fabD	yceD-rpmF-plsX-fabHDG-acpP-fabF	1.86966	0.600785	-9.18274	-6.63091
dgkA	dgkA	1.86882	0.600785	-2.10448	-0.241372
ispB	ispB	1.86664	0.602443	-8.9532	-6.42658
rffT	rfe-wzzE-wecBC-rffGHC-wecE-wzxE-wecF-rffT-rffM	1.84459	0.643278	-8.69681	-6.217
ratA	ratAB	1.83128	0.663899	-3.83991	-1.84506
sapC	sapABCDF	1.77578	0.74393	-2.97925	-1.12378
ftsN	ftsN	1.7505	0.786484	-9.39946	-6.94551
recB	ptrA-recBD	1.74421	0.792611	-3.87318	-1.96211
sucA	sdhCDAB-sucABCD	1.7395	0.799188	-9.15647	-6.73701
secE	secE-nusG	1.71719	0.853246	-10.2227	-7.72232
iscR	iscRSUA	1.70123	0.888046	-8.45078	-6.13784
murD	mraZ-rsmH-ftsLI-murEF-mraY-murD-ftsW-murGC-ddlB-ftsQAZ-lpxC	1.67974	0.935038	-10.095	-7.64435
valT	lysT-valT-lysW	1.64512	0.999887	-10.7924	-8.30881
secM	secMA-mutT	1.64475	0.999887	-10.3141	-7.87714
dnaX	dnaX	1.64429	0.999887	-10.5355	-8.07752
rrfA	rrsA-ileT-alaT-rrlA-rrfA	1.62224	0.999887	-7.97094	-5.78335
rplT	thrS-infC-rpmI-rplT-pheMST-ihfA	1.61257	0.999887	-10.1426	-7.75425
dxr	dxr	1.61233	0.999887	-8.3257	-6.11359
ubiC	ubiCA	1.60403	0.999887	-6.87732	-4.81406
rpsM	rpsMKD-rpoA-rplQ	1.59969	0.999887	-8.76788	-6.52552
ppa	ppa	1.59912	0.999887	-8.29368	-6.09786
kdsB	ycaR-kdsB	1.59896	0.999887	-9.58618	-7.26529
rplB	rpsJ-rplCDWB-rpsS-rplV-rpsC-rplP-rpmC-rpsQ	1.54206	0.999887	-10.4208	-8.07585
lpd	pdhR-aceEF-lpd	1.53035	0.999887	-7.87532	-5.78873
accA	accA	1.52257	0.999887	-10.1776	-7.87565
pnp	metY-rimP-nusA-infB-rbfA-truB-rpsO-pnp	1.51628	0.999887	-10.0897	-7.80249
sibE	sibE	1.50621	0.999887	-3.17325	-1.56832
ftsA	mraZ-rsmH-ftsLI-murEF-mraY-murD-ftsW-murGC-ddlB-ftsQAZ-lpxC	1.48206	0.999887	-10.1206	-7.86454
kdsC	yrbG-kdsDC-lptCAB-rpoN-hpf-ptsN-rapZ-npr	1.48182	0.999887	-9.41527	-7.22775
ftsX	ftsYEX	1.47353	0.999887	-9.47524	-7.29018
ptsI	ptsHI-crr	1.46023	0.999887	-7.55291	-5.56762
leuW	metT-leuW-glnUW-metU-glnVX	1.45856	0.999887	-7.02621	-5.09374
bfd	bfd-bfr	1.43709	0.999887	-1.78068	-0.380817
rluD	rluD-yfiH	1.43493	0.999887	-8.95502	-6.8589
ypdI	ypdI	1.42639	0.999887	-1.55071	-0.18402
priC	priC-ybaM	1.42606	0.999887	-1.02979	0.285638
yrfF	yrfF	1.42518	0.999887	-7.37053	-5.43794
gltX	gltX	1.42399	0.999887	-9.76745	-7.60347
ffh	ffh	1.41929	0.999887	-10.2325	-8.02819
sapB	sapABCDF	1.41227	0.999887	-2.46882	-1.02656
rsmH	mraZ-rsmH-ftsLI-murEF-mraY-murD-ftsW-murGC-ddlB-ftsQAZ-lpxC	1.37931	0.999887	-10.4322	-8.24835
mrdA	rsfS-rlmH-mrdAB-rlpA	1.37502	0.999887	-9.09181	-7.04218
tilS	tilS	1.37475	0.999887	-4.39951	-2.80641
rplJ	rplKAJL-rpoBC	1.36703	0.999887	-8.24375	-6.2844
sapF	sapABCDF	1.35171	0.999887	-2.36993	-0.997867
rpsC	rpsJ-rplCDWB-rpsS-rplV-rpsC-rplP-rpmC-rpsQ	1.35165	0.999887	-9.22734	-7.18787
yceO	solA-yceO	1.34906	0.999887	-2.24764	-0.890168
gmk	gmk	1.3389	0.999887	-9.29388	-7.26067
tsaE	yjeF-tsaE-amiB-mutL-miaA-hfq-hflXKC	1.33504	0.999887	-8.45089	-6.50335
G0-10704	G0-10704	1.33145	0.999887	-2.2052	-0.869479
ubiG	ubiG	1.33099	0.999887	-9.43808	-7.39877
rplO	rplNXE-rpsNH-rplFR-rpsE-rpmD-rplO-secY-rpmJ	1.33046	0.999887	-9.38997	-7.35587
ptsN	yrbG-kdsDC-lptCAB-rpoN-hpf-ptsN-rapZ-npr	1.32873	0.999887	-1.82705	-0.530991
acrR	acrR	1.32013	0.999887	0.0526132	1.15624
infC	thrS-infC-rpmI-rplT-pheMST-ihfA	1.30734	0.999887	-10.148	-8.06342
ubiA	ubiCA	1.30379	0.999887	-2.81274	-1.44535
mqsA	mqsRA	1.29707	0.999887	-3.54806	-2.11562
thiL	nrdR-ribDE-nusB-thiL-pgpA	1.29409	0.999887	-4.25786	-2.75918
ispF	ispDF	1.28429	0.999887	-10.095	-8.03855
rpsO	metY-rimP-nusA-infB-rbfA-truB-rpsO-pnp	1.28187	0.999887	-9.38898	-7.40343
nadD	leuS-lptE-holA-nadD-cobC	1.27937	0.999887	-4.87848	-3.33402
sapD	sapABCDF	1.27696	0.999887	-2.81237	-1.47184
trkA	trkA	1.26628	0.999887	-2.56456	-1.25889
greA	greA	1.25251	0.999887	0.264928	1.28017
hpf	yrbG-kdsDC-lptCAB-rpoN-hpf-ptsN-rapZ-npr	1.25193	0.999887	-1.90619	-0.679181
pfkA	pfkA	1.25074	0.999887	-2.94058	-1.61373
diaA	diaA	1.24956	0.999887	-0.867055	0.256005
ompF	ompF	1.23865	0.999887	0.0650516	1.086
opgG	opgGH	1.23751	0.999887	-0.331633	0.727001
tolB	tolB-pal-cpoB	1.23687	0.999887	-1.04158	0.0858588
corA	corA	1.23613	0.999887	-1.7892	-0.589411
murJ	murJ	1.23572	0.999887	-2.64499	-1.36202
yheO	yheO-tusDCB	1.23215	0.999887	-7.66085	-5.89275
rne	rne	1.2213	0.999887	-9.41045	-7.48322
mprA	mprA-emrAB	1.21685	0.999887	0.144985	1.13632
rpsJ	rpsJ-rplCDWB-rpsS-rplV-rpsC-rplP-rpmC-rpsQ	1.20877	0.999887	-10.7538	-8.70873
frvB	frvABXR	1.20608	0.999887	-1.22245	-0.108109
rsgA	rsgA	1.20056	0.999887	-6.38102	-4.76896
ymjC	ycjY-ymjDC-mpaA	1.2002	0.999887	-1.38128	-0.257283
mraY	mraZ-rsmH-ftsLI-murEF-mraY-murD-ftsW-murGC-ddlB-ftsQAZ-lpxC	1.19914	0.999887	-10.4239	-8.42047
glnS	glnS	1.1983	0.999887	-9.66032	-7.73178
citT	citT	1.19411	0.999887	-1.22708	-0.124256
yceD	yceD-rpmF-plsX-fabHDG-acpP-fabF	1.1936	0.999887	-6.40587	-4.79834
fmt	def-fmt	1.18933	0.999887	-10.2468	-8.27029
rnhB	bamA-skp-lpxD-fabZ-lpxAB-rnhB-dnaE	1.1756	0.999887	-8.68825	-6.87675
pta	ackA-pta	1.16809	0.999887	-4.07327	-2.71851
lpxA	bamA-skp-lpxD-fabZ-lpxAB-rnhB-dnaE	1.16547	0.999887	-10.0538	-8.11977
ybeY	ybeZYX-lnt	1.16027	0.999887	-7.80067	-6.09074
tmk	pabC-mltG-tmk-holB-ycfH	1.15116	0.999887	-9.58182	-7.70791
glnW	metT-leuW-glnUW-metU-glnVX	1.14641	0.999887	-10.2519	-8.31771
rpoN	yrbG-kdsDC-lptCAB-rpoN-hpf-ptsN-rapZ-npr	1.14462	0.999887	-1.6929	-0.59401
era	rnc-era-recO-pdxJ-acpS	1.1289	0.999887	-9.729	-7.86299
yihA	yihA	1.12816	0.999887	-6.83042	-5.24692
rpe	aroKB-damX-dam-rpe-gph-trpS	1.12717	0.999887	-3.07474	-1.85832
nadE	nadE	1.11883	0.999887	-4.94152	-3.55133
sspA	sspAB	1.11724	0.999887	-4.19459	-2.87882
gshB	rsmE-gshB	1.11676	0.999887	-1.037	-0.0300892
murC	mraZ-rsmH-ftsLI-murEF-mraY-murD-ftsW-murGC-ddlB-ftsQAZ-lpxC	1.11654	0.999887	-9.44631	-7.62009
ispG	ispG-sroE	1.11505	0.999887	-9.72554	-7.87367
rplF	rplNXE-rpsNH-rplFR-rpsE-rpmD-rplO-secY-rpmJ	1.09404	0.999887	-9.88649	-8.03996
trkH	pepQ-yigZ-trkH-hemG	1.08933	0.999887	-1.23712	-0.238062
ispH	ribF-ileS-lspA-fkpB-ispH	1.08171	0.999887	-10.6453	-8.73741
atpG	atpIBEFHAGDC	1.0813	0.999887	-8.68643	-6.96919
tatC	tatABCD	1.07307	0.999887	-1.33046	-0.338545
lexA	lexA-dinF	1.0702	0.999887	-5.11454	-3.75608
skp	bamA-skp-lpxD-fabZ-lpxAB-rnhB-dnaE	1.06956	0.999887	-8.17243	-6.51688
ryjA	ryjA	1.06949	0.999887	-1.27067	-0.288176
rplD	rpsJ-rplCDWB-rpsS-rplV-rpsC-rplP-rpmC-rpsQ	1.06916	0.999887	-8.87467	-7.15124
sapA	sapABCDF	1.06765	0.999887	-2.15828	-1.09087
hipA	hipBA	1.06594	0.999887	-0.0897796	0.773659
rpmD	rplNXE-rpsNH-rplFR-rpsE-rpmD-rplO-secY-rpmJ	1.06523	0.999887	-9.79587	-7.98685
mepM	mepM	1.05785	0.999887	-0.492067	0.402649
ybfE	ybfE	1.0552	0.999887	-0.857719	0.0701126
basR	basRS	1.05195	0.999887	-0.898164	0.0303725
mepS	mepS	1.04852	0.999887	0.32044	1.12632
srmB	srmB	1.04626	0.999887	-2.46997	-1.39349
ybgC	ybgC-tolQRA	1.04507	0.999887	-1.18985	-0.239668
rplM	rplM-rpsI	1.04238	0.999887	-9.82823	-8.03886
rplW	rpsJ-rplCDWB-rpsS-rplV-rpsC-rplP-rpmC-rpsQ	1.04197	0.999887	-9.32561	-7.58548
rpsA	cmk-rpsA-ihfB	1.03017	0.999887	-9.76086	-7.99021
hda	hda	1.02637	0.999887	-9.46808	-7.72966
rodZ	rodZ	1.02541	0.999887	-5.37933	-4.03981
aroB	aroKB-damX-dam-rpe-gph-trpS	1.01783	0.999887	-1.98841	-0.987404
ackA	ackA-pta	1.01448	0.999887	-3.92875	-2.74162
gor	gor	1.00786	0.999887	-1.13392	-0.226407
ynhF	ynhF	1.00759	0.999887	-0.697071	0.16745
cydB	cydAB	1.00609	0.999887	-9.13275	-7.44716
rplX	rplNXE-rpsNH-rplFR-rpsE-rpmD-rplO-secY-rpmJ	1.00204	0.999887	-9.89422	-8.13866
pykF	pykF	0.989382	0.999887	-1.59813	-0.663712
coaA	coaA	0.989317	0.999887	-5.89544	-4.54168
glyT	thrU-tyrU-glyT-thrT-tufB	0.985449	0.999887	-6.61414	-5.19423
rpmF	yceD-rpmF-plsX-fabHDG-acpP-fabF	0.980225	0.999887	-6.30973	-4.92468
rsmA	lptD-surA-pdxA-rsmA-apaGH	0.979405	0.999887	-1.96462	-1.00436
dusB	dusB-fis	0.978962	0.999887	-0.914221	-0.0570848
rpsF	rpsF-priB-rpsR-rplI	0.977724	0.999887	-10.6271	-8.82457
acnB	acnB	0.977652	0.999887	-5.74382	-4.41649
rsxD	ydgK-rsxABCDGE-nth	0.974331	0.999887	-1.08511	-0.215894
prfA	hemA-prfA-prmC	0.972514	0.999887	-9.29229	-7.62468
yciW	yciW	0.969973	0.999887	-0.819032	0.0198073
ppiB	ppiB-lpxH	0.966511	0.999887	-9.62856	-7.93424
murB	murB-birA	0.965718	0.999887	-9.95554	-8.23023
trxB	trxB	0.962748	0.999887	-3.33056	-2.25353
mepH	mepH	0.955527	0.999887	-0.645808	0.161646
dgoD	dgoRKADT	0.955069	0.999887	-1.23934	-0.3743
emrA	mprA-emrAB	0.952092	0.999887	-0.151795	0.603895
ribE	nrdR-ribDE-nusB-thiL-pgpA	0.950262	0.999887	-9.53508	-7.86605
cyaA	cyaA	0.948024	0.999887	-2.19857	-1.24682
gloB	gloB	0.944623	0.999887	-0.736824	0.0686305
yeeY	yeeY	0.923806	0.999887	-0.354375	0.392857
tolQ	ybgC-tolQRA	0.921007	0.999887	-1.18054	-0.3553
pal	tolB-pal-cpoB	0.910626	0.999887	-0.948135	-0.156003
ssrS	ssrS-fau	0.90913	0.999887	0.198424	0.876894
tolA	ybgC-tolQRA	0.90739	0.999887	-1.0745	-0.273244
cysB	cysB	0.905648	0.999887	-1.05446	-0.25691
yggS	yggSTU-rdgB-yggW	0.901162	0.999887	-0.502349	0.23672
lnt	ybeZYX-lnt	0.897964	0.999887	-8.78754	-7.24338
ubiE	ubiEJB	0.888965	0.999887	-8.29608	-6.80873
folA	folA	0.883318	0.999887	-5.46531	-4.25937
lapA	lapAB-pyrF-yciH	0.877383	0.999887	-4.98194	-3.82908
insEF-2	insEF-2E-2F-2	0.877085	0.999887	-5.18028	-4.00837
ssb	ssb	0.87672	0.999887	-9.09352	-7.54078
mnmC	mnmC	0.873004	0.999887	-2.39511	-1.49916
guaA	guaBA	0.868179	0.999887	-5.12342	-3.96595
C0343	C0343	0.866664	0.999887	-1.75738	-0.930084
ydiM	ydiM	0.864457	0.999887	-0.787605	-0.0573303
murI	btuB-murI	0.863627	0.999887	-6.21597	-4.95652
plsX	yceD-rpmF-plsX-fabHDG-acpP-fabF	0.861682	0.999887	-0.190989	0.47815
bacA	bacA	0.851373	0.999887	-0.0854739	0.563035
rnpA	rpmH-rnpA	0.850112	0.999887	-8.73885	-7.24718
yidQ	yidQ	0.849738	0.999887	-0.0181776	0.622112
emrB	mprA-emrAB	0.844286	0.999887	0.000834558	0.633814
tolR	ybgC-tolQRA	0.842115	0.999887	-1.00017	-0.271442
msbA	ycaI-msbA-lpxK-ycaQ	0.839787	0.999887	-8.62347	-7.15333
kbl	kbl-tdh	0.839353	0.999887	-1.83228	-1.02496
rapZ	yrbG-kdsDC-lptCAB-rpoN-hpf-ptsN-rapZ-npr	0.837142	0.999887	-0.669904	0.0215498
wecF	rfe-wzzE-wecBC-rffGHC-wecE-wzxE-wecF-rffT-rffM	0.833153	0.999887	-1.01926	-0.297624
yceQ	yceQ	0.831999	0.999887	-0.324716	0.327831
upp	upp-uraA	0.830835	0.999887	-2.26478	-1.42371
recC	ppdAB-ygdB-ppdC-recC	0.826152	0.999887	-2.488	-1.6298
ybaM	priC-ybaM	0.824407	0.999887	-0.229652	0.406004
avtA	avtA	0.82349	0.999887	-0.804001	-0.113081
hisR	argX-hisR-leuT-proM	0.823456	0.999887	-9.72008	-8.15951
yifK	yifK	0.818424	0.999887	-1.34777	-0.60874
fadD	fadD-sroD	0.817788	0.999887	-0.266158	0.366453
nhaA	nhaAR	0.810709	0.999887	-2.38001	-1.5478
fbaA	epd-pgk-fbaA	0.808348	0.999887	-7.65666	-6.31203
pgpA	nrdR-ribDE-nusB-thiL-pgpA	0.794972	0.999887	-0.352723	0.265545
xseB	xseB-ispA-dxs-yajO	0.787991	0.999887	-8.66497	-7.24246
valV	valVW	0.786825	0.999887	-6.97018	-5.71392
gpsA	yibN-grxC-secB-gpsA	0.782283	0.999887	-9.81201	-8.28355
parC	parC	0.782255	0.999887	-8.43182	-7.03774
wecE	rfe-wzzE-wecBC-rffGHC-wecE-wzxE-wecF-rffT-rffM	0.770116	0.999887	-0.168917	0.406519
ribF	ribF-ileS-lspA-fkpB-ispH	0.768705	0.999887	-10.7682	-9.1603
slyA	slyA	0.76653	0.999887	0.173718	0.712046
fis	dusB-fis	0.760306	0.999887	-1.2754	-0.601554
ygeY	ygeY	0.757572	0.999887	-0.490998	0.103405
aceE	pdhR-aceEF-lpd	0.752303	0.999887	-5.15279	-4.10823
ycgL	ycgL	0.750564	0.999887	-0.516333	0.0735419
dacA	dacA	0.748163	0.999887	-0.297341	0.268712
ratB	ratAB	0.743057	0.999887	-0.399908	0.171074
htpX	htpX	0.74224	0.999887	-0.344506	0.220239
yqjA	yqjA-mzrA	0.741065	0.999887	-0.307163	0.252755
prmC	hemA-prfA-prmC	0.735426	0.999887	-8.61442	-7.24929
sraA	sraA	0.728185	0.999887	-1.17409	-0.542264
lpxK	ycaI-msbA-lpxK-ycaQ	0.724416	0.999887	-9.41931	-7.98679
flhE	flhBAE	0.721493	0.999887	-1.0337	-0.422294
yafZ	ykfA-yafZ	0.714323	0.999887	-0.515801	0.0377895
rsxG	ydgK-rsxABCDGE-nth	0.713538	0.999887	-0.578563	-0.0196176
fldA	fldA-uof-fur	0.712605	0.999887	-5.66909	-4.61383
rrsG	rrsG-gltW-rrlG-rrfG	0.7126	0.999887	-8.00376	-6.72089
tonB	tonB	0.710163	0.999887	-1.72079	-1.05353
yahA	yahA	0.709287	0.999887	-0.724893	-0.155886
pitA	pitA	0.707918	0.999887	-2.22037	-1.50653
feaR	feaR	0.705096	0.999887	-0.444295	0.0930768
rffC	rfe-wzzE-wecBC-rffGHC-wecE-wzxE-wecF-rffT-rffM	0.703593	0.999887	-0.128471	0.376504
fdx	hscBA-fdx-iscX	0.702328	0.999887	-6.13766	-5.04696
coaE	coaE-zapD-yacG	0.701092	0.999887	-4.39822	-3.47848
yfcT	yfcUTSRQPO	0.700464	0.999887	-0.613259	-0.0639912
pgk	epd-pgk-fbaA	0.699583	0.999887	-4.99319	-4.01689
plaP	plaP	0.698489	0.999887	-0.810297	-0.243733
rsxC	ydgK-rsxABCDGE-nth	0.694282	0.999887	-0.3802	0.140091
rnd	rnd	0.694203	0.999887	-0.332934	0.182655
ybdJ	ybdJ	0.694009	0.999887	-0.426606	0.0979522
ybbD	rhsD-ybbC-ylbH-ybbD	0.693863	0.999887	-0.48556	0.0446183
dicC	dicC-ydfXW	0.692188	0.999887	0.0350906	0.512661
nfsB	nfsB	0.687874	0.999887	-0.630495	-0.0921288
obgE	rplU-rpmA-yhbE-obgE	0.68672	0.999887	-9.28003	-7.89866
ygeK	ygeLK	0.68626	0.999887	-0.420543	0.0956743
yobD	yobD	0.6838	0.999887	-0.482202	0.0375868
yedP	yedP	0.682417	0.999887	-0.655835	-0.120446
ppk	ppk-ppx	0.681192	0.999887	-1.15133	-0.568711
ynfB	ynfB-speG	0.681106	0.999887	-0.354916	0.149729
guaB	guaBA	0.680974	0.999887	-1.32121	-0.722201
tatB	tatABCD	0.678963	0.999887	-1.15224	-0.571763
yqeL	yqeL	0.678267	0.999887	-0.58589	-0.0614903
ydiP	ydiP	0.676938	0.999887	-1.68883	-1.05792
ldtC	ldtC	0.676394	0.999887	-0.695522	-0.162274
moaB	moaABCDE	0.675681	0.999887	-0.650616	-0.122472
yaiE	yaiE	0.671342	0.999887	-0.722751	-0.19189
hipB	hipBA	0.66829	0.999887	-1.64605	-1.02796
lapB	lapAB-pyrF-yciH	0.666979	0.999887	-6.70032	-5.59005
kefB	kefGB-yheV	0.66629	0.999887	-0.706014	-0.181841
gshA	gshA	0.66383	0.999887	-0.418004	0.0755399
menD	menFDHBCE	0.659634	0.999887	-0.534144	-0.0334338
hemC	hemCDXY	0.657667	0.999887	-10.0236	-8.59879
sucD	sdhCDAB-sucABCD	0.656746	0.999887	-1.20597	-0.642452
ycgJ	ycgJ	0.651204	0.999887	-0.406671	0.0731422
yejF	yejABEF	0.649867	0.999887	-1.00473	-0.467764
comR	comR	0.649687	0.999887	-0.259199	0.204672
mreC	mreBCD	0.648714	0.999887	-7.69485	-6.50586
yqgF	yqgEF	0.648247	0.999887	-9.03863	-7.71915
hemB	hemB	0.645105	0.999887	-8.12979	-6.902
opgH	opgGH	0.644912	0.999887	-0.729725	-0.224606
umuC	umuDC	0.644588	0.999887	-0.525621	-0.0407883
nanM	nanCMS	0.642492	0.999887	-0.706166	-0.205771
torR	torR	0.641413	0.999887	-0.343833	0.120045
trpS	aroKB-damX-dam-rpe-gph-trpS	0.640967	0.999887	-9.50801	-8.15007
mlrA	mlrA	0.640471	0.999887	-1.07695	-0.542317
sufB	sufABCDSE	0.640296	0.999887	-0.00660292	0.423169
emrD	emrD	0.630908	0.999887	0.110579	0.519501
yehD	yehDCBA	0.630471	0.999887	-0.477656	-0.0116276
yieK	bglH-yieLK	0.629077	0.999887	-0.49842	-0.0317545
moaA	moaABCDE	0.628923	0.999887	-0.222961	0.216606
uidR	uidR	0.628709	0.999887	-0.448507	0.0129091
yjcF	yjcF	0.628546	0.999887	-0.825661	-0.327521
wza	wza-wzb-wzc-wcaAB	0.627765	0.999887	-0.240878	0.199285
ybfF	ybfF	0.626327	0.999887	-0.380874	0.0715447
pabB	pabB-nudL	0.625547	0.999887	-0.409295	0.045123
rffH	rfe-wzzE-wecBC-rffGHC-wecE-wzxE-wecF-rffT-rffM	0.624206	0.999887	0.0913398	0.495444
yggT	yggSTU-rdgB-yggW	0.622148	0.999887	-1.16515	-0.640211
pgi	pgi	0.621775	0.999887	-0.709066	-0.229099
ycgR	ycgR	0.620473	0.999887	-0.805751	-0.31763
ddpX	ddpXABCDF	0.619716	0.999887	-0.27791	0.157829
rsmJ	prlC-rsmJ	0.617479	0.999887	-0.632636	-0.164439
ydcZ	mnaT-ydcZ	0.617062	0.999887	-0.0891572	0.325463
rssB	rssAB	0.616081	0.999887	-0.175533	0.246556
rcsC	rcsC	0.614012	0.999887	-0.358187	0.079701
atpB	atpIBEFHAGDC	0.612148	0.999887	-8.42948	-7.20537
chbC	chbBCARFG	0.610805	0.999887	-0.948055	-0.455683
mcbR	mcbR	0.609764	0.999887	-0.822877	-0.343787
ydfW	dicC-ydfXW	0.607429	0.999887	0.0701246	0.459532
ymfS	ymfTLMNROPQ-ycfK-ymfS	0.607214	0.999887	-0.190288	0.22438
wzzE	rfe-wzzE-wecBC-rffGHC-wecE-wzxE-wecF-rffT-rffM	0.605514	0.999887	-0.131825	0.275425
ispA	xseB-ispA-dxs-yajO	0.605453	0.999887	-9.54988	-8.22328
ydcO	ydcO	0.604798	0.999887	-2.77905	-2.1137
edd	edd-eda	0.60365	0.999887	-0.439038	-0.00360113
katE	katE	0.598373	0.999887	-0.141834	0.259255
yneE	yneE	0.597283	0.999887	0.120434	0.494776
minC	minCDE	0.596154	0.999887	-1.25543	-0.747653
smrB	smrB	0.595428	0.999887	-0.0986239	0.295294
fumA	fumAC	0.59537	0.999887	-0.897608	-0.425601
mdtI	mdtJI	0.594991	0.999887	-0.268258	0.141817
secA	secMA-mutT	0.594838	0.999887	-9.21485	-7.93148
ybjS	ybjS	0.594614	0.999887	-0.776574	-0.317159
ymfL	ymfTLMNROPQ-ycfK-ymfS	0.59041	0.999887	-0.0116252	0.368766
yoaF	yoaF	0.58536	0.999887	-0.0762651	0.3054
ybbY	gcl-hyi-glxR-ybbW-allB-ybbY-glxK	0.585306	0.999887	-0.371213	0.03925
mlc	mlc-ynfK	0.584562	0.999887	-0.100803	0.282465
gnd	gnd	0.583788	0.999887	-0.725487	-0.281891
rffG	rfe-wzzE-wecBC-rffGHC-wecE-wzxE-wecF-rffT-rffM	0.581875	0.999887	0.210118	0.560282
mglB	mglBAC	0.581844	0.999887	-0.407131	0.00338423
tas	tas	0.58089	0.999887	-0.666915	-0.231946
C0362	C0362	0.580598	0.999887	-0.364171	0.0408966
tpiA	tpiA	0.58022	0.999887	-0.973705	-0.509403
yraN	yraN	0.579731	0.999887	-0.718008	-0.2792
ycfZ	ymfA-ycfZ	0.579686	0.999887	-0.191612	0.195665
yhhI	yhhI	0.575089	0.999887	-0.46285	-0.0536384
rimP	metY-rimP-nusA-infB-rbfA-truB-rpsO-pnp	0.574822	0.999887	-9.2855	-8.01521
ygbE	ygbE	0.573076	0.999887	0.164338	0.510184
maeA	maeA	0.573022	0.999887	-0.514392	-0.102206
yjjA	yjjB-dnaTC-yjjA	0.571813	0.999887	-0.332297	0.06087
ybcM	ybcLM	0.57129	0.999887	-0.201627	0.178236
gatC	gatYZABCD	0.570329	0.999887	-0.206356	0.173008
ydfA	ydfABC	0.569703	0.999887	-0.564511	-0.150741
suhB	suhB	0.569434	0.999887	-7.72217	-6.60965
ryfD	ryfD	0.567767	0.999887	0.124275	0.468734
trxA	trxA	0.566964	0.999887	-2.2312	-1.65721
efeU_1	efeU_1U_2	0.566947	0.999887	-0.35712	0.0336108
hinT	hinT-ycfL-lpoB-thiK-nagZ-ycfP	0.564375	0.999887	-0.704222	-0.282114
yehY	osmF-yehYXW	0.561028	0.999887	-0.419225	-0.0283383
safA	safA-ydeO	0.559859	0.999887	-0.444117	-0.0519633
hemH	hemH	0.559798	0.999887	-8.41796	-7.24721
ydiH	ydiJ-menI-ydiH	0.557887	0.999887	-0.249602	0.121553
ydbK	ydbK-ompN	0.55596	0.999887	-0.241497	0.126939
manZ	manXYZ	0.554949	0.999887	0.00628088	0.349468
ynjI	ynjI	0.553205	0.999887	-0.449672	-0.0636276
evgA	evgAS	0.553016	0.999887	-0.381259	-0.0020955
yieE	yieEF	0.551841	0.999887	-0.117313	0.234858
mgsA	mgsA	0.550322	0.999887	-0.113945	0.236378
pykA	pykA	0.549969	0.999887	-0.137014	0.215213
yeiW	yeiW	0.549005	0.999887	-0.120758	0.228915
yjhD	yjhD	0.548951	0.999887	-0.193414	0.163312
sgcR	sgcXBCQAER	0.548826	0.999887	-0.46807	-0.0846046
yddJ	yddLKJ	0.548632	0.999887	-0.598598	-0.202559
yeaH	yeaGH	0.548423	0.999887	-0.0533675	0.28913
ydjI	ydjLKJIHG	0.548216	0.999887	-0.142932	0.208121
csgG	csgDEFG	0.548004	0.999887	-0.168956	0.18443
rutC	rutABCDEFG	0.547757	0.999887	0.0523726	0.383861
yneM	yneM	0.546672	0.999887	-0.569172	-0.177972
motA	motAB-cheAW	0.544626	0.999887	-0.965815	-0.53787
ydhV	ydhYVWXUT	0.543784	0.999887	-0.192673	0.158814
lyxK	yiaKLMNO-lyxK-sgbHUE	0.542529	0.999887	-0.184012	0.165374
tdcR	tdcR	0.542329	0.999887	-0.0120159	0.320345
lrp	lrp	0.540746	0.999887	0.280547	0.582704
lacZ	lacZYA	0.540282	0.999887	-0.366347	-0.00137226
ybgA	ybgA-phr	0.540242	0.999887	-0.241337	0.11137
tatA	tatABCD	0.538036	0.999887	-2.09869	-1.56658
bioF	bioBFCD	0.537998	0.999887	-0.648554	-0.258262
hemN	hemN	0.537116	0.999887	-0.752819	-0.353212
yjeO	yjeNO	0.53681	0.999887	-0.977268	-0.556018
yadV	yadV-htrE	0.536564	0.999887	-0.479083	-0.1068
ccmF	napFDAGHBC-ccmABCDEFGH	0.534667	0.999887	-0.330725	0.0251507
rsxE	ydgK-rsxABCDGE-nth	0.533742	0.999887	-0.606912	-0.224948
phnN	phnCDE_1E_2FGHIJKLMNOP	0.533696	0.999887	0.0988195	0.411707
spf	spf	0.533445	0.999887	-0.612496	-0.230283
cspB	cspB	0.532606	0.999887	-0.0970596	0.2339
G0-10699	G0-10699	0.53234	0.999887	0.19581	0.497853
eutG	eutNEJG	0.532335	0.999887	-0.443089	-0.0785541
cvrA	cvrA	0.532312	0.999887	-0.151109	0.184844
pdxY	pdxH-tyrS-pdxY	0.531497	0.999887	-0.184465	0.153935
tsaC	yrdD-tsaC-aroE-yrdB	0.531224	0.999887	-7.47151	-6.42158
mdtH	mdtH	0.531156	0.999887	-0.408573	-0.0485921
lpp	lpp	0.530788	0.999887	-0.216791	0.124062
nohA	nohA-ydfN-tfaQ	0.529821	0.999887	-0.0314831	0.290277
cheA	motAB-cheAW	0.529709	0.999887	-0.44035	-0.0787076
ybeD	ybeD-lipB	0.526631	0.999887	-4.16472	-3.44215
guaD	xanQ-guaD-ghxQ	0.525893	0.999887	-1.05311	-0.635355
dppA	dppABCDF	0.525885	0.999887	-0.287563	0.0553117
yneF	yneF	0.524688	0.999887	-0.641646	-0.265336
slyX	slyX	0.522906	0.999887	-1.09115	-0.672666
eno	pyrG-eno	0.522053	0.999887	-5.74764	-4.87508
dinB	dinB-yafNOP	0.521926	0.999887	-0.479758	-0.122043
tsf	tff-rpsB-tsf	0.521919	0.999887	-9.26546	-8.04989
yeeD	yeeED	0.520585	0.999887	-0.133083	0.189382
uidA	uidABC	0.520348	0.999887	-0.190431	0.137407
sucC	sdhCDAB-sucABCD	0.519167	0.999887	-1.19351	-0.768756
yfcC	yfcC	0.517372	0.999887	-0.75159	-0.371842
iclR	iclR	0.517209	0.999887	-0.564602	-0.203305
mtlR	mtlADR	0.517031	0.999887	-0.722941	-0.346336
rffM	rfe-wzzE-wecBC-rffGHC-wecE-wzxE-wecF-rffT-rffM	0.516419	0.999887	-0.242835	0.0862008
metH	metH	0.516205	0.999887	-3.61783	-2.95909
yigI	yigI	0.516022	0.999887	-0.0711262	0.240717
acrE	acrEF	0.51595	0.999887	-0.558759	-0.199292
ydfK	ydfK	0.515389	0.999887	-0.294447	0.0386077
chiX	chiX	0.514811	0.999887	-1.12563	-0.71187
csgB	csgBAC	0.514697	0.999887	-0.0984105	0.214777
yffR	yffQR	0.513565	0.999887	-0.417148	-0.0739155
yhcD	yhcAD-ychE_1	0.513449	0.999887	-0.199115	0.122676
mdtA	mdtABCD-baeSR	0.513335	0.999887	-0.172919	0.146195
yiaM	yiaKLMNO-lyxK-sgbHUE	0.512948	0.999887	-0.808476	-0.427588
fliA	fliAZ-tcyJ	0.512488	0.999887	0.278612	0.552708
modE	modEF	0.51235	0.999887	-0.501912	-0.151604
lolA	lolA-rarA	0.511742	0.999887	-9.08651	-7.89853
pyrI	pyrLBI	0.511149	0.999887	-0.102313	0.20771
ygcE	yqcE-ygcE	0.510871	0.999887	-0.34588	-0.012312
ybiR	mntR-ybiR	0.510742	0.999887	-0.747311	-0.374611
ycjO	ycjMNOPQRSTUV-ymjB	0.510568	0.999887	-0.249187	0.0746215
cynR	cynR	0.510159	0.999887	-0.385878	-0.0491092
eamA	eamA	0.509458	0.999887	-0.442715	-0.101088
fes	fes-ybdZ-entF-fepE	0.508788	0.999887	-0.603468	-0.246788
yeaD	gapA-yeaD	0.507897	0.999887	-0.362683	-0.0304451
talB	talB	0.507427	0.999887	-1.03774	-0.639956
yciX	ymiA-yciX	0.506609	0.999887	-0.229123	0.0887645
yacC	yacC-speED	0.506341	0.999887	0.251655	0.522244
hcaC	hcaEFCBD	0.505949	0.999887	-0.162306	0.148386
gltF	gltBDF	0.505915	0.999887	-0.49458	-0.151423
opgD	opgD	0.504321	0.999887	-0.338496	-0.0121981
glyS	glyQS	0.502816	0.999887	-8.88136	-7.72229
ygeI	ygeI	0.499989	0.999887	-0.311405	0.00791178
ruvB	ruvAB	0.496971	0.999887	-2.31362	-1.80155
dcp	dcp	0.496344	0.999887	-0.20478	0.100464
hisS	hisS	0.496252	0.999887	-9.63692	-8.41074
sdaB	sdaCB	0.496173	0.999887	-0.787635	-0.425556
ylaB	ylaB	0.49587	0.999887	-1.04437	-0.657489
hdeB	hdeAB-yhiD	0.495689	0.999887	-0.348667	-0.0300043
lon	clpPX-lon	0.495466	0.999887	-1.87764	-1.40969
btuF	mtn-btuF-yadS	0.495236	0.999887	-0.625925	-0.280597
dsbA	rdoA-dsbA	0.494235	0.999887	-0.466851	-0.138083
ampH	ampH	0.493263	0.999887	-0.0972352	0.194409
rnk	rnk	0.492929	0.999887	-0.0422389	0.243692
ycdY	ycdXY	0.492555	0.999887	-0.436037	-0.111962
yhfW	yhfXW-php-yhfUTS	0.492373	0.999887	-0.893934	-0.525259
cysJ	cysJIH	0.491396	0.999887	-1.20762	-0.809245
sokX	sokX	0.491231	0.999887	0.138514	0.405065
lgoR	lgoR	0.490881	0.999887	-0.376419	-0.0598482
bssS	bssS	0.49078	0.999887	-0.254774	0.0497975
btuE	btuCED	0.489507	0.999887	-0.39273	-0.0759382
yfeO	yfeO	0.48941	0.999887	-0.676408	-0.331969
ghrA	ghrA	0.48871	0.999887	-0.263071	0.0402423
adhP	adhP	0.487216	0.999887	-0.285496	0.0185165
ycgY	ycgY	0.4872	0.999887	0.141543	0.403768
murQ	murQP-yfeW	0.486971	0.999887	-0.0965715	0.188718
uraA	upp-uraA	0.48674	0.999887	-0.641971	-0.303569
mglA	mglBAC	0.485032	0.999887	-0.670565	-0.331074
rutR	rutR	0.484627	0.999887	-0.273798	0.0264823
ymgG	ymgGD	0.483323	0.999887	0.21886	0.469646
gfcD	gfcBCD	0.48266	0.999887	-0.135696	0.14911
symR	symR	0.482436	0.999887	-0.242295	0.0527136
yjaG	yjaG	0.482152	0.999887	-1.17089	-0.785351
ravA	ravA-viaA	0.481525	0.999887	-0.565051	-0.239386
ychS	ychS	0.481193	0.999887	-0.0597602	0.216152
yfaQ	yfaATS_1S_2QP	0.480874	0.999887	-0.10497	0.175044
ybcC	ybcC	0.480777	0.999887	-0.302312	-0.00309151
hepA	hepA	0.48061	0.999887	0.232044	0.478828
yecA	yecA	0.479864	0.999887	-0.149077	0.134242
crcB	crcB	0.479505	0.999887	-0.232668	0.0584688
rzoD	rzoD	0.478195	0.999887	-0.352366	-0.0508312
yijF	yijF	0.477999	0.999887	-0.331334	-0.032052
yibG	yibG	0.477491	0.999887	-0.375642	-0.072534
ydbD	ydbD	0.476919	0.999887	-0.497967	-0.183467
fecA	fecABCDE	0.476892	0.999887	-0.52668	-0.209399
aroM	aroL-yaiA-aroM	0.475523	0.999887	-0.026521	0.240471
istR-2	istR-2	0.475519	0.999887	-0.323762	-0.0277003
ydeQ	ydeQ	0.475056	0.999887	-0.260947	0.0285081
symE	symE	0.47429	0.999887	-0.359789	-0.0614328
dosC	dosCP	0.474141	0.999887	-0.136897	0.139509
proL	proL	0.473435	0.999887	0.234665	0.474019
nadR	serB-radA-nadR	0.472658	0.999887	-0.452935	-0.1471
yqiC	yqiC	0.471189	0.999887	-1.39784	-1.00107
caiC	caiTABCDE	0.470475	0.999887	-0.0254034	0.236432
selC	selC	0.470227	0.999887	-0.286989	0.000185896
moaE	moaABCDE	0.469448	0.999887	-0.159256	0.114646
ccmG	napFDAGHBC-ccmABCDEFGH	0.469351	0.999887	0.0638311	0.315814
ymdA	ymdA	0.46897	0.999887	-0.316794	-0.027961
ybfB	rhsC-ybfB	0.468788	0.999887	-0.299395	-0.0124456
zapD	coaE-zapD-yacG	0.468722	0.999887	-0.255682	0.026926
yebY	yobA-yebZY	0.46771	0.999887	-0.317535	-0.0298891
ppsA	ppsA	0.467377	0.999887	-0.370397	-0.0779138
cysW	cysPUWAM	0.466597	0.999887	-0.137936	0.13103
mdtK	mdtK	0.465988	0.999887	-0.514543	-0.209351
ispE	lolB-ispE-prs	0.465875	0.999887	-9.49471	-8.31268
ynfN	ynfN	0.465514	0.999887	-0.0772577	0.18469
ybgS	ybgS	0.465269	0.999887	-0.468678	-0.16869
ydgJ	ydgJ	0.462484	0.999887	-0.0359485	0.21893
satP	satP	0.462449	0.999887	-0.186379	0.0831788
fucK	fucPIKUR	0.461062	0.999887	-0.307627	-0.0275964
mdaB	mdaB	0.460729	0.999887	-0.167829	0.098195
ycjU	ycjMNOPQRSTUV-ymjB	0.460698	0.999887	0.00846303	0.257212
gloA	nemRA-gloA	0.460686	0.999887	-0.112973	0.147642
can	can	0.460559	0.999887	-2.76012	-2.24082
yhcB	yhcB	0.459819	0.999887	-1.25719	-0.885539
yobA	yobA-yebZY	0.45966	0.999887	-0.690046	-0.374017
ydbH	ydbH-ynbE-ydbL	0.459086	0.999887	-0.530554	-0.230696
erpA	erpA	0.458421	0.999887	-2.62119	-2.1176
ygeN	insCD-4C-4D-4-ygeONM	0.457514	0.999887	-0.257247	0.0143086
malI	malI	0.457371	0.999887	-0.524433	-0.226888
yeeA	yeeA	0.456698	0.999887	-0.143564	0.116057
yhbY	yhbY	0.456672	0.999887	-0.692033	-0.378795
yajD	yajD	0.456124	0.999887	0.0567505	0.296203
ibaG	ibaG-murA	0.45518	0.999887	-7.9078	-6.89122
yliF	yliF	0.454694	0.999887	-0.141957	0.115503
yddL	yddLKJ	0.454555	0.999887	0.161785	0.389394
sdhD	sdhCDAB-sucABCD	0.454452	0.999887	-1.51707	-1.12538
yqjK	yqjCDEK	0.454082	0.999887	-0.163432	0.0955166
ymgD	ymgGD	0.453627	0.999887	-0.282175	-0.012067
atpC	atpIBEFHAGDC	0.452924	0.999887	-7.84088	-6.83308
ilvM	ilvLXG_1G_2MEDA	0.45253	0.999887	-0.340165	-0.0654818
yneH	yneHG	0.452421	0.999887	-0.143995	0.111392
C0465	C0465	0.451673	0.999887	-0.175658	0.082078
ydfR	essQ-ydfR-rrrQ-ydfP	0.451381	0.999887	-0.0630112	0.183414
zapB	zapB	0.450811	0.999887	-0.811373	-0.492325
valS	holC-valS	0.450658	0.999887	-9.47602	-8.31099
mpl	mpl	0.450414	0.999887	-0.191876	0.0661877
ispU	ispU	0.449547	0.999887	-9.22635	-8.08677
gstB	gstB	0.449272	0.999887	-0.133317	0.117877
gntR	gntRKU	0.449173	0.999887	-1.40123	-1.02614
yhfG	yhfG-fic-pabA	0.448868	0.999887	-0.107069	0.141153
yfiE	yfiE	0.448815	0.999887	0.0032003	0.240584
priB	rpsF-priB-rpsR-rplI	0.448525	0.999887	-7.38184	-6.42322
flgA	flgAMN	0.448141	0.999887	-0.185917	0.0692914
yfjQ	yfjPQ	0.447113	0.999887	-0.171391	0.0813686
phnH	phnCDE_1E_2FGHIJKLMNOP	0.447089	0.999887	0.0309567	0.2639
yffB	yffB-dapE-ypfN	0.446952	0.999887	-2.99608	-2.46732
yhjR	yhjR	0.446132	0.999887	-0.451918	-0.172702
elyC	elyC	0.44553	0.999887	0.111947	0.335409
eco	eco	0.445324	0.999887	-0.0276981	0.209218
cybB	cybB	0.445022	0.999887	-0.149629	0.0989115
ybdO	ybdO	0.444828	0.999887	-0.50267	-0.219794
ahpF	ahpCF	0.444279	0.999887	-0.14657	0.100928
paaJ	paaABCDEFGHIJK	0.443984	0.999887	-0.397084	-0.125378
nudB	nudB-yebC-ruvC	0.443475	0.999887	-0.994582	-0.664952
yigE	yigE	0.443398	0.999887	-0.290855	-0.0301245
eptB	eptB	0.443076	0.999887	0.0780483	0.302373
sufA	sufABCDSE	0.441231	0.999887	-0.114235	0.127053
nadA	nadA-pnuC	0.441162	0.999887	-0.303575	-0.0438355
cho	cho	0.440917	0.999887	-0.639938	-0.347546
yjiL	yjiML	0.440785	0.999887	-0.0229606	0.208954
yfiN	yfiN	0.440507	0.999887	-0.0128287	0.217817
csrD	csrD	0.439149	0.999887	-0.3456	-0.0837632
yqiI	insC-5CD-5D-5-yqiGHI	0.438379	0.999887	-0.472114	-0.198674
rluB	rluB	0.438366	0.999887	-0.623582	-0.335341
yoaH	yoaH	0.43811	0.999887	-0.24267	0.00806126
pheU	pheU	0.437959	0.999887	-7.81897	-6.82825
queC	queC	0.437788	0.999887	-0.16449	0.078272
leuE	leuE	0.437719	0.999887	-0.659481	-0.368376
agaS	agaS-kbaY-agaBCDI	0.437684	0.999887	-0.332135	-0.073079
rseC	rpoE-rseABC	0.437584	0.999887	-0.231693	0.017439
ynfK	mlc-ynfK	0.43691	0.999887	-0.16076	0.0807591
ompN	ydbK-ompN	0.436879	0.999887	0.264007	0.463946
yeaC	yeaC	0.436299	0.999887	-0.49295	-0.21955
yjiX	yjiXA	0.434003	0.999887	0.0497513	0.267773
rsmF	rsmF	0.433956	0.999887	-0.392772	-0.131514
minD	minCDE	0.433897	0.999887	-1.07299	-0.745273
moeA	moeAB	0.433484	0.999887	-0.473505	-0.204821
yfeY	yfeYX	0.433298	0.999887	-0.0880221	0.142771
yebE	yebE	0.433204	0.999887	0.215409	0.416428
yfdF	yfdF	0.433074	0.999887	-0.385166	-0.125532
ydhT	ydhYVWXUT	0.43306	0.999887	-0.0243102	0.200014
sfmH	sfmHF	0.433046	0.999887	-0.219385	0.0240064
ydeP	ydeP	0.433003	0.999887	0.0477349	0.264955
tfaR	lomR_2-stfR-tfaR	0.431906	0.999887	-0.331686	-0.0784509
folB	folB	0.431742	0.999887	-0.0824335	0.146258
ybfL	ybfL	0.43151	0.999887	-0.0959723	0.133812
rem	rem	0.431478	0.999887	-0.527216	-0.255286
treC	treBC	0.430912	0.999887	-0.929452	-0.618752
rluA	rapA-rluA	0.43085	0.999887	0.0434138	0.258904
pepD	pepD	0.430414	0.999887	-0.600816	-0.322751
cnu	cnu	0.429854	0.999887	-0.320895	-0.0707674
allS	allS	0.429538	0.999887	-0.646747	-0.365066
nuoM	nuoABCEFGHIJKLMN	0.428465	0.999887	-2.80937	-2.31733
G0-10697	G0-10697	0.428265	0.999887	-0.0614425	0.16172
ydcD	rhsE-ydcD	0.428178	0.999887	-0.15152	0.080366
stfE	stfE-tfaE	0.427917	0.999887	-0.670447	-0.388069
artJ	artJ	0.427704	0.999887	-0.882626	-0.579711
scpC	scpA-argK-scpBC	0.427644	0.999887	-0.62356	-0.34604
mcrA	mcrA	0.427419	0.999887	-0.165697	0.0668167
ygiM	ygiM-cca	0.427103	0.999887	-0.582852	-0.309854
paoD	paoABCD	0.426545	0.999887	-0.48839	-0.225188
bglA	bglA	0.426454	0.999887	-0.315382	-0.0691932
ohsC	ohsC	0.426142	0.999887	-0.313781	-0.0680596
yeaK	yeaK	0.425887	0.999887	-0.175254	0.0566627
ybfN	chiP-ybfN	0.425744	0.999887	0.165279	0.363743
yegD	yegD	0.424613	0.999887	-0.0945783	0.128174
yedZ	yedZ	0.424039	0.999887	-0.435914	-0.180351
ycgX	ycgX	0.423886	0.999887	-0.246061	-0.0092196
yhaL	yhaKL	0.423623	0.999887	-0.225916	0.00869249
ydfI	ydfI	0.423153	0.999887	-0.0900364	0.130812
fliG	fliFGHIJK	0.422592	0.999887	0.0769753	0.280926
ypdE	fryBC-ypdFE-fryA	0.422267	0.999887	-0.316863	-0.0747143
yeiQ	yeiQ	0.421826	0.999887	0.0039002	0.214234
yobH	yobH	0.421761	0.999887	0.0874678	0.289562
nfsA	ybjC-nfsA-rimK-ybjN	0.420294	0.999887	0.00641439	0.21497
yihP	yihPO	0.420044	0.999887	-0.246142	-0.0131336
msrB	msrB	0.419893	0.999887	-0.111438	0.108245
yegP	yegP	0.41909	0.999887	-0.0786062	0.137063
nanT	nanATEK-yhcH	0.41879	0.999887	-0.346409	-0.104847
hpt	hpt	0.418611	0.999887	-0.930984	-0.632432
yjhR	yjhR	0.417909	0.999887	-0.252051	-0.0205978
ttdT	ttdABT	0.417544	0.999887	-0.31022	-0.0734432
actP	acs-yjcH-actP	0.417425	0.999887	0.131058	0.324553
yqiK	yqiJK	0.417003	0.999887	-0.121214	0.0965356
ycbK	ycbK-gloC	0.41681	0.999887	-0.00263557	0.203323
tbpA	sgrR-sroA-tbpA-thiPQ	0.416753	0.999887	-0.252028	-0.0217332
yaiI	yaiI	0.416315	0.999887	-0.242021	-0.0131428
degP	degP	0.41607	0.999887	-0.527589	-0.271026
ubiX	cvpA-purF-ubiX	0.416037	0.999887	-7.19968	-6.29128
mnaT	mnaT-ydcZ	0.415856	0.999887	-0.164042	0.0567493
clcA	clcA	0.41554	0.999887	0.00974181	0.213219
yfdR	yfdRST	0.414808	0.999887	-0.0452143	0.162907
yeeX	yeeX	0.414518	0.999887	-0.193294	0.0290214
rplU	rplU-rpmA-yhbE-obgE	0.41448	0.999887	-8.86068	-7.79175
hyfB	hyfABCDEFGHIJR-focB	0.414284	0.999887	-0.500582	-0.248447
ndh	ndh	0.413831	0.999887	-2.05289	-1.64943
amiC	amiC	0.413722	0.999887	0.0504765	0.248153
yodB	yodB	0.412581	0.999887	-0.389777	-0.150181
yagK	yagK	0.4124	0.999887	-0.170288	0.0476601
recT	recET-ralR-ydaC-xisR-intR	0.412092	0.999887	-0.159574	0.0570178
yjgR	yjgR	0.412047	0.999887	-0.191427	0.0282361
kdgR	kdgR	0.411322	0.999887	-0.230074	-0.00735637
ydhY	ydhYVWXUT	0.410875	0.999887	-0.296828	-0.0680285
ygdQ	ygdQ	0.410364	0.999887	-0.0653692	0.140281
ybjP	ybjP	0.410325	0.999887	-0.798505	-0.521192
ybcN	ybcN-ninE-ybcO-rusA-ylcG	0.409266	0.999887	-2.53122	-2.08556
yibA	rhsA-yibA	0.409244	0.999887	-0.232526	-0.0116463
yehS	yehS	0.40923	0.999887	-0.0799004	0.126037
IS128	IS128	0.408146	0.999887	-0.302444	-0.0758231
ygaH	ygaZH	0.407706	0.999887	0.121677	0.306374
yecF	yecF	0.407576	0.999887	-0.171156	0.0420538
queA	queA	0.407331	0.999887	-0.592772	-0.338572
ftsW	mraZ-rsmH-ftsLI-murEF-mraY-murD-ftsW-murGC-ddlB-ftsQAZ-lpxC	0.407327	0.999887	-9.28712	-8.18373
yhbP	yhbP	0.406937	0.999887	-0.417919	-0.181213
menI	ydiJ-menI-ydiH	0.406719	0.999887	-0.151632	0.0588116
zitB	zitB	0.406511	0.999887	-0.774177	-0.503057
anmK	anmK	0.406367	0.999887	0.195621	0.371746
fabH	yceD-rpmF-plsX-fabHDG-acpP-fabF	0.40629	0.999887	-6.9373	-6.06424
cysP	cysPUWAM	0.406125	0.999887	-0.197669	0.0166841
ydcP	ydcP	0.406111	0.999887	-0.110209	0.0955753
ypdA	ypdABC	0.405639	0.999887	-0.205264	0.00934529
ypeC	ypeC	0.404548	0.999887	0.0264976	0.217347
ynbD	ynbABCD	0.404279	0.999887	-0.749671	-0.483178
ybbW	gcl-hyi-glxR-ybbW-allB-ybbY-glxK	0.404226	0.999887	-0.504303	-0.261859
yhjV	yhjV	0.403938	0.999887	-0.439265	-0.20347
adiY	adiY	0.403895	0.999887	-0.127381	0.0778679
nfo	nfo	0.403664	0.999887	-0.157751	0.050237
ydhL	ydhL	0.403509	0.999887	-0.0153378	0.178566
eptC	eptC	0.402932	0.999887	-0.421947	-0.188851
ydiJ	ydiJ-menI-ydiH	0.402715	0.999887	-0.546648	-0.301574
ydeT	ydeTSR	0.402561	0.999887	-0.51683	-0.274826
btuD	btuCED	0.402463	0.999887	-0.0138188	0.17889
ytfK	ytfK	0.402356	0.999887	0.189215	0.361957
fpr	fpr	0.401368	0.999887	-0.186307	0.0221784
mltA	mltA	0.401299	0.999887	-0.276754	-0.0594919
rcsD	rcsDB	0.400874	0.999887	-0.433623	-0.201443
ydcF	ydcF	0.400713	0.999887	0.013637	0.201911
ynfC	ynfC	0.400635	0.999887	-0.635036	-0.383396
yoeE	yoeE	0.400174	0.999887	0.163119	0.336232
hicB	hicAB	0.400136	0.999887	-0.368776	-0.143675
paaX	paaXY	0.399114	0.999887	-0.0939375	0.10326
ytfT	ytfQRT-yjfF	0.398326	0.999887	-0.120932	0.078118
dnaT	yjjB-dnaTC-yjjA	0.397869	0.999887	-10.2171	-9.03243
wcaF	wcaCDEF-gmd-fcl-gmm-wcaI-cpsBG-wcaJ-wzxC	0.397454	0.999887	-0.0184235	0.169728
yedW	yedWV	0.396926	0.999887	0.0878639	0.265091
pyrF	lapAB-pyrF-yciH	0.396863	0.999887	-0.35282	-0.132552
hcaD	hcaEFCBD	0.396233	0.999887	-0.339057	-0.120765
fsaB	ptsA-fsaB-gldA	0.396171	0.999887	-0.218359	-0.0119346
leuO	leuO	0.395792	0.999887	-0.116718	0.0793863
elaB	elaB	0.395151	0.999887	0.0775336	0.253997
ycaR	ycaR-kdsB	0.395142	0.999887	-5.6441	-4.90844
yedN	yedN_1N_2	0.394457	0.999887	-0.0276915	0.158371
xdhD	ygfM-xdhD	0.394357	0.999887	0.11723	0.289017
aaeR	aaeR	0.394274	0.999887	-0.276398	-0.0661924
yjhF	yjhF	0.394249	0.999887	-0.234057	-0.028018
wbbK	wbbIJK	0.393552	0.999887	-0.0546408	0.133152
ybjM	ybjM	0.393418	0.999887	-0.147659	0.0490992
nanS	nanCMS	0.393364	0.999887	-0.264535	-0.0563994
dgcZ	dgcZ	0.393208	0.999887	0.0417512	0.219772
yehR	yehR	0.393141	0.999887	-0.502259	-0.271097
wbbI	wbbIJK	0.393106	0.999887	-0.445355	-0.219793
ydcX	ydcX	0.392989	0.999887	-0.440481	-0.215513
hha	tomB-hha	0.392072	0.999887	-0.740534	-0.487139
sugE	sugE	0.391881	0.999887	0.0598612	0.234784
pka	pka	0.390758	0.999887	0.204273	0.363948
yraI	yraIJK	0.390421	0.999887	-0.363601	-0.14872
ykgH	ykgH	0.389825	0.999887	-0.238131	-0.0361172
insK	insK	0.389343	0.999887	-0.283197	-0.0772566
fucI	fucPIKUR	0.389326	0.999887	-0.260319	-0.0566335
yeiL	yeiL	0.38903	0.999887	0.0304486	0.205399
ydfN	nohA-ydfN-tfaQ	0.388934	0.999887	-0.241081	-0.0396685
ybdG	ybdG	0.387967	0.999887	-0.124278	0.0647433
yehP	yehLMPQ	0.387599	0.999887	0.151595	0.313265
nuoE	nuoABCEFGHIJKLMN	0.387374	0.999887	-2.74501	-2.30034
yagM	yagML	0.386956	0.999887	-0.75483	-0.505152
kdpC	kdpFABC	0.386091	0.999887	-0.22427	-0.0273444
yfhG	yfhG	0.385804	0.999887	-0.114981	0.0709683
hemE	nudC-hemE-nfi	0.385276	0.999887	-9.72358	-8.5996
entH	entCEBAH	0.385094	0.999887	-0.00864417	0.166194
aroF	aroF-tyrA	0.384047	0.999887	-0.173667	0.0162662
ybiB	ybiB	0.383924	0.999887	0.00257636	0.175148
gatR_2	gatR_2	0.383539	0.999887	-0.133349	0.0521322
ybbN	ybbN	0.382938	0.999887	-0.317012	-0.114169
srlR	srlAEBD-gutM-srlR-gutQ	0.382445	0.999887	-0.740156	-0.496422
ulaD	ulaABCDEF	0.382206	0.999887	-0.124039	0.0591998
arrS	arrS	0.381768	0.999887	-0.00383432	0.167208
gltK	gltI-sroC-gltJKL	0.381603	0.999887	-0.221219	-0.0290791
exbB	exbBD	0.380967	0.999887	-0.91724	-0.657667
chiP	chiP-ybfN	0.380944	0.999887	-0.156311	0.0288222
intR	recET-ralR-ydaC-xisR-intR	0.380814	0.999887	-0.540569	-0.317984
iraM	iraM	0.380795	0.999887	-0.0376429	0.135735
garD	garD	0.379913	0.999887	-0.266303	-0.0714432
entB	entCEBAH	0.379798	0.999887	-0.750019	-0.507967
yeaG	yeaGH	0.37962	0.999887	-0.275936	-0.0804272
galP	galP	0.379407	0.999887	-0.185052	0.00135611
sufC	sufABCDSE	0.379198	0.999887	-0.678215	-0.443786
fdoH	fdoGHI-fdhE	0.379006	0.999887	-0.53283	-0.31281
yzgL	yzgL	0.378453	0.999887	0.0619569	0.223251
ychJ	ychJ	0.378443	0.999887	-0.456012	-0.244067
rrrD	essD-rrrD-rzpD	0.378315	0.999887	0.0169002	0.182463
rplL	rplKAJL-rpoBC	0.378209	0.999887	-10.6755	-9.46568
ypjB	ypjB	0.37786	0.999887	-0.0300586	0.139643
yoeF	yoeF	0.377369	0.999887	-0.308402	-0.111968
ulaR	ulaR	0.376973	0.999887	-0.442899	-0.233706
acrF	acrEF	0.376946	0.999887	-0.40051	-0.19549
eutA	eutHA	0.376463	0.999887	-0.365174	-0.164093
yecH	yecH	0.375955	0.999887	0.0959602	0.251431
rfbX	rfbBDACX	0.37588	0.999887	-0.0788221	0.0936685
murE	mraZ-rsmH-ftsLI-murEF-mraY-murD-ftsW-murGC-ddlB-ftsQAZ-lpxC	0.375363	0.999887	-10.2433	-9.07852
yfjS	yfjR-ypjK-yfjST	0.375278	0.999887	-0.0847776	0.0876944
rdlB	rdlB	0.374185	0.999887	-0.407103	-0.204199
pspC	pspABCDE	0.373794	0.999887	-0.117689	0.0565178
psrD	psrD	0.372887	0.999887	-0.398728	-0.19794
pgpC	pgpC-tadA	0.372438	0.999887	0.236047	0.374299
fruB	fruBKA	0.372317	0.999887	-0.0968588	0.0738342
sdhB	sdhCDAB-sucABCD	0.372157	0.999887	-1.48657	-1.18014
yabP	yabPQ	0.371782	0.999887	-0.473957	-0.266917
ypjC	ypjC	0.371707	0.999887	-0.0829868	0.0857394
micC	micC	0.3712	0.999887	-0.266429	-0.0802672
ybhD	ybhD	0.371103	0.999887	-0.517776	-0.30713
yadI	yadI	0.37102	0.999887	0.152198	0.297234
norV	norVW	0.370892	0.999887	-0.439165	-0.236418
ycfL	hinT-ycfL-lpoB-thiK-nagZ-ycfP	0.370503	0.999887	0.188077	0.329086
essQ	essQ-ydfR-rrrQ-ydfP	0.370228	0.999887	-0.00431523	0.155238
frdD	frdABCD	0.370222	0.999887	-0.0388008	0.124119
agaI	agaS-kbaY-agaBCDI	0.370203	0.999887	-0.142803	0.0302704
cpsG	wcaCDEF-gmd-fcl-gmm-wcaI-cpsBG-wcaJ-wzxC	0.370184	0.999887	-0.380744	-0.184418
fliS	fliDST	0.369915	0.999887	-0.548493	-0.33603
btuC	btuCED	0.369649	0.999887	-0.41084	-0.212105
folX	folX-yfcH	0.369496	0.999887	-0.360449	-0.166795
gsiD	iaaA-gsiABCD	0.36947	0.999887	-0.138134	0.0337498
yejL	yejLM	0.369303	0.999887	-9.96352	-8.83206
ycjV	ycjMNOPQRSTUV-ymjB	0.369283	0.999887	-0.0119194	0.147432
prmA	yhdT-panF-prmA	0.368856	0.999887	-0.14329	0.0284849
ykgE	ykgEFG	0.368687	0.999887	-0.225302	-0.0456755
ynfE	ynfEFGH-dmsD	0.368173	0.999887	-0.716247	-0.489119
metK	metK	0.368044	0.999887	-9.29266	-8.22791
rttR	rttR	0.367891	0.999887	-0.0562272	0.106067
sokC	sokC	0.36738	0.999887	0.0438986	0.195888
idnD	idnDOTR	0.367182	0.999887	-0.0206596	0.137447
yeaY	tsaB-yeaY	0.367115	0.999887	-0.169641	0.00297054
yfcL	prmB-aroC-mepA-yfcA-epmC-yfcL	0.366996	0.999887	-0.228709	-0.0504401
tnaC	tnaCAB	0.366969	0.999887	0.0715406	0.220416
chbF	chbBCARFG	0.366947	0.999887	-0.100472	0.0652056
fecD	fecABCDE	0.36648	0.999887	-0.292661	-0.108653
yacH	yacH	0.366266	0.999887	-0.261335	-0.0806049
nfi	nudC-hemE-nfi	0.366238	0.999887	-0.480786	-0.278621
fliO	fliLMNOPQR	0.365136	0.999887	-0.058241	0.101496
ykfF	yafY-ykfBF-yafX-ykfGH-yafW-ykfI	0.365041	0.999887	-0.0658746	0.0945145
rhlE	rhlE	0.365013	0.999887	-0.0355734	0.121823
ryfA	ryfA	0.36487	0.999887	0.229778	0.361077
glpR	glpEGR	0.364504	0.999887	-0.0758387	0.0849877
yhiJ	yhiJ	0.364378	0.999887	-0.139672	0.0272722
rlmA	rlmA	0.364366	0.999887	-0.0420095	0.115371
yfdX	yfdX-frc-oxc-yfdVE	0.363889	0.999887	-0.334463	-0.148956
opgC	opgC	0.363358	0.999887	-0.0624603	0.0959123
radD	radD	0.363219	0.999887	-0.0692543	0.0896439
ygjR	ygjR	0.362197	0.999887	-0.555122	-0.349726
ydfX	dicC-ydfXW	0.362166	0.999887	-0.0226779	0.130612
yncI	yncI	0.361666	0.999887	-0.114901	0.0469089
yheU	yheSTU	0.361596	0.999887	-0.39121	-0.202446
glrR	glrR-glnB	0.36134	0.999887	-0.14248	0.0217012
yddM	yddM	0.361146	0.999887	-0.400823	-0.211568
argR	argR	0.360331	0.999887	-2.83007	-2.40412
cobC	leuS-lptE-holA-nadD-cobC	0.360303	0.999887	-0.109785	0.050162
holE	holE	0.360261	0.999887	0.127013	0.263756
ygfM	ygfM-xdhD	0.360095	0.999887	0.0857446	0.226359
yfcG	yfcG	0.359712	0.999887	-0.169721	-0.00450272
pmrR	pmrR	0.359634	0.999887	-0.054007	0.0998152
ydhF	ydhF	0.35957	0.999887	-0.072091	0.0834365
manY	manXYZ	0.359442	0.999887	-0.146944	0.0157756
malT	malT	0.359302	0.999887	-0.412631	-0.224066
ydaM	ydaM	0.359267	0.999887	-0.384821	-0.199011
metJ	metJ	0.358849	0.999887	-3.07908	-2.63028
leuZ	glyW-cysT-leuZ-3'ETS<sup><i>leuZ</i></sup>	0.358731	0.999887	-6.75022	-5.94292
yddE	yddE	0.358562	0.999887	-0.296114	-0.119683
fdhE	fdoGHI-fdhE	0.358487	0.999887	-0.27294	-0.0988512
yeiH	yeiH	0.358466	0.999887	-0.34767	-0.166293
ssuB	ssuEADCB	0.357569	0.999887	-0.471322	-0.278749
uspA	uspA	0.357524	0.999887	-0.157501	0.00433456
ymiA	ymiA-yciX	0.356812	0.999887	-0.107852	0.0484157
alaA	alaA-yfbR	0.3563	0.999887	-0.627196	-0.420648
yahK	yahK	0.35614	0.999887	0.0325385	0.174403
fliY	fliY	0.356079	0.999887	-0.0444375	0.104894
csrC	csrC	0.355838	0.999887	-0.0968753	0.0573447
lrhA	lrhA	0.355793	0.999887	-0.121988	0.0346429
rrsD	rrsD-ileU-alaU-rrlD-rrfD-thrV-rrfF	0.35549	0.999887	-6.03834	-5.30379
sroA	sgrR-sroA-tbpA-thiPQ	0.355414	0.999887	0.0765367	0.213371
trxC	trxC	0.355404	0.999887	-0.430842	-0.244392
nikR	nikABCDER	0.354977	0.999887	-0.596495	-0.394272
yfbO	yfbO	0.354817	0.999887	-0.124579	0.0313301
rhaB	rhaBAD	0.354666	0.999887	-0.473153	-0.283303
yegU	yegTUV	0.354567	0.999887	0.15656	0.28472
dinI	dinI	0.354399	0.999887	0.0677997	0.204474
yjhQ	topAI-yjhQ	0.353779	0.999887	-0.117233	0.0369197
ydjF	ydjF	0.353779	0.999887	-0.132277	0.0233465
gspL	gspCDEFGHIJKLMO	0.35376	0.999887	-0.325448	-0.150949
ydeN	ydeNM	0.353552	0.999887	-0.574734	-0.376064
yggC	cmtBA-yggPFDC	0.353119	0.999887	0.0798032	0.214024
yfcD	yfcD	0.353005	0.999887	0.0190367	0.159088
agaA	kbaZ-agaVWA	0.352724	0.999887	-0.580928	-0.38248
flhC	flhDC	0.352718	0.999887	-0.133649	0.0210494
nsrR	nsrR-rnr-rlmB-yjfIJ	0.352611	0.999887	-2.01768	-1.67887
creC	creABCD	0.352272	0.999887	-0.0128669	0.129572
cedA	cedA	0.352233	0.999887	-0.0629116	0.0843831
ileV	rrsH-ileV-alaV-rrlH-rrfH	0.352174	0.999887	-4.74695	-4.14185
zinT	zinT	0.352144	0.999887	-0.396277	-0.216467
ascF	ascFB	0.351114	0.999887	-0.225592	-0.0635054
metN	metNIQ	0.350924	0.999887	-0.179565	-0.02217
yfdM	yfdONMLK	0.350739	0.999887	-0.280369	-0.113299
dmsC	dmsABC	0.350249	0.999887	-0.216514	-0.0561805
potF	potFGHI	0.350211	0.999887	0.0197568	0.156943
phnM	phnCDE_1E_2FGHIJKLMNOP	0.349611	0.999887	0.0492456	0.182949
mngB	mngAB	0.348746	0.999887	0.0202905	0.155961
yihG	yihG	0.348176	0.999887	-0.609646	-0.412937
sseB	sseB	0.347909	0.999887	-0.475301	-0.291996
blr	blr	0.347776	0.999887	-0.0349775	0.105128
setB	setB	0.347436	0.999887	-0.197834	-0.0421395
pmrD	pmrD	0.34671	0.999887	0.0994345	0.225328
yciN	yciN	0.345882	0.999887	-0.100421	0.0441927
dnaG	rpsU-dnaG-rpoD	0.345581	0.999887	-7.55656	-6.68366
zapE	zapE	0.345316	0.999887	-0.103472	0.0408749
yaiS	yaiS	0.345098	0.999887	-0.219143	-0.0637017
nudL	pabB-nudL	0.345087	0.999887	-0.225735	-0.0696594
serB	serB-radA-nadR	0.345036	0.999887	-0.361828	-0.192493
btuR	yciK-btuR	0.344614	0.999887	0.109547	0.232356
torY	torYZ	0.344347	0.999887	-0.200732	-0.0478423
usg	pdxB-usg-truA-dedA	0.344268	0.999887	-1.61936	-1.32782
nth	ydgK-rsxABCDGE-nth	0.344163	0.999887	-0.103013	0.0401361
yciA	yciA	0.343998	0.999887	0.0322396	0.161994
sieB	sieB	0.343767	0.999887	-0.370055	-0.201185
entC	entCEBAH	0.343003	0.999887	-0.0506313	0.0862344
yncD	yncD	0.342765	0.999887	0.0763877	0.200592
hdeD	hdeD	0.342705	0.999887	-0.362034	-0.19501
evgS	evgAS	0.34252	0.999887	-0.377617	-0.209254
yqjE	yqjCDEK	0.34217	0.999887	-0.0553455	0.0811481
yohC	yohC	0.342079	0.999887	-0.0703811	0.0674928
aspC	aspC	0.341663	0.999887	-1.14946	-0.906473
hsdR	hsdRMS	0.341215	0.999887	-0.19793	-0.0484448
mhpC	mhpABCDFE	0.341109	0.999887	-0.268024	-0.111789
xdhA	xdhABC	0.340948	0.999887	-0.409645	-0.239721
hycF	hycABCDEFGHI	0.34062	0.999887	-0.513318	-0.333583
hemF	amiA-hemF	0.340578	0.999887	-0.125821	0.0159748
ptsH	ptsHI-crr	0.340314	0.999887	-6.26619	-5.52454
ydaQ	ydaQ	0.339973	0.999887	0.207269	0.31588
ydhQ	ydhQ	0.33909	0.999887	-0.0411187	0.0909048
wecB	rfe-wzzE-wecBC-rffGHC-wecE-wzxE-wecF-rffT-rffM	0.339049	0.999887	-0.110521	0.0282493
psiF	phoA-psiF	0.338875	0.999887	-0.372029	-0.207856
arfA	arfA	0.338863	0.999887	-0.0228799	0.107132
ychO	ychO	0.338851	0.999887	-0.29083	-0.134623
pyrG	pyrG-eno	0.338585	0.999887	-9.97824	-8.87598
stfR	lomR_2-stfR-tfaR	0.338031	0.999887	-0.129371	0.0102252
gnsA	ymcE-gnsA	0.337492	0.999887	-0.0414213	0.0890342
yaaI	yaaI	0.337406	0.999887	-0.0887593	0.0462404
yafV	yafV	0.337291	0.999887	0.0563534	0.177045
afuB	insAB-2A-2B-2-afuBC	0.336875	0.999887	-0.326996	-0.169228
yffO	yffOP	0.336779	0.999887	0.0195761	0.143352
glpG	glpEGR	0.336585	0.999887	-0.204697	-0.059179
aroH	aroH	0.335865	0.999887	-0.378629	-0.21682
scpB	scpA-argK-scpBC	0.335567	0.999887	-0.174301	-0.0327737
pepE	pepE	0.335241	0.999887	-0.0158904	0.109818
lpoB	hinT-ycfL-lpoB-thiK-nagZ-ycfP	0.33464	0.999887	-0.221183	-0.0759966
abpB	abpAB	0.333855	0.999887	-0.111278	0.0223739
kdgK	kdgK	0.3335	0.999887	-0.0500127	0.077292
narZ	narZYWV	0.333223	0.999887	-0.0929555	0.0382724
cysH	cysJIH	0.332979	0.999887	-0.0719981	0.0569355
hflC	yjeF-tsaE-amiB-mutL-miaA-hfq-hflXKC	0.332946	0.999887	-0.758283	-0.562264
glxK	gcl-hyi-glxR-ybbW-allB-ybbY-glxK	0.332903	0.999887	-0.616908	-0.434758
hspQ	hspQ	0.332349	0.999887	-0.140038	-0.00507937
fadR	fadR	0.332201	0.999887	-1.09791	-0.869428
fau	ssrS-fau	0.331825	0.999887	-0.038977	0.0855738
yphH	yphH	0.331671	0.999887	-0.0537974	0.0720492
uxuR	uxuR	0.331576	0.999887	-0.493842	-0.325054
pinE	pinE	0.331554	0.999887	-0.143437	-0.0089398
yncH	yncH	0.33121	0.999887	-0.188802	-0.0502127
gntX	gntX-nfuA	0.331089	0.999887	-0.609206	-0.429622
holD	holD-rimI-yjjG	0.330751	0.999887	-6.55906	-5.79837
cheR	tar-tap-cheRBYZ	0.330348	0.999887	-0.183545	-0.0463312
dapA	dapA-bamC	0.329107	0.999887	-7.46492	-6.61741
frdB	frdABCD	0.329008	0.999887	-0.0195693	0.100267
aroG	aroG	0.328638	0.999887	-0.204135	-0.0666169
rhsC	rhsC-ybfB	0.328537	0.999887	-0.362804	-0.20987
casB	casABCDE12	0.328174	0.999887	-0.163695	-0.0305963
yidC	yidC	0.327759	0.999887	-10.1382	-9.03109
yhcO	yhcO	0.327605	0.999887	-0.308021	-0.161376
yqiH	insC-5CD-5D-5-yqiGHI	0.327587	0.999887	-0.90483	-0.699838
yfdI	yfdGHI	0.327436	0.999887	-0.252997	-0.111902
ynjE	ynjE	0.327231	0.999887	-0.679685	-0.497066
rhsA	rhsA-yibA	0.327064	0.999887	-0.393494	-0.23903
alkA	alkA	0.326662	0.999887	-0.0276692	0.0906143
ybaE	ybaE	0.326076	0.999887	-0.16486	-0.0337443
yjaZ	yjaZ	0.325902	0.999887	-0.392867	-0.239626
acnA	acnA	0.3255	0.999887	-0.233961	-0.0966632
ymgC	ycgZ-ymgA-ariR-ymgC	0.324376	0.999887	-0.33075	-0.185109
cvpA	cvpA-purF-ubiX	0.324092	0.999887	0.0816349	0.186657
nagB	nagBAC-umpH	0.323734	0.999887	-0.245818	-0.109126
ydhB	ydhB	0.323512	0.999887	-0.318782	-0.175176
araJ	araJ	0.322931	0.999887	-0.184631	-0.0547267
sufE	sufABCDSE	0.322819	0.999887	-0.819803	-0.627892
yebT	yebST	0.322286	0.999887	-0.245622	-0.110397
metQ	metNIQ	0.32195	0.999887	-0.462281	-0.306203
ybaL	ybaL	0.32154	0.999887	-0.135423	-0.0117218
cspF	cspF	0.321502	0.999887	0.0198933	0.128366
sgcA	sgcXBCQAER	0.321387	0.999887	-0.0654045	0.0512953
yidL	yidL	0.321245	0.999887	-0.686792	-0.509463
yadC	yadMLKC	0.320918	0.999887	-0.209215	-0.0789188
dcuS	dcuSR	0.320896	0.999887	-0.0409209	0.0728943
thrC	thrLABC	0.320654	0.999887	-0.115407	0.00545156
ybeT	ybeT	0.320417	0.999887	-0.311425	-0.171633
yfbM	yfbM	0.320401	0.999887	-0.127506	-0.00571785
ygeF	ygeF	0.320369	0.999887	-0.196824	-0.0682874
ypdC	ypdABC	0.320278	0.999887	0.0147555	0.122507
atoB	atoDAEB	0.320269	0.999887	-0.186286	-0.0588799
sdhC	sdhCDAB-sucABCD	0.320162	0.999887	-1.98814	-1.68465
ynbC	ynbABCD	0.320126	0.999887	-0.119306	0.00140502
yjfY	yjfY	0.319907	0.999887	0.0930134	0.19274
yacG	coaE-zapD-yacG	0.319817	0.999887	0.193365	0.283186
pdhR	pdhR-aceEF-lpd	0.319557	0.999887	-3.50591	-3.05467
fabA	fabA	0.319027	0.999887	-7.09442	-6.29316
yjdM	yjdM	0.318797	0.999887	-0.285151	-0.149548
hokE	hokE	0.318652	0.999887	0.0165437	0.122495
yhaI	yhaI	0.318495	0.999887	-0.0378158	0.0732949
rplN	rplNXE-rpsNH-rplFR-rpsE-rpmD-rplO-secY-rpmJ	0.31806	0.999887	-9.76304	-8.70224
tsx	tsx	0.318019	0.999887	-0.430455	-0.28142
yoeA	yoeA	0.31782	0.999887	0.0491307	0.151063
grxA	grxA	0.317809	0.999887	-0.139471	-0.0191038
rssA	rssAB	0.317673	0.999887	-0.231116	-0.101922
prmB	prmB-aroC-mepA-yfcA-epmC-yfcL	0.31764	0.999887	-3.57055	-3.11491
nuoI	nuoABCEFGHIJKLMN	0.316451	0.999887	-2.70674	-2.33672
sgrR	sgrR-sroA-tbpA-thiPQ	0.316236	0.999887	-0.404174	-0.259491
ypeA	ypeA-yfeZ	0.316143	0.999887	0.0877116	0.184193
valX	valUXY-lysV	0.31605	0.999887	-8.55774	-7.61658
yiaL	yiaKLMNO-lyxK-sgbHUE	0.315695	0.999887	-0.0070009	0.0982969
nrfC	nrfABCDEFG	0.315375	0.999887	-0.140713	-0.0226572
mntP	mntP	0.314987	0.999887	0.0903112	0.185383
fhuF	fhuF	0.314911	0.999887	-0.0962424	0.0169998
phoU	pstSCAB-phoU	0.314881	0.999887	-4.56629	-4.01611
dsrB	dsrB	0.31459	0.999887	-0.319487	-0.184732
ariR	ycgZ-ymgA-ariR-ymgC	0.314258	0.999887	-0.207281	-0.0838314
chpB	chpSB	0.313919	0.999887	-0.366004	-0.227371
mdtP	mdtNOP	0.3139	0.999887	-0.255934	-0.128084
otsB	otsBA	0.313628	0.999887	-0.100898	0.011517
ryeA	ryeA	0.313367	0.999887	-0.266144	-0.137828
ybjJ	ybjJI	0.312847	0.999887	-0.222636	-0.0990948
gfcC	gfcBCD	0.312558	0.999887	-0.220805	-0.0977326
yeiS	sanA-yeiS	0.312402	0.999887	0.103668	0.194849
hokD	relBE-hokD	0.312307	0.999887	0.285278	0.358601
ppdC	ppdAB-ygdB-ppdC-recC	0.312225	0.999887	-0.198973	-0.0783689
emrY	emrKY	0.312167	0.999887	-0.205558	-0.0843681
eutQ	eutSPQTDM	0.312033	0.999887	-0.0394733	0.0653392
fnr	fnr	0.311762	0.999887	-0.11605	-0.00401896
argE	argE	0.311693	0.999887	-0.363798	-0.227606
paoB	paoABCD	0.311294	0.999887	-0.399716	-0.26041
atoA	atoDAEB	0.311199	0.999887	-0.358059	-0.222922
pphA	pphA	0.3111	0.999887	-0.152363	-0.0374417
ucpA	ucpA	0.311046	0.999887	0.234387	0.311426
yahM	yahM	0.31091	0.999887	-0.54699	-0.393665
xerC	yifL-dapF-yigA-xerC-yigB	0.310813	0.999887	-2.99047	-2.59834
adeP	adeP	0.30941	0.999887	-0.117343	-0.0075368
ybiO	ybiO	0.309028	0.999887	-0.0577746	0.0458236
yffP	yffOP	0.308145	0.999887	0.112155	0.198251
abgA	abgABT-ogt	0.307815	0.999887	-0.182133	-0.0675843
yoaG	yeaR-yoaG	0.307814	0.999887	0.0569757	0.148137
rlmI	rlmI	0.307737	0.999887	0.0948706	0.182249
ydaU	ydaSTUVW-rzpR	0.307468	0.999887	-0.262532	-0.140468
insAB-4	insA-4AB-4B-4	0.307423	0.999887	-0.131337	-0.0221488
ugd	ugd	0.307376	0.999887	0.00724221	0.10283
yfcE	yfcE	0.307241	0.999887	-0.0177656	0.0801333
gnsB	gnsB	0.307205	0.999887	0.100382	0.186688
pncA	ansA-pncA	0.30662	0.999887	-0.122826	-0.0152733
ycaN	ycaN	0.306304	0.999887	-0.0381964	0.0607636
glf	glf-wbbH	0.305893	0.999887	0.0192815	0.112209
allE	allDCE	0.3057	0.999887	-0.46002	-0.320409
yaeP	yaeP-rof	0.30555	0.999887	-0.294109	-0.170874
aroE	yrdD-tsaC-aroE-yrdB	0.305512	0.999887	-1.05969	-0.861626
ytfI	ytfI	0.305169	0.999887	-0.111796	-0.00677192
treR	treR	0.30507	0.999887	-0.533747	-0.387555
yggI	yggI	0.304939	0.999887	-0.46549	-0.326106
nadK	nadK	0.304562	0.999887	-8.50374	-7.57932
ydhP	ydhP	0.304482	0.999887	0.0818984	0.167291
relE	relBE-hokD	0.303938	0.999887	0.0775616	0.162834
ybcK	ybcK	0.303457	0.999887	-0.223498	-0.109262
yeeO	yeeO	0.302775	0.999887	0.0589643	0.144893
fliI	fliFGHIJK	0.302706	0.999887	0.0752297	0.159499
frvA	frvABXR	0.302578	0.999887	-0.148819	-0.0427638
yciU	clsA-yciU	0.30245	0.999887	-0.222306	-0.109193
ynaE	ynaE	0.302127	0.999887	0.010869	0.100854
bfr	bfd-bfr	0.301963	0.999887	0.0486103	0.13474
yedD	yedD	0.301809	0.999887	-0.00766115	0.0838183
ygeH	ygeH	0.30177	0.999887	-0.365393	-0.238965
bioB	bioBFCD	0.30146	0.999887	-0.332553	-0.209647
ybhJ	ybhJ	0.301421	0.999887	-0.191517	-0.0824437
yliI	yliI	0.301363	0.999887	-0.0608901	0.0353499
preA	preTA	0.301277	0.999887	-0.14351	-0.0392758
ybaO	ybaO	0.301174	0.999887	-0.0992274	0.000572746
hisH	hisLGDCBHAFI	0.301165	0.999887	-0.171447	-0.0645917
yihR	yihR	0.301157	0.999887	-0.185724	-0.0774805
mscS	mscS	0.301029	0.999887	-0.0897229	0.00900276
bcsG	bcsEFG	0.300381	0.999887	-0.241485	-0.128565
srlB	srlAEBD-gutM-srlR-gutQ	0.300322	0.999887	-0.188439	-0.0807655
ycfJ	ycfJ	0.30024	0.999887	-0.231138	-0.11937
aegA	aegA	0.300237	0.999887	0.13365	0.209737
manX	manXYZ	0.300087	0.999887	-0.0887875	0.00890534
flxA	flxA	0.299447	0.999887	-0.218076	-0.108379
yfcJ	yfcJ	0.2994	0.999887	-0.224981	-0.114655
cutC	yecM-cutC	0.299245	0.999887	-0.16801	-0.0634104
map	map-glnD-dapD	0.298884	0.999887	-5.44423	-4.82426
ygjP	ygjP	0.298825	0.999887	-0.229014	-0.118868
sgcQ	sgcXBCQAER	0.298776	0.999887	0.122035	0.197798
flhA	flhBAE	0.298589	0.999887	-0.226336	-0.116689
ves	ves	0.298196	0.999887	-0.304978	-0.188032
ygeG	ygeG	0.298099	0.999887	-0.273669	-0.159882
appC	appCBXA	0.298008	0.999887	-0.0104051	0.0775428
fdhD	fdhD	0.296874	0.999887	-0.096748	-0.00148899
yrhD	yrhD	0.296531	0.999887	-0.111543	-0.0151793
fdoG	fdoGHI-fdhE	0.296171	0.999887	-0.628791	-0.482202
ybeL	ybeL	0.296018	0.999887	-0.163645	-0.0626992
gatY	gatYZABCD	0.295848	0.999887	0.280298	0.337654
yebO	yebO	0.295717	0.999887	-0.131082	-0.0336217
ftsZ	mraZ-rsmH-ftsLI-murEF-mraY-murD-ftsW-murGC-ddlB-ftsQAZ-lpxC	0.295494	0.999887	-10.3615	-9.26479
fecR	fecIR	0.295481	0.999887	-0.0960695	-0.00226949
malK	malK-lamB-malM	0.295392	0.999887	-0.559219	-0.420211
exbD	exbBD	0.295373	0.999887	-0.73529	-0.579084
yiiE	yiiE	0.295199	0.999887	0.0981399	0.172664
yghB	yghB	0.29447	0.999887	-0.199475	-0.0965713
bdcR	bdcR	0.294386	0.999887	-0.118532	-0.02363
malG	malEFG	0.294204	0.999887	-0.0263441	0.05936
ampD	ampDE	0.294005	0.999887	0.0850281	0.15964
ycjD	ycjD	0.293373	0.999887	0.192162	0.255664
C0664	C0664	0.293322	0.999887	0.250137	0.307918
rseX	rseX	0.293168	0.999887	-0.0315432	0.0536337
ydbJ	ydbJ	0.293154	0.999887	0.034579	0.113275
ymfE	ymfED	0.292907	0.999887	-0.222627	-0.119022
thiP	sgrR-sroA-tbpA-thiPQ	0.292905	0.999887	0.0459028	0.123242
yehK	yehK	0.29282	0.999887	-0.135841	-0.040811
ygiZ	ygiZ	0.292364	0.999887	-0.0649082	0.0227283
gspM	gspCDEFGHIJKLMO	0.292354	0.999887	-0.099707	-0.00867746
cysN	cysDNC	0.292152	0.999887	-0.0357697	0.0488046
mdlB	mdlAB	0.292134	0.999887	0.144999	0.211875
yggN	yggN	0.292044	0.999887	-0.0797048	0.00905934
cynX	cynTSX	0.291849	0.999887	-0.0634802	0.0235016
spy	spy	0.291682	0.999887	-0.0699567	0.0174919
uidC	uidABC	0.291663	0.999887	-0.116183	-0.0242321
fliE	fliE	0.29152	0.999887	0.11369	0.183014
yeaV	yeaVW	0.291472	0.999887	-0.239099	-0.135318
tfaQ	nohA-ydfN-tfaQ	0.290954	0.999887	-0.0414577	0.0424759
trpD	trpLEDCBA	0.290842	0.999887	-0.15161	-0.0570152
ydhU	ydhYVWXUT	0.290289	0.999887	0.0631763	0.136211
ydiF	ydiFO	0.290083	0.999887	-0.140096	-0.0473856
dtpC	dtpC	0.290001	0.999887	-0.131335	-0.0395646
yhjJ	yhjJ	0.289935	0.999887	0.177572	0.239065
ybiY	ybiYW	0.289879	0.999887	-0.198525	-0.100305
asnA	asnA	0.289851	0.999887	-0.194749	-0.0969255
argT	argT-hisJQMP	0.289774	0.999887	-0.0232813	0.0576941
hisI	hisLGDCBHAFI	0.289411	0.999887	-0.720826	-0.571995
mreB	mreBCD	0.289342	0.999887	-8.75776	-7.82372
flgC	flgBCDEFGHIJ	0.288761	0.999887	-0.20051	-0.103213
narU	narU	0.288643	0.999887	-0.0190165	0.0604116
yejA	yejABEF	0.28839	0.999887	0.0187522	0.0942339
adrA	adrA	0.288382	0.999887	-0.249345	-0.147651
insAB-1	insAB-1A-1B-1	0.288247	0.999887	-0.201861	-0.104946
yhbV	yhbUV	0.288115	0.999887	0.0167733	0.0921726
prlF	prlF-yhaV	0.287705	0.999887	-0.22761	-0.128718
ydfP	essQ-ydfR-rrrQ-ydfP	0.287164	0.999887	-0.0414834	0.0386637
dapE	yffB-dapE-ypfN	0.287149	0.999887	-3.2828	-2.88576
rutE	rutABCDEFG	0.286965	0.999887	0.0232306	0.0968496
pspD	pspABCDE	0.286629	0.999887	0.069008	0.137813
cysI	cysJIH	0.286628	0.999887	-0.0452498	0.0347292
ymfM	ymfTLMNROPQ-ycfK-ymfS	0.286619	0.999887	-0.080798	0.00264922
ybgK	ybgIJKL-nei	0.286578	0.999887	0.0393557	0.11101
ycaM	ycaM	0.286391	0.999887	-0.0720544	0.0103092
rdlA	rdlA	0.285695	0.999887	-0.113735	-0.0279904
yfjP	yfjPQ	0.285692	0.999887	-0.0723741	0.00932206
yegS	yegS	0.285456	0.999887	-0.286944	-0.184499
nanE	nanATEK-yhcH	0.285352	0.999887	-0.338201	-0.230846
pgl	pgl	0.285347	0.999887	-0.596467	-0.46386
mdtE	gadE-mdtEF	0.285123	0.999887	-0.0579357	0.02178
nrfF	nrfABCDEFG	0.285025	0.999887	0.19922	0.253686
wzxE	rfe-wzzE-wecBC-rffGHC-wecE-wzxE-wecF-rffT-rffM	0.284878	0.999887	-0.103239	-0.0193376
yehT	yehUT	0.284397	0.999887	-0.176286	-0.0857209
napG	napFDAGHBC-ccmABCDEFGH	0.283935	0.999887	0.110109	0.172201
ebgR	ebgR	0.283851	0.999887	-1.48626	-1.26814
speF	speF-potE	0.283763	0.999887	-0.119047	-0.0347138
psuT	psuT	0.283756	0.999887	-0.0853039	-0.00427798
ydjG	ydjLKJIHG	0.283736	0.999887	-0.276735	-0.177007
ydjK	ydjLKJIHG	0.283691	0.999887	-0.279301	-0.179368
ykgL	ykgL	0.283469	0.999887	-0.314032	-0.210924
pabA	yhfG-fic-pabA	0.283426	0.999887	-0.459029	-0.341783
flgJ	flgBCDEFGHIJ	0.283212	0.999887	-0.153287	-0.0661566
ydfH	ydfH	0.282887	0.999887	-0.213455	-0.120764
clsC	ymdB-clsC	0.282821	0.999887	-0.559637	-0.433157
dicB	dicB-ydfDE-insD-intQ	0.282367	0.999887	-0.0405126	0.0347435
ycjY	ycjY-ymjDC-mpaA	0.282274	0.999887	-0.306744	-0.205543
gadC	gadBC	0.28226	0.999887	-0.300341	-0.199781
yhiM	yhiM	0.281791	0.999887	-0.182636	-0.0940558
gatZ	gatYZABCD	0.281524	0.999887	0.259686	0.304738
yohJ	yohJK	0.281038	0.999887	-0.252632	-0.157959
truD	truD	0.280647	0.999887	-0.190157	-0.101984
ybhI	ybhI	0.280604	0.999887	-0.228938	-0.137016
yodC	yodC	0.28057	0.999887	0.177927	0.230022
nrdD	nrdDG	0.280234	0.999887	-0.185793	-0.0984606
dtpD	dtpD	0.279564	0.999887	-0.302134	-0.204093
ybgO	ybgQPO	0.279498	0.999887	-0.111451	-0.0321253
yfjW	yfjW	0.279492	0.999887	0.143224	0.197635
yrdA	yrdA	0.279268	0.999887	0.164205	0.216341
yedR	yedRJ	0.279246	0.999887	-0.45473	-0.342084
yaaJ	yaaJ	0.278995	0.999887	-0.22292	-0.133196
uidB	uidABC	0.278603	0.999887	-0.0701065	0.00428138
sanA	sanA-yeiS	0.278456	0.999887	-0.567101	-0.444255
mnmG	asnC-mioC-mnmG-rsmG	0.278215	0.999887	-1.81955	-1.57448
mazG	relA-mazEFG	0.278207	0.999887	0.0361527	0.0997517
nirC	nirBDC-cysG	0.278108	0.999887	-0.213598	-0.125672
lomR_1	ynaA-lomR_1	0.277922	0.999887	0.122345	0.177229
cobS	cobUST	0.277906	0.999887	0.225477	0.270257
ydeU	ydeU	0.277821	0.999887	-0.467853	-0.355348
phnC	phnCDE_1E_2FGHIJKLMNOP	0.277721	0.999887	-0.175786	-0.0919443
ydaN	ydaN	0.277514	0.999887	0.0618257	0.122221
ydfU	ydfUT	0.276967	0.999887	-0.871341	-0.720232
thiC	thiCEFSGH	0.276326	0.999887	-0.117505	-0.0407578
yghR	yghSR	0.275668	0.999887	-0.729929	-0.593948
ybdK	ybdK	0.275444	0.999887	-0.393769	-0.290886
ydeO	safA-ydeO	0.275285	0.999887	-0.0831991	-0.0108477
moeB	moeAB	0.275208	0.999887	-0.319739	-0.224332
kdsA	ychQA-kdsA	0.274773	0.999887	-7.53986	-6.73928
ydfD	dicB-ydfDE-insD-intQ	0.274681	0.999887	-0.0426152	0.0251622
fdoI	fdoGHI-fdhE	0.274529	0.999887	-0.349296	-0.251676
fruA	fruBKA	0.274169	0.999887	0.100885	0.154116
dnaE	bamA-skp-lpxD-fabZ-lpxAB-rnhB-dnaE	0.273838	0.999887	-7.14913	-6.38765
yhjC	yhjC	0.273802	0.999887	-0.138452	-0.0621799
mqo	mqo	0.273801	0.999887	-0.264808	-0.176179
mcrB	mcrBC	0.27376	0.999887	-0.347863	-0.251153
wcaE	wcaCDEF-gmd-fcl-gmm-wcaI-cpsBG-wcaJ-wzxC	0.273684	0.999887	-0.329547	-0.234704
zntA	zntA	0.27366	0.999887	0.224022	0.264701
yfiB	yfiR-dgcN-yfiB	0.273502	0.999887	0.0636202	0.11983
dcyD	dcyD-tcyLN	0.273499	0.999887	-0.114577	-0.0409432
yfeR	yfeR	0.27338	0.999887	-0.0698878	-0.000742987
bcsF	bcsEFG	0.273015	0.999887	0.0733202	0.128094
ymfI	ymfI	0.272978	0.999887	-0.268876	-0.180672
ygbN	ygbN	0.272893	0.999887	0.261839	0.298051
yehW	osmF-yehYXW	0.272795	0.999887	0.0309217	0.0896215
yfdL	yfdONMLK	0.272775	0.999887	-0.114195	-0.0413224
gspC	gspCDEFGHIJKLMO	0.272198	0.999887	-0.40709	-0.306149
ydfT	ydfUT	0.271986	0.999887	-0.0465537	0.018915
nac	nac	0.271158	0.999887	-0.284703	-0.196771
yfeS	yfeKS	0.271105	0.999887	-0.287252	-0.199124
ydgU	ydgU	0.27092	0.999887	0.0509832	0.105846
ybdR	ybdR	0.270381	0.999887	-0.24307	-0.159987
yjhI	yjhIHG	0.27027	0.999887	-0.0649859	0.00057048
yfbR	alaA-yfbR	0.270236	0.999887	0.205229	0.244323
yecD	yecDE	0.26988	0.999887	-0.23189	-0.1504
ylcH	ylcH	0.269719	0.999887	-0.233539	-0.152049
glk	glk	0.269567	0.999887	-0.384618	-0.288505
ygdH	ygdH	0.269563	0.999887	-0.235113	-0.153625
dgt	dgt	0.269456	0.999887	-0.224331	-0.144005
ybcV	ybcV	0.269141	0.999887	-0.0857071	-0.0192532
yccF	yccFS	0.269109	0.999887	0.166939	0.208651
yjiM	yjiML	0.269003	0.999887	-0.0725468	-0.00751771
insI-2	insI-2	0.268967	0.999887	-0.377016	-0.282246
yffN	yffMN	0.268532	0.999887	-0.232104	-0.151942
yjeJ	yjeJ	0.268331	0.999887	0.0804471	0.129841
yciQ	yciVOQ	0.268205	0.999887	-0.0124507	0.0459027
mnmA	mnmA	0.26775	0.999887	-9.19837	-8.24286
yegR	yegRZ	0.267571	0.999887	-0.0391638	0.0211684
yqcC	yqcC-truC-yqcA	0.267184	0.999887	-0.273726	-0.190841
ypjM_2	ypjM_1M_2	0.266946	0.999887	-0.670091	-0.54868
ftsL	mraZ-rsmH-ftsLI-murEF-mraY-murD-ftsW-murGC-ddlB-ftsQAZ-lpxC	0.26672	0.999887	-10.11	-9.06651
yqhA	yqhA	0.266705	0.999887	-0.16362	-0.091981
yjjW	yjjW	0.266646	0.999887	-0.0984797	-0.0332715
cadA	cadBA	0.266309	0.999887	-0.0727825	-0.0104239
ycfT	ycfT	0.266273	0.999887	-0.139323	-0.070492
yafY	yafY-ykfBF-yafX-ykfGH-yafW-ykfI	0.266204	0.999887	-0.227159	-0.149808
yibQ	gpmM-envC-yibQ	0.266123	0.999887	-0.250101	-0.170586
yafW	yafY-ykfBF-yafX-ykfGH-yafW-ykfI	0.265873	0.999887	0.174602	0.21233
dsbG	dsbG	0.26563	0.999887	-0.381018	-0.289193
cysC	cysDNC	0.265561	0.999887	0.039617	0.0902345
panC	panBC	0.265029	0.999887	0.142822	0.182814
gspK	gspCDEFGHIJKLMO	0.265026	0.999887	-0.0360595	0.0214243
mscL	mscL	0.264695	0.999887	-0.0259935	0.0301752
gadE	gadE-mdtEF	0.264562	0.999887	-0.061269	-0.00178314
waaL	rfaD-waaFCL	0.264332	0.999887	-0.252832	-0.174841
puuA	puuAP	0.263538	0.999887	-0.195781	-0.124164
flgM	flgAMN	0.262917	0.999887	-0.741516	-0.61715
mog	mog	0.262538	0.999887	-0.0489987	0.0072638
bssR	bssR	0.262014	0.999887	-0.07078	-0.0129114
ydaW	ydaSTUVW-rzpR	0.261834	0.999887	0.00374405	0.0541445
yeaM	yeaM	0.261249	0.999887	-0.217945	-0.146448
rutD	rutABCDEFG	0.261221	0.999887	-0.118457	-0.056719
argD	argD	0.261017	0.999887	-0.495826	-0.397386
yehM	yehLMPQ	0.260952	0.999887	-0.187695	-0.119453
rsxB	ydgK-rsxABCDGE-nth	0.260862	0.999887	-0.212502	-0.141924
ydiR	ydiQRST-fadK	0.260806	0.999887	0.00477717	0.0540482
yfbK	yfbK	0.260783	0.999887	-0.0654329	-0.00931738
lsrF	lsrACDBFG-tam	0.26046	0.999887	-0.107809	-0.0478729
yjgH	yjgH	0.260162	0.999887	-0.403981	-0.315377
ybiH	ybiH	0.260139	0.999887	-0.0778204	-0.0211371
ydfO	ynfO-ydfO	0.260064	0.999887	-0.163678	-0.0986732
pspF	pspF	0.260059	0.999887	-0.265881	-0.190886
ydjO	ydjO	0.26004	0.999887	-0.387744	-0.30085
yjbH	yjbEFGH	0.259768	0.999887	-0.233058	-0.161564
cycA	cycA	0.259691	0.999887	-1.39006	-1.2055
ynaA	ynaA-lomR_1	0.259444	0.999887	-0.0737865	-0.0181934
gfcA	gfcA	0.259325	0.999887	0.0818291	0.122084
uhpC	ivbL-ilvBN-uhpABC	0.259316	0.999887	-0.19831	-0.130665
nrdG	nrdDG	0.259162	0.999887	-0.728772	-0.609406
yghG	yghG	0.2587	0.999887	0.123663	0.159201
sgbE	yiaKLMNO-lyxK-sgbHUE	0.258645	0.999887	-0.316264	-0.237755
chbR	chbBCARFG	0.258397	0.999887	-0.22019	-0.151325
chbG	chbBCARFG	0.258239	0.999887	-0.0395012	0.0115347
paaB	paaABCDEFGHIJK	0.258128	0.999887	0.158688	0.190229
yejB	yejABEF	0.25797	0.999887	-0.0100544	0.0378322
yfaD	yfaD-ypaA	0.25731	0.999887	-0.139823	-0.0799039
ynaK	ynaK-ydaY	0.257248	0.999887	0.0363329	0.0789615
yeaJ	yeaJ	0.256976	0.999887	0.0936077	0.130362
cyaR	cyaR	0.256397	0.999887	-0.184477	-0.121105
ydeA	ydeA	0.256388	0.999887	-0.113344	-0.0569372
xisE	ymfH-xisE-intE	0.256268	0.999887	0.104899	0.139842
nrfE	nrfABCDEFG	0.256239	0.999887	-0.47377	-0.382264
yffQ	yffQR	0.256227	0.999887	-0.0245256	0.0230339
barA	barA	0.256204	0.999887	-0.0908763	-0.0368508
insN-1	insN-1I-1O-1	0.255706	0.999887	-0.631617	-0.525208
hyfD	hyfABCDEFGHIJR-focB	0.255668	0.999887	-0.230331	-0.163202
yfbT	yfbUT	0.255431	0.999887	-0.145339	-0.0867592
yjiH	yjiHG-iadA	0.255325	0.999887	-0.0224246	0.0240278
murP	murQP-yfeW	0.254916	0.999887	-0.104454	-0.0503873
yjiQ	yjiPQ	0.254911	0.999887	-0.15415	-0.0952281
ypjF	yfjXY-ypjJ-yfjZ-ypjF	0.254908	0.999887	0.105291	0.138836
yadM	yadMLKC	0.254527	0.999887	-0.201599	-0.138421
yihF	yihF	0.254262	0.999887	-0.245474	-0.17827
baeR	mdtABCD-baeSR	0.254127	0.999887	0.236168	0.256131
ybbP	ybbAP	0.254123	0.999887	-0.218672	-0.154229
ycbV	elfDCG-ycbUVF	0.2541	0.999887	-0.158809	-0.100243
hsrA	yieP-hsrA	0.254053	0.999887	-0.100154	-0.0473715
yhhX	yhhX	0.253843	0.999887	-0.573239	-0.4744
xanQ	xanQ-guaD-ghxQ	0.253813	0.999887	-0.193445	-0.131779
amn	amn	0.253772	0.999887	0.0420771	0.080668
ydiV	ydiV	0.253725	0.999887	-0.0778251	-0.0275541
recN	recN	0.253507	0.999887	-0.482508	-0.392878
rpsI	rplM-rpsI	0.253496	0.999887	-7.12653	-6.38756
kdpD	kdpDE	0.253195	0.999887	-0.329601	-0.255237
yjtD	yjtD	0.252949	0.999887	-0.172989	-0.114186
ymgH	ymgH-ycgI	0.252939	0.999887	0.0953269	0.127877
dld	dld	0.252864	0.999887	0.0921697	0.124954
qor	qor	0.252751	0.999887	-0.0893236	-0.038902
zraP	zraP	0.252694	0.999887	0.00528588	0.046398
yjeN	yjeNO	0.252523	0.999887	0.0287702	0.0674148
ypjJ	yfjXY-ypjJ-yfjZ-ypjF	0.252468	0.999887	0.00262194	0.0437688
ycgN	ycgN	0.252379	0.999887	-0.112167	-0.0598832
mipA	mipA	0.251996	0.999887	-0.108243	-0.0567261
fliR	fliLMNOPQR	0.25188	0.999887	-0.279197	-0.211077
sra	sra	0.251453	0.999887	0.000904529	0.0412038
greB	greB	0.251248	0.999887	0.0272955	0.0648093
fumB	dcuB-fumB	0.251086	0.999887	-0.193673	-0.13471
yajR	yajR	0.251009	0.999887	-0.316798	-0.245871
csiR	csiR	0.250958	0.999887	-0.308095	-0.23807
acpH	acpH	0.250731	0.999887	0.0549783	0.089268
yfdC	yfdC	0.250609	0.999887	-0.165224	-0.109521
yhjK	yhjK	0.2504	0.999887	0.18191	0.203455
narP	narP	0.250199	0.999887	-0.0996552	-0.0507743
thpR	thpR	0.249962	0.999887	-0.0811048	-0.0342746
iap	iap	0.249959	0.999887	-0.109707	-0.0600835
ymcE	ymcE-gnsA	0.24995	0.999887	-0.482142	-0.396104
bhsA	bhsA	0.249922	0.999887	-0.162488	-0.107739
rsxA	ydgK-rsxABCDGE-nth	0.249694	0.999887	-0.556885	-0.463793
yshB	yshB	0.249469	0.999887	-0.165324	-0.11075
thiQ	sgrR-sroA-tbpA-thiPQ	0.249073	0.999887	-0.0169622	0.0227053
putA	putA	0.248282	0.999887	-0.280145	-0.215528
ygdG	ygdG	0.246966	0.999887	-0.20632	-0.15024
livM	livKHMGF	0.246762	0.999887	-0.149103	-0.0988218
msrC	msrC	0.246622	0.999887	0.180373	0.19829
yhaC	yhaBC	0.246559	0.999887	-0.0500218	-0.00963415
perR	perR	0.246485	0.999887	-0.0618407	-0.0203705
pdxA	lptD-surA-pdxA-rsmA-apaGH	0.246368	0.999887	-0.493832	-0.410232
yfcI	yfcI	0.24632	0.999887	-0.210689	-0.154827
ldrA	ldrA	0.24612	0.999887	0.167165	0.185873
aldA	aldA	0.245297	0.999887	-0.39342	-0.320711
mcrC	mcrBC	0.245004	0.999887	0.0590668	0.0872305
napC	napFDAGHBC-ccmABCDEFGH	0.244801	0.999887	0.0509913	0.0797418
yiaY	yiaY	0.244744	0.999887	-0.660495	-0.56222
frvX	frvABXR	0.244514	0.999887	0.0532578	0.0815004
yegV	yegTUV	0.24451	0.999887	-0.260303	-0.201399
yohP	yohP	0.243849	0.999887	0.349545	0.348145
dsdX	dsdXA	0.243623	0.999887	-0.302045	-0.239945
nuoL	nuoABCEFGHIJKLMN	0.243418	0.999887	-2.74256	-2.44204
kdpE	kdpDE	0.242985	0.999887	-0.20615	-0.154066
sdaA	sdaA	0.242923	0.999887	-0.526677	-0.443309
uxaB	uxaB	0.24292	0.999887	-0.0429953	-0.00693266
nlpE	yaeQ-arfB-nlpE	0.242811	0.999887	-0.0509454	-0.0142139
yeiP	yeiP	0.242744	0.999887	0.242939	0.25086
yabI	yabI	0.242608	0.999887	-0.0214667	0.0121786
rspB	rspAB	0.242544	0.999887	-0.264202	-0.206881
pspA	pspABCDE	0.24247	0.999887	-0.0439504	-0.00824475
murR	murR	0.242412	0.999887	-0.0728404	-0.0343672
fliZ	fliAZ-tcyJ	0.242337	0.999887	-0.0871158	-0.0473215
dadA	dadAX	0.242291	0.999887	-0.129369	-0.0854886
aslA	aslA	0.24221	0.999887	-0.348165	-0.282968
yjaB	yjaB	0.242062	0.999887	-0.321362	-0.258934
yihO	yihPO	0.241948	0.999887	-0.185027	-0.136045
hemL	hemL	0.241744	0.999887	-7.36693	-6.61622
yfcF	yfcF	0.241404	0.999887	-0.0314167	0.00199778
yhgF	yhgF	0.241134	0.999887	-0.59333	-0.505232
torZ	torYZ	0.240948	0.999887	0.185669	0.197397
djlB	ybeR-djlB	0.240927	0.999887	-0.0721457	-0.0352249
yhdJ	yhdJ	0.240794	0.999887	-0.180653	-0.133253
ynaJ	ynaJ	0.240448	0.999887	-0.444207	-0.371378
ydeE	ydeE	0.240339	0.999887	-0.243867	-0.190739
emtA	emtA	0.239989	0.999887	0.0534221	0.0771252
panB	panBC	0.239327	0.999887	-0.0848796	-0.0483129
elfC	elfDCG-ycbUVF	0.239191	0.999887	-0.00503272	0.0235891
ilvL	ilvLXG_1G_2MEDA	0.239161	0.999887	-0.0562454	-0.0226452
ybaA	ybaA	0.239151	0.999887	-0.00101534	0.0271739
ppsR	ppsR	0.239149	0.999887	-0.220898	-0.171207
ymjD	ycjY-ymjDC-mpaA	0.239081	0.999887	0.195881	0.204743
ycgG	ycgG	0.238993	0.999887	-0.568586	-0.485049
adeD	adeD	0.23883	0.999887	-0.260956	-0.207667
wcaC	wcaCDEF-gmd-fcl-gmm-wcaI-cpsBG-wcaJ-wzxC	0.238614	0.999887	0.0610311	0.0826146
fkpB	ribF-ileS-lspA-fkpB-ispH	0.238172	0.999887	-7.72074	-6.93903
yqeA	yqeA	0.238145	0.999887	-0.390239	-0.32499
ydaS	ydaSTUVW-rzpR	0.237361	0.999887	0.0120974	0.037214
yfaP	yfaATS_1S_2QP	0.23724	0.999887	-0.0310179	-0.00180565
mcaS	mcaS	0.237027	0.999887	0.476436	0.455805
ygiL	ygiL	0.236941	0.999887	-0.0700407	-0.0373101
yehC	yehDCBA	0.236899	0.999887	-0.0549504	-0.0237385
rlmF	rlmF	0.236422	0.999887	-0.180869	-0.137819
frlR	frlABCDR	0.2362	0.999887	-1.48543	-1.31503
tyrP	tyrP	0.236166	0.999887	-0.19867	-0.154135
ydhX	ydhYVWXUT	0.23586	0.999887	-0.181776	-0.139199
yadL	yadMLKC	0.235778	0.999887	-0.220904	-0.174582
ybjL	ybjL	0.235769	0.999887	-0.0845528	-0.0515751
chaA	chaA	0.235751	0.999887	-0.120057	-0.0836243
trmO	rcsF-trmO	0.235713	0.999887	-0.210518	-0.165277
ykgF	ykgEFG	0.235416	0.999887	-0.166752	-0.126089
metI	metNIQ	0.235262	0.999887	-0.134713	-0.0973367
yfaY	yfaY	0.23516	0.999887	-0.0697456	-0.0388246
ymjA	ymjA	0.235108	0.999887	0.230221	0.231753
mglC	mglBAC	0.235095	0.999887	0.0553299	0.0739536
pyrL	pyrLBI	0.234405	0.999887	-0.360848	-0.302213
ymfT	ymfTLMNROPQ-ycfK-ymfS	0.234158	0.999887	-0.00368356	0.0197745
arnC	arnBCADTEF	0.234039	0.999887	-0.282862	-0.23222
frdC	frdABCD	0.232896	0.999887	-0.0268812	-0.00241628
allC	allDCE	0.232798	0.999887	-0.0621727	-0.0343536
ivy	ivy	0.232694	0.999887	-0.184833	-0.145121
wzb	wza-wzb-wzc-wcaAB	0.2326	0.999887	0.0990109	0.110868
motB	motAB-cheAW	0.231714	0.999887	-0.0753464	-0.0473234
yjfL	yjfKLMC	0.231437	0.999887	-0.0201394	0.00220779
yccJ	wrbA-yccJ	0.231421	0.999887	-0.178317	-0.140516
betA	betIBA	0.231284	0.999887	-0.129396	-0.0965167
csrB	csrB	0.231268	0.999887	-0.0825094	-0.0542309
yphA	yphA	0.230991	0.999887	-0.406253	-0.346591
purT	purT	0.230935	0.999887	0.205636	0.2054
selB	selAB	0.229901	0.999887	-0.34448	-0.291948
yraP	yraP	0.229862	0.999887	-0.0806419	-0.0539524
phnF	phnCDE_1E_2FGHIJKLMNOP	0.229859	0.999887	-0.353868	-0.30046
queG	queG	0.22959	0.999887	-0.0108957	0.00870094
tfaX	tfaX	0.229472	0.999887	-0.279959	-0.234166
ylbG	ylbG	0.229238	0.999887	-0.68326	-0.598262
nei	ybgIJKL-nei	0.229162	0.999887	-0.0276719	-0.00686197
mdtQ	mdtQ	0.229072	0.999887	0.0442649	0.0579494
tdcF	tdcABCDEFG	0.22894	0.999887	-0.22211	-0.182506
ydcL	ydcL	0.228777	0.999887	-0.0907719	-0.0641761
icd	icd	0.228751	0.999887	-5.03999	-4.52959
ybeR	ybeR-djlB	0.228487	0.999887	0.0710472	0.0815272
fdnH	fdnGHI	0.228394	0.999887	0.0284306	0.0429859
mokC	mokC-hokC	0.228101	0.999887	0.122632	0.127681
dgoA	dgoRKADT	0.2281	0.999887	-0.657217	-0.575903
ssuC	ssuEADCB	0.227797	0.999887	-0.353406	-0.302105
yebK	yebK	0.227283	0.999887	-0.156957	-0.125382
yjiJ	yjiJ	0.227257	0.999887	-0.211036	-0.174198
napF	napFDAGHBC-ccmABCDEFGH	0.227236	0.999887	-0.235908	-0.196658
ybiI	ybiI	0.227176	0.999887	0.199961	0.196522
wcaM	wcaKLM	0.226772	0.999887	0.0634513	0.0729599
astB	astCADBE	0.226523	0.999887	-0.77802	-0.68647
yegH	yegH	0.226292	0.999887	-0.0126874	0.00378764
mdtJ	mdtJI	0.225962	0.999887	-0.103697	-0.0786511
yaiX	yaiXO	0.225945	0.999887	-0.0533119	-0.0332107
yjfZ	yjfZ	0.225866	0.999887	-0.102381	-0.0775598
ychF	pth-ychF	0.225697	0.999887	-2.42539	-2.1736
rmf	rmf	0.225537	0.999887	-0.0664516	-0.045473
umpH	nagBAC-umpH	0.225029	0.999887	-0.0364739	-0.0189351
nirD	nirBDC-cysG	0.224988	0.999887	0.289543	0.275156
yecM	yecM-cutC	0.224867	0.999887	-0.328581	-0.282637
cpdB	cpdB	0.224622	0.999887	-0.307188	-0.263582
yeaP	yeaP	0.22456	0.999887	0.00254981	0.0158029
metR	metR	0.22444	0.999887	0.037584	0.0472905
yebQ	yebQ	0.224136	0.999887	-0.0416065	-0.0244586
alaC	alaC	0.223922	0.999887	-0.159406	-0.130951
mqsR	mqsRA	0.223893	0.999887	-0.189639	-0.158256
sokB	sokB	0.223746	0.999887	0.048941	0.0568436
ydeS	ydeTSR	0.223232	0.999887	-0.0650787	-0.0465387
hisA	hisLGDCBHAFI	0.22276	0.999887	-0.283475	-0.244049
yadS	mtn-btuF-yadS	0.222748	0.999887	-0.4674	-0.409999
moaD	moaABCDE	0.222744	0.999887	-0.138782	-0.113523
tatE	tatE	0.222474	0.999887	-0.0455686	-0.0296951
ydeR	ydeTSR	0.222214	0.999887	-0.0334577	-0.0190286
mdlA	mdlAB	0.222065	0.999887	-0.234262	-0.200343
yjiN	mdtM-yjiN	0.221773	0.999887	0.0350118	0.0423042
yiaD	yiaD	0.22126	0.999887	-0.022044	-0.00968451
waaU	waaQGPSBOJYZU	0.221171	0.999887	-0.155355	-0.130047
metE	metE	0.221015	0.999887	0.0191751	0.0272579
yeeS	yeeRST-cbeA-cbtA-yeeW	0.220831	0.999887	-0.231826	-0.19938
yphE	yphFED	0.220794	0.999887	0.0510415	0.0557873
stpA	stpA	0.220462	0.999887	-0.0910923	-0.0727776
alaE	alaE	0.220336	0.999887	-0.160055	-0.135123
cspD	cspD	0.220288	0.999887	0.0355183	0.0412766
rcsB	rcsDB	0.220271	0.999887	-0.344	-0.301144
ylcG	ybcN-ninE-ybcO-rusA-ylcG	0.220138	0.999887	-0.367981	-0.322912
yifO	yifNO	0.219498	0.999887	-0.130572	-0.109361
yniA	yniA	0.219436	0.999887	0.0844024	0.0845275
waaH	waaH	0.219341	0.999887	-0.395839	-0.348842
yffM	yffMN	0.219214	0.999887	-0.0170397	-0.00721499
fhuC	fhuACDB	0.219135	0.999887	0.047788	0.0511929
nrdE	nrdHIEF	0.218846	0.999887	-0.196333	-0.169342
ubiI	ygfB-pepP-ubiHI	0.218805	0.999887	-1.69863	-1.52478
rimL	rimL	0.218539	0.999887	0.0886102	0.0874269
proV	proVWX	0.218382	0.999887	0.0343793	0.0383436
caiT	caiTABCDE	0.218271	0.999887	-0.372075	-0.328472
ydaE	kilR-ydaE	0.21816	0.999887	-0.180123	-0.155403
mtlA	mtlADR	0.217958	0.999887	-0.0699732	-0.0562275
ybaK	ybaK	0.217903	0.999887	-0.00453717	0.00275426
fkpA	fkpA	0.217875	0.999887	-0.162351	-0.139654
ugpB	ugpBAECQ	0.217804	0.999887	-0.0760169	-0.061834
bcsZ	bcsABZC	0.217048	0.999887	-0.390694	-0.346494
ybgJ	ybgIJKL-nei	0.216987	0.999887	0.114435	0.109175
ptrB	ptrB	0.216794	0.999887	-0.201756	-0.176286
glpD	glpD	0.216792	0.999887	-1.43361	-1.28768
ompG	ompG	0.216709	0.999887	0.113707	0.10824
yqfG	yqfG	0.216687	0.999887	-0.65038	-0.581145
cheZ	tar-tap-cheRBYZ	0.216353	0.999887	0.00318069	0.00816762
fimI	fimAICDFGH	0.216212	0.999887	-0.221157	-0.194372
pagP	pagP	0.216144	0.999887	-0.0603188	-0.0493307
modA	modABC	0.216122	0.999887	-0.186129	-0.162859
narJ	narGHJI	0.215876	0.999887	-0.295418	-0.261706
mhpR	mhpR-lacI	0.215566	0.999887	-0.0188219	-0.0124705
rspA	rspAB	0.215416	0.999887	0.125373	0.117473
gadY	gadY	0.215359	0.999887	0.0477311	0.0473674
uxuA	uxuAB	0.215337	0.999887	-0.386853	-0.344738
pheL	pheLA	0.215325	0.999887	-0.617109	-0.552489
argF	argF	0.21526	0.999887	0.0392956	0.0396571
intF	intF	0.215002	0.999887	0.00134544	0.00516082
glxR	gcl-hyi-glxR-ybbW-allB-ybbY-glxK	0.214783	0.999887	-0.687957	-0.61695
purF	cvpA-purF-ubiX	0.214751	0.999887	-0.105311	-0.0913164
yqcA	yqcC-truC-yqcA	0.214674	0.999887	-0.081951	-0.0703166
glpE	glpEGR	0.214628	0.999887	-0.035737	-0.0286688
yjjU	yjjUV	0.214545	0.999887	0.347858	0.317327
yddB	yddAB	0.214321	0.999887	-0.0673848	-0.0575284
yebZ	yobA-yebZY	0.214116	0.999887	-0.363971	-0.325315
ydjH	ydjLKJIHG	0.214063	0.999887	-0.366383	-0.327544
serC	serC-aroA	0.213863	0.999887	-0.211715	-0.188202
ygiC	tolC-ygiABC	0.213835	0.999887	-0.575449	-0.516392
deoA	deoCABD	0.213835	0.999887	-0.344971	-0.308454
zapC	zapC	0.213642	0.999887	-0.210083	-0.18695
tusB	yheO-tusDCB	0.213488	0.999887	-4.70712	-4.2445
gsiB	iaaA-gsiABCD	0.213404	0.999887	-0.255093	-0.227797
nlpC	nlpC	0.213337	0.999887	-0.297183	-0.265836
yhdZ	yhdWXYZ	0.213246	0.999887	0.0995148	0.0919738
nlpA	nlpA	0.213146	0.999887	-0.224639	-0.200578
lysA	lysA	0.213092	0.999887	-0.394995	-0.354328
lsrB	lsrACDBFG-tam	0.212939	0.999887	-0.0927213	-0.0817688
mcbA	mcbA	0.212754	0.999887	0.0263846	0.0255038
yedI	yedI	0.212242	0.999887	0.0780286	0.071585
yiiX	yiiX	0.212213	0.999887	-0.22971	-0.206086
pspB	pspABCDE	0.211932	0.999887	-0.164227	-0.147288
tsgA	tsgA	0.211824	0.999887	-0.322183	-0.289904
ydiL	ydiL	0.211674	0.999887	-0.28462	-0.256165
G0-10706	G0-10706	0.211489	0.999887	-0.265996	-0.239548
yiaO	yiaKLMNO-lyxK-sgbHUE	0.211381	0.999887	-0.243639	-0.219484
lysU	lysU	0.210726	0.999887	-0.152753	-0.138142
panD	panD	0.210705	0.999887	0.117909	0.106029
appY	appY	0.210538	0.999887	0.0118193	0.0101478
tesA	tesA-ybbO	0.210531	0.999887	0.0243732	0.0214672
yicJ	yicJI	0.210407	0.999887	-0.102688	-0.093292
bdcA	bdcA	0.210081	0.999887	-0.253689	-0.229851
mutL	yjeF-tsaE-amiB-mutL-miaA-hfq-hflXKC	0.210025	0.999887	-0.231127	-0.209552
glcC	glcC	0.20987	0.999887	-0.0718479	-0.066005
narI	narGHJI	0.209726	0.999887	-0.34479	-0.312398
pck	pck	0.209645	0.999887	-0.151771	-0.138336
yafC	yafC	0.209152	0.999887	-0.0385048	-0.0366401
intB	intB	0.209145	0.999887	-0.0723938	-0.0672222
yceK	yceK	0.208996	0.999887	-0.346852	-0.314988
ispD	ispDF	0.208864	0.999887	-8.81318	-7.95403
ycfK	ymfTLMNROPQ-ycfK-ymfS	0.20841	0.999887	-0.0708508	-0.0665646
ydcU	ydcSTUV-patD	0.208364	0.999887	-0.077579	-0.0726814
yfbN	yfbN	0.208357	0.999887	-0.344329	-0.313351
yebG	yebG	0.208267	0.999887	-0.0929424	-0.0866387
infA	infA	0.208243	0.999887	-9.24537	-8.34462
ydjL	ydjLKJIHG	0.208214	0.999887	-0.0904814	-0.0844711
gstA	gstA	0.208206	0.999887	-0.163023	-0.149927
nusB	nrdR-ribDE-nusB-thiL-pgpA	0.20811	0.999887	-8.30091	-7.49254
ybhA	ybhA	0.208068	0.999887	-0.38622	-0.351434
ybfQ	ybfQ	0.207868	0.999887	-0.144047	-0.133145
ytfH	ytfH	0.20778	0.999887	-0.142356	-0.131706
hdeA	hdeAB-yhiD	0.207506	0.999887	-0.033656	-0.0339109
torD	torCAD	0.206897	0.999887	-0.156677	-0.14551
hycH	hycABCDEFGHI	0.206719	0.999887	0.0480335	0.0390026
fadK	ydiQRST-fadK	0.206704	0.999887	-0.116052	-0.109051
focA	focA-pflB	0.206605	0.999887	-0.904845	-0.820806
intQ	dicB-ydfDE-insD-intQ	0.206508	0.999887	-0.182271	-0.16899
epmC	prmB-aroC-mepA-yfcA-epmC-yfcL	0.206235	0.999887	-0.18881	-0.175163
ppx	ppk-ppx	0.205832	0.999887	-0.204778	-0.189972
yafP	dinB-yafNOP	0.205698	0.999887	-0.067859	-0.0665767
ddpC	ddpXABCDF	0.205361	0.999887	-0.238237	-0.22063
yhfL	yhfL	0.205182	0.999887	-0.406458	-0.372579
yhbQ	yhbQ	0.205138	0.999887	0.14232	0.122487
marC	marC	0.204837	0.999887	0.0996631	0.0837006
arpA	arpA	0.204778	0.999887	0.134096	0.114707
mscK	mscK	0.204368	0.999887	-0.176133	-0.165592
ydiN	ydiNB-aroD	0.204248	0.999887	-0.182685	-0.171623
bglJ	yjjQ-bglJ	0.204155	0.999887	-0.0655904	-0.0660725
chaC	chaBC	0.203581	0.999887	-0.455092	-0.418057
ygaZ	ygaZH	0.203317	0.999887	0.100957	0.0833488
ykgA	ykgA	0.203201	0.999887	-0.559345	-0.512495
pdxB	pdxB-usg-truA-dedA	0.203111	0.999887	-0.065855	-0.067355
ygeP	ygeP	0.203083	0.999887	-0.0635832	-0.0653331
argG	argG	0.202452	0.999887	0.0906947	0.0732256
folM	ydgI-folM	0.202189	0.999887	-0.387484	-0.358452
yjbL	yjbLM	0.202074	0.999887	-0.242606	-0.227857
ada	ada-alkB	0.201841	0.999887	-0.0798052	-0.0812103
renD	renD-emrE	0.201569	0.999887	-0.0231927	-0.0304069
yigF	yigGF	0.201158	0.999887	-0.081515	-0.0834361
uhpB	ivbL-ilvBN-uhpABC	0.20096	0.999887	-0.0599799	-0.0642052
argA	argA	0.200641	0.999887	-0.216283	-0.205541
fimZ	fimZ	0.200571	0.999887	-0.0473514	-0.0532003
yffS	yffS	0.20042	0.999887	-0.118601	-0.117633
kbaZ	kbaZ-agaVWA	0.200411	0.999887	0.0989533	0.0786358
dusC	dusC	0.200409	0.999887	0.111998	0.090403
yjaA	yjaA	0.200229	0.999887	-0.40178	-0.373309
yeeZ	yeeZ	0.200157	0.999887	0.122675	0.0997835
agp	agp	0.2	0.999887	0.0144599	0.00199536
yfbL	yfbL	0.198286	0.999887	-0.00661659	-0.0187337
yfjY	yfjXY-ypjJ-yfjZ-ypjF	0.198196	0.999887	-0.499665	-0.463656
ytfE	ytfE	0.198145	0.999887	0.0745614	0.054364
ybgF	ybgF	0.19803	0.999887	-0.0668308	-0.0733153
ygaY	ygaXY	0.197942	0.999887	0.0207377	0.00560161
rluC	rluC	0.197921	0.999887	-0.025202	-0.0358662
cobT	cobUST	0.197873	0.999887	0.228431	0.192913
yafK	yafK	0.197724	0.999887	-0.207062	-0.200139
arfB	yaeQ-arfB-nlpE	0.19755	0.999887	0.16433	0.134758
csdE	csdAE	0.197444	0.999887	-0.0495925	-0.058349
cyoE	cyoABCDE	0.197313	0.999887	-1.58367	-1.44254
ycdX	ycdXY	0.197257	0.999887	-0.16521	-0.162846
rihB	rihB	0.197172	0.999887	-0.0559578	-0.064363
yhbW	yhbW	0.197133	0.999887	0.037321	0.0197542
ydhJ	ydhIJK	0.196957	0.999887	0.0994663	0.0756456
efeO	efeOB	0.196762	0.999887	-0.113552	-0.116735
ydcK	ydcK	0.19665	0.999887	0.168154	0.137309
rcnA	rcnAB	0.196335	0.999887	0.00556005	-0.00969807
yjjB	yjjB-dnaTC-yjjA	0.195492	0.999887	0.186813	0.152985
rydB	rydB	0.19542	0.999887	-0.0718024	-0.0804102
dsdC	dsdC	0.195339	0.999887	0.105033	0.0790506
tpr	tyrTV-tpr	0.195212	0.999887	-0.0164032	-0.0306362
raiA	raiA	0.195153	0.999887	-0.0978431	-0.104171
ydbC	ydbC	0.195081	0.999887	-0.133201	-0.136143
wecC	rfe-wzzE-wecBC-rffGHC-wecE-wzxE-wecF-rffT-rffM	0.194879	0.999887	-0.131899	-0.135171
mdtM	mdtM-yjiN	0.194875	0.999887	-0.0289717	-0.0423125
cdd	cdd	0.194849	0.999887	-0.106448	-0.112238
yeaN	yeaN	0.194814	0.999887	-0.440411	-0.413577
umuD	umuDC	0.194761	0.999887	0.076162	0.0524256
ygjK	ygjJK	0.194614	0.999887	-0.198454	-0.195481
setC	setC	0.194306	0.999887	0.0865927	0.061381
frlC	frlABCDR	0.193936	0.999887	-0.0218093	-0.0367895
yciE	yciGFE	0.193717	0.999887	-0.139387	-0.143088
hyi	gcl-hyi-glxR-ybbW-allB-ybbY-glxK	0.193591	0.999887	0.132952	0.102491
glcE	glcDEFGBA	0.193344	0.999887	-0.0802345	-0.0900925
treF	treF	0.193228	0.999887	-0.55865	-0.521838
pstA	pstSCAB-phoU	0.193154	0.999887	-5.30967	-4.80848
essD	essD-rrrD-rzpD	0.193137	0.999887	0.0135007	-0.00573201
yneG	yneHG	0.192739	0.999887	0.0129426	-0.00663298
dinJ	dinJ-yafQ	0.192379	0.999887	-0.00331892	-0.0216637
eamB	eamB	0.192192	0.999887	0.0205028	-0.000358607
clcB	clcB	0.192189	0.999887	-0.158668	-0.16201
typA	typA	0.192156	0.999887	-0.8328	-0.770251
yahH	yahH	0.191784	0.999887	-0.106758	-0.115582
ddpF	ddpXABCDF	0.19148	0.999887	-0.128907	-0.135869
ldtD	ldtD	0.191167	0.999887	-0.284433	-0.276498
lhgO	csiD-lhgO-gabDTP	0.191146	0.999887	-0.296803	-0.287679
eutK	eutBCLKR	0.19114	0.999887	0.161833	0.126098
yrbN	yrbN-deaD	0.190672	0.999887	-2.31914	-2.11275
thrB	thrLABC	0.190305	0.999887	0.083262	0.0543757
yfgO	yfgO	0.190286	0.999887	-0.110311	-0.120285
yeaQ	yeaQ	0.190219	0.999887	0.183111	0.144374
menA	menA-rraA	0.190133	0.999887	-0.0919657	-0.103886
alsC	rpiR-alsBACE	0.190032	0.999887	-0.335861	-0.324032
ssuE	ssuEADCB	0.18996	0.999887	-0.0969738	-0.108578
yfjR	yfjR-ypjK-yfjST	0.189932	0.999887	-0.0683241	-0.0827584
purM	purMN	0.189903	0.999887	-0.332451	-0.321084
kbaY	agaS-kbaY-agaBCDI	0.189878	0.999887	-0.124854	-0.133814
bglG	bglGFB	0.189798	0.999887	0.0624871	0.0351257
cbpM	cbpAM	0.189656	0.999887	-0.125595	-0.134704
mdtG	mdtG	0.189533	0.999887	-0.0684947	-0.0833107
araH	araFGH	0.189523	0.999887	0.0686065	0.0403718
ccmE	napFDAGHBC-ccmABCDEFGH	0.189502	0.999887	0.0661086	0.038097
ibpB	ibpAB	0.189072	0.999887	0.0811797	0.0512646
yniC	yniC	0.188703	0.999887	-0.253119	-0.25071
arnD	arnBCADTEF	0.188418	0.999887	-0.207429	-0.209774
pstS	pstSCAB-phoU	0.188407	0.999887	-2.42046	-2.20642
kefF	kefFC	0.188401	0.999887	0.0586604	0.0302768
yhcF	ychE_2-yhcF	0.187939	0.999887	0.0335039	0.00711834
frsA	frsA	0.187812	0.999887	-0.411872	-0.394828
cusB	cusCFBA	0.187757	0.999887	-0.0722678	-0.0884904
rhtA	rhtA	0.187618	0.999887	-0.00881528	-0.0313826
flu	isrC-flu	0.187022	0.999887	-0.0423825	-0.0622634
metA	metA	0.187011	0.999887	-0.29795	-0.292848
thrS	thrS-infC-rpmI-rplT-pheMST-ihfA	0.186932	0.999887	-9.86574	-8.92565
ybhG	cecR-ybhGFSR	0.186892	0.999887	-0.174819	-0.181878
yrdB	yrdD-tsaC-aroE-yrdB	0.186717	0.999887	-0.447667	-0.428218
yedK	yedK	0.186697	0.999887	0.123396	0.086978
rlpA	rsfS-rlmH-mrdAB-rlpA	0.18625	0.999887	-0.0224865	-0.0450844
rarD	rarD	0.186145	0.999887	0.0353845	0.00702153
otsA	otsBA	0.185902	0.999887	-0.157449	-0.167196
yaeI	yaeI	0.185901	0.999887	0.0757589	0.0432035
yahD	yahDEFG	0.185373	0.999887	-0.0299069	-0.0526558
ybaQ	ybaQ	0.185352	0.999887	-0.080946	-0.0987251
hypT	hypT	0.185317	0.999887	-0.177637	-0.185994
ybfD	ybfD	0.185298	0.999887	-0.236296	-0.238936
groS	groSL	0.185266	0.999887	-5.13802	-4.66149
glgS	glgS	0.184994	0.999887	-0.0801472	-0.0983616
proK	proK	0.184813	0.999887	0.223804	0.175683
ygfZ	ygfZ	0.184623	0.999887	-1.39813	-1.28784
emrE	renD-emrE	0.184265	0.999887	-0.186932	-0.195432
dctR	slp-dctR	0.184143	0.999887	-0.0581319	-0.0793502
sgcB	sgcXBCQAER	0.183875	0.999887	-0.190922	-0.199422
yjcH	acs-yjcH-actP	0.183769	0.999887	0.20431	0.157051
yobB	yobB-exoX	0.183576	0.999887	-0.31866	-0.314967
oxyS	oxyS	0.183507	0.999887	-0.158663	-0.170686
shiA	shiA	0.183367	0.999887	-0.0850604	-0.104421
yiaG	yiaG	0.18336	0.999887	0.0222482	-0.00761415
yodD	yodD	0.183306	0.999887	0.117729	0.0784748
yfcP	yfcUTSRQPO	0.183297	0.999887	-0.0116323	-0.0382438
cbtA	yeeRST-cbeA-cbtA-yeeW	0.183114	0.999887	-0.0159457	-0.0423181
ppiC	ppiC	0.182927	0.999887	-0.158331	-0.170966
ycfP	hinT-ycfL-lpoB-thiK-nagZ-ycfP	0.182865	0.999887	-0.0614032	-0.0835795
insEF-3	insE-3EF-3F-3	0.182789	0.999887	-0.0353773	-0.0601743
agaB	agaS-kbaY-agaBCDI	0.182754	0.999887	-0.0835468	-0.103668
yjcS	yjcS	0.182742	0.999887	-0.409445	-0.397708
gcvH	gcvTHP	0.182709	0.999887	-0.0949187	-0.113973
clpS	clpS	0.182424	0.999887	-0.208026	-0.216304
ybeQ	ybeQ	0.182303	0.999887	-0.190937	-0.201007
ybiT	ybiT	0.182033	0.999887	-0.524374	-0.502107
slyB	slyB	0.181952	0.999887	0.10894	0.0691918
fucR	fucPIKUR	0.181945	0.999887	-0.464974	-0.448604
yhdH	yhdH	0.18188	0.999887	0.0810226	0.0439324
yggM	yggM	0.181858	0.999887	-0.177649	-0.189464
yaaX	yaaX	0.181849	0.999887	-0.0760218	-0.0977839
ybjC	ybjC-nfsA-rimK-ybjN	0.181811	0.999887	-0.0831602	-0.104263
talA	talA-tktB	0.18171	0.999887	-0.32576	-0.323238
yfiF	yfiF	0.181254	0.999887	0.0265531	-0.00583532
ybgI	ybgIJKL-nei	0.181194	0.999887	0.00601673	-0.0244236
arnE	arnBCADTEF	0.180725	0.999887	-0.897709	-0.840242
paaK	paaABCDEFGHIJK	0.180445	0.999887	0.0534664	0.0176373
ybdH	ybdH	0.180382	0.999887	-0.057584	-0.0826157
ytfQ	ytfQRT-yjfF	0.180156	0.999887	0.0395335	0.00477826
yjjZ	yjjZ	0.180049	0.999887	0.0122057	-0.0199844
yfiC	yfiC	0.179755	0.999887	-0.0690187	-0.0935589
cpxA	cpxRA	0.179626	0.999887	-0.195166	-0.207499
yfjH	yfjH	0.179528	0.999887	-0.237369	-0.245673
ycjQ	ycjMNOPQRSTUV-ymjB	0.179304	0.999887	-0.0829441	-0.106574
citF	citCDEFXG	0.179153	0.999887	-0.211127	-0.222372
fbaB	fbaB	0.179143	0.999887	-0.520131	-0.501168
hyfH	hyfABCDEFGHIJR-focB	0.1791	0.999887	-0.0355718	-0.0640384
arsB	arsRBC	0.178825	0.999887	-0.148104	-0.16584
yidE	yidE	0.178455	0.999887	-0.0157876	-0.0468335
ebgC	ebgAC	0.178383	0.999887	0.242896	0.186479
yfaT	yfaATS_1S_2QP	0.178359	0.999887	-0.0854974	-0.109822
yjjY	yjjY	0.178045	0.999887	0.105145	0.0618622
tfaD	tfaD	0.178009	0.999887	-0.102141	-0.125188
gfcE	gfcE-etp-etk	0.177886	0.999887	-0.441894	-0.431839
ydfJ	ydfJ	0.177745	0.999887	0.170712	0.120717
ycaO	ycaO	0.177703	0.999887	-0.250412	-0.259265
ycbU	elfDCG-ycbUVF	0.177492	0.999887	0.116945	0.0719552
zraS	zraSR	0.177281	0.999887	0.0119269	-0.0230036
cydX	cydX-ybgE	0.177082	0.999887	-8.5979	-7.79148
ssuD	ssuEADCB	0.177024	0.999887	-0.0812388	-0.107315
fepD	fepDGC	0.176761	0.999887	-1.03241	-0.965734
yejG	yejG	0.176388	0.999887	-0.201418	-0.216377
paaG	paaABCDEFGHIJK	0.176254	0.999887	0.00989518	-0.0258632
nanC	nanCMS	0.176169	0.999887	-0.18711	-0.203687
ykiA	ykiA	0.176093	0.999887	0.211429	0.1558
sodC	sodC	0.175898	0.999887	-0.0640644	-0.0929455
yebW	yebW	0.175669	0.999887	-0.080582	-0.108077
atl	atl	0.175628	0.999887	-0.105426	-0.130532
yaiF	yaiF	0.175587	0.999887	-0.0152904	-0.049252
yeaL	yeaL	0.175578	0.999887	0.0792965	0.0360751
insJ	insJ	0.17549	0.999887	0.137855	0.0888189
mdfA	mdfA	0.175262	0.999887	0.209505	0.153234
rhlB	rhlB	0.175259	0.999887	0.113092	0.0662471
htrL	htrL	0.174856	0.999887	-0.354575	-0.356088
recX	recAX	0.174651	0.999887	-0.161887	-0.182448
yneJ	yneJ	0.174249	0.999887	-0.0457167	-0.0780409
ymfR	ymfTLMNROPQ-ycfK-ymfS	0.174143	0.999887	-0.110771	-0.13684
yqeK	yqeK	0.174107	0.999887	-0.507535	-0.494838
mrdB	rsfS-rlmH-mrdAB-rlpA	0.173914	0.999887	-4.77703	-4.34712
yhiD	hdeAB-yhiD	0.173866	0.999887	-0.298476	-0.306464
yedJ	yedRJ	0.173773	0.999887	0.225991	0.166619
cdh	cdh	0.173626	0.999887	-0.191876	-0.210529
appB	appCBXA	0.173409	0.999887	0.0247272	-0.0153256
yebV	yebV	0.173121	0.999887	-0.129607	-0.154855
rnc	rnc-era-recO-pdxJ-acpS	0.173004	0.999887	-7.72668	-7.00945
yddK	yddLKJ	0.172883	0.999887	-0.0221426	-0.0581372
yhjD	yhjD	0.172823	0.999887	-0.0923803	-0.121567
yeeN	yeeN	0.172316	0.999887	-0.304141	-0.313125
csgA	csgBAC	0.17208	0.999887	-0.0317939	-0.0676479
atoC	atoSC	0.171949	0.999887	-0.145467	-0.170336
alr	alr	0.171527	0.999887	0.0411794	-0.00236429
malY	malXY	0.171513	0.999887	-0.109243	-0.13809
yaeR	yaeR	0.170788	0.999887	0.0194541	-0.0227039
yccX	yccX	0.170493	0.999887	0.0300296	-0.0134568
gcvP	gcvTHP	0.170478	0.999887	-0.696363	-0.66883
gutM	srlAEBD-gutM-srlR-gutQ	0.170014	0.999887	-0.248323	-0.265067
eutT	eutSPQTDM	0.169812	0.999887	-0.0808459	-0.11417
yfjT	yfjR-ypjK-yfjST	0.169788	0.999887	-0.279348	-0.293284
ecpR	ecpR	0.169761	0.999887	-0.280789	-0.294611
yfgJ	yfgJ	0.169757	0.999887	-0.163026	-0.188368
yciZ	yciZT	0.169754	0.999887	-0.24155	-0.259217
tamB	tamAB-ytfP	0.169653	0.999887	-0.39204	-0.39509
G0-10700	G0-10700	0.169621	0.999887	0.376463	0.298224
yddH	yddH	0.169301	0.999887	-0.0985259	-0.130632
fecE	fecABCDE	0.168708	0.999887	-0.216922	-0.238043
glpF	glpFKX	0.168322	0.999887	-0.484926	-0.480224
tauC	tauABCD	0.168155	0.999887	-0.0832442	-0.11799
hslJ	hslJ	0.168081	0.999887	-0.0774701	-0.112855
yigG	yigGF	0.168062	0.999887	-0.0456506	-0.0841663
osmF	osmF-yehYXW	0.16769	0.999887	0.0180175	-0.0270966
arsR	arsRBC	0.167596	0.999887	-0.0647428	-0.101857
pqiB	pqiAB	0.167263	0.999887	-0.163942	-0.191688
yqjD	yqjCDEK	0.167223	0.999887	0.313636	0.239144
oppB	oppABCDF	0.167061	0.999887	-0.535157	-0.526804
rpiR	rpiR-alsBACE	0.166946	0.999887	-0.0921264	-0.127213
ybiX	ybiX	0.166931	0.999887	-0.215647	-0.238669
gph	aroKB-damX-dam-rpe-gph-trpS	0.166857	0.999887	-0.265802	-0.283993
yfeZ	ypeA-yfeZ	0.166823	0.999887	0.107541	0.0528049
ygdR	ygdR	0.166403	0.999887	-0.231405	-0.253414
nikE	nikABCDER	0.166101	0.999887	0.0650998	0.0137926
ccmC	napFDAGHBC-ccmABCDEFGH	0.166059	0.999887	0.0767943	0.0243019
ydcV	ydcSTUV-patD	0.166043	0.999887	-0.28721	-0.304121
ydaF	ydaGF	0.165915	0.999887	0.0481601	-0.00167642
ynfH	ynfEFGH-dmsD	0.165783	0.999887	0.0315901	-0.0167574
kdpF	kdpFABC	0.165673	0.999887	-0.297286	-0.313582
ubiF	ubiF	0.165599	0.999887	-1.10249	-1.04012
grxD	grxD	0.165592	0.999887	-0.485562	-0.483527
tpx	tpx	0.165575	0.999887	-0.629798	-0.613676
cusF	cusCFBA	0.165287	0.999887	0.102179	0.0464322
yidK	yidKJ	0.1651	0.999887	-0.515484	-0.511015
rimJ	rimJ	0.164964	0.999887	-0.296626	-0.313695
atoS	atoSC	0.164745	0.999887	-0.00460482	-0.0504503
purK	purEK	0.164719	0.999887	-0.0475184	-0.0891934
nadC	nadC	0.164611	0.999887	-0.140235	-0.172951
serU	serU	0.164413	0.999887	0.145871	0.0849773
chpS	chpSB	0.164409	0.999887	-0.0910833	-0.128808
nrdH	nrdHIEF	0.164165	0.999887	-0.1653	-0.196011
ygaP	ygaVP	0.164025	0.999887	0.0129713	-0.0353132
yzfA	yzfA	0.163973	0.999887	-0.251545	-0.274013
fimG	fimAICDFGH	0.163958	0.999887	-0.127974	-0.162542
feoC	feoABC	0.163842	0.999887	0.0424536	-0.00889716
gntP	gntP	0.163729	0.999887	-0.331202	-0.346125
ccmD	napFDAGHBC-ccmABCDEFGH	0.163711	0.999887	0.159399	0.0964802
purC	purC	0.163603	0.999887	-0.229002	-0.254045
ynjF	ynjF	0.163468	0.999887	-0.216977	-0.24333
ygjJ	ygjJK	0.162932	0.999887	-0.167429	-0.199165
ydfZ	ydfZ	0.162624	0.999887	0.118456	0.0584544
patA	patA	0.162419	0.999887	-0.273381	-0.295268
hyaD	hyaABCDEF	0.16238	0.999887	0.00984223	-0.039781
yahO	yahO	0.162287	0.999887	0.0552351	0.00107962
ymfO	ymfTLMNROPQ-ycfK-ymfS	0.161751	0.999887	-0.0513508	-0.0956184
ybiU	ybiU	0.161568	0.999887	0.0062728	-0.0438135
elaA	elaA	0.161446	0.999887	0.149355	0.0851545
narY	narZYWV	0.16134	0.999887	-0.118944	-0.157012
ykfI	yafY-ykfBF-yafX-ykfGH-yafW-ykfI	0.160956	0.999887	-0.0352872	-0.0819206
ydbL	ydbH-ynbE-ydbL	0.160176	0.999887	-0.0254686	-0.0738422
msrA	msrA	0.160151	0.999887	0.0781963	0.0196599
nikB	nikABCDER	0.160106	0.999887	-0.0863631	-0.128852
mdtL	mdtL	0.160032	0.999887	-0.100524	-0.141701
afuC	insAB-2A-2B-2-afuBC	0.159994	0.999887	-0.0314007	-0.0793758
yggL	trmI-yggL	0.159849	0.999887	-0.168364	-0.203089
yciC	yciCB	0.159743	0.999887	-0.163848	-0.199122
yigM	yigM	0.158663	0.999887	-0.19889	-0.231816
dhaR	dhaR	0.158371	0.999887	-0.433476	-0.443754
malP	malPQ	0.158315	0.999887	-0.0581563	-0.105193
fdnI	fdnGHI	0.158314	0.999887	0.016359	-0.0379665
ylaC	ylaC	0.158279	0.999887	-0.0134733	-0.0649164
yebF	yebF	0.158214	0.999887	-0.174801	-0.210533
yjhB	yjhBC	0.158106	0.999887	-0.290031	-0.314601
yifL	yifL-dapF-yigA-xerC-yigB	0.158039	0.999887	-1.27995	-1.20779
yohF	yohF	0.157988	0.999887	0.0492973	-0.00857529
phnG	phnCDE_1E_2FGHIJKLMNOP	0.157951	0.999887	-0.272163	-0.298636
rydC	rydC	0.157676	0.999887	-0.329829	-0.350938
potA	potABCD	0.157518	0.999887	-0.890878	-0.85728
ydhS	ydhS	0.157475	0.999887	-0.114731	-0.157075
yiaW	yiaWV	0.157464	0.999887	-0.0321356	-0.0825682
pptA	pptA	0.157159	0.999887	0.087125	0.0247246
ttdA	ttdABT	0.157135	0.999887	-0.205098	-0.238944
ydiO	ydiFO	0.156831	0.999887	-0.0425838	-0.0926273
ykfH	yafY-ykfBF-yafX-ykfGH-yafW-ykfI	0.156783	0.999887	-0.00571039	-0.0594078
G0-10702	G0-10702	0.1567	0.999887	0.00645825	-0.0485121
nudG	nudG	0.156625	0.999887	-0.116349	-0.159385
alpA	alpA	0.156596	0.999887	0.0745618	0.0128265
ydiQ	ydiQRST-fadK	0.156415	0.999887	-0.410076	-0.424598
lplA	ytjB-lplA	0.156305	0.999887	0.0615753	0.000819667
fxsA	fxsA	0.156189	0.999887	-0.480992	-0.488805
pntA	pntAB	0.156058	0.999887	0.00467805	-0.0507603
ccmH	napFDAGHBC-ccmABCDEFGH	0.155925	0.999887	0.0488887	-0.0110064
fecC	fecABCDE	0.155855	0.999887	-0.128994	-0.171563
osmC	osmC	0.155728	0.999887	0.0393631	-0.0197975
ythA	ythA	0.155648	0.999887	-0.196536	-0.232707
yfgH	yfgHI	0.155639	0.999887	0.00758341	-0.0485578
djlC	ybeU-djlC	0.15557	0.999887	-0.105068	-0.150262
yfbS	yfbS	0.155372	0.999887	-0.179089	-0.217242
rtcR	rtcR	0.155194	0.999887	-0.291287	-0.318646
selA	selAB	0.155119	0.999887	-0.668635	-0.659168
bglB	bglGFB	0.155044	0.999887	-0.349055	-0.370915
ydhZ	ydhZ	0.154973	0.999887	-0.0276211	-0.0809858
yiiM	yiiM	0.15477	0.999887	-0.151486	-0.19294
pgaD	pgaABCD	0.154591	0.999887	-0.186857	-0.225031
ilvC	ilvC	0.154346	0.999887	0.101992	0.0353248
moaC	moaABCDE	0.154296	0.999887	-0.495201	-0.503517
tktB	talA-tktB	0.154283	0.999887	-0.54243	-0.54614
glpX	glpFKX	0.154245	0.999887	0.10395	0.036991
csgE	csgDEFG	0.154135	0.999887	-0.844029	-0.818394
yhiI	yhiI-rbbA-yhhJ	0.153841	0.999887	0.088248	0.0224205
yeeW	yeeRST-cbeA-cbtA-yeeW	0.153801	0.999887	0.18789	0.112278
ydaG	ydaGF	0.153786	0.999887	0.0958923	0.0292623
ybeZ	ybeZYX-lnt	0.153769	0.999887	-4.32083	-3.95564
focB	hyfABCDEFGHIJR-focB	0.153471	0.999887	0.103554	0.0358599
nepI	nepI	0.153455	0.999887	0.0256019	-0.0344848
nrdI	nrdHIEF	0.153347	0.999887	-0.082556	-0.132174
cytR	cytR	0.153337	0.999887	-0.479337	-0.490162
ogt	abgABT-ogt	0.153201	0.999887	0.0990676	0.0315421
ygeA	araE-ygeA	0.153155	0.999887	0.0654835	0.00119612
yafD	yafDE	0.153106	0.999887	0.14946	0.0769116
relA	relA-mazEFG	0.153068	0.999887	-0.197855	-0.236476
yfiP	yfiP-patZ	0.15238	0.999887	-0.164427	-0.207005
fnrS	fnrS	0.152342	0.999887	-1.20254	-1.14364
gatR_1	gatR_1	0.152031	0.999887	-0.000656772	-0.0595993
maa	maa	0.151828	0.999887	0.10282	0.0335549
ygiS	ygiS	0.151741	0.999887	-0.272631	-0.305266
glgB	glgBXCAP	0.151664	0.999887	-0.093339	-0.143585
pphB	pphB	0.151652	0.999887	-0.444171	-0.46012
ycgB	ycgB	0.151412	0.999887	-0.133179	-0.17978
paaF	paaABCDEFGHIJK	0.15131	0.999887	-0.110623	-0.159532
yiaC	tag-yiaC	0.151246	0.999887	-0.266148	-0.299911
yccT	yccT	0.151106	0.999887	-0.184299	-0.226208
yfdG	yfdGHI	0.150949	0.999887	0.127213	0.0546843
ybhR	cecR-ybhGFSR	0.150822	0.999887	-0.217191	-0.256167
thiE	thiCEFSGH	0.150802	0.999887	-0.175043	-0.21816
ttdB	ttdABT	0.150749	0.999887	0.00162205	-0.0588252
wcaD	wcaCDEF-gmd-fcl-gmm-wcaI-cpsBG-wcaJ-wzxC	0.150619	0.999887	-0.100095	-0.150724
yoaE	yoaE	0.150466	0.999887	0.0504833	-0.015025
paoC	paoABCD	0.14985	0.999887	-0.239098	-0.276903
yidF	yidHGF	0.14976	0.999887	-0.06362	-0.118675
valW	valVW	0.149643	0.999887	-6.55917	-5.97934
creA	creABCD	0.14942	0.999887	-0.0425139	-0.099973
paaZ	paaZ	0.14939	0.999887	-0.460623	-0.477225
pgpB	pgpB	0.149315	0.999887	-0.510418	-0.522226
ybaN	ybaN	0.149214	0.999887	-0.0841269	-0.137723
panF	yhdT-panF-prmA	0.149162	0.999887	-0.421147	-0.441838
cspG	cspG	0.148796	0.999887	0.0158646	-0.0479274
yjjP	yjjP	0.148773	0.999887	0.0439435	-0.0226183
ycaC	ycaC	0.148528	0.999887	-0.276604	-0.312064
ubiJ	ubiEJB	0.148505	0.999887	-9.13362	-8.30337
xapA	xapAB	0.148157	0.999887	0.213971	0.130166
galF	galF	0.148032	0.999887	0.265105	0.176174
pepB	pepB	0.14793	0.999887	-0.464141	-0.481859
slp	slp-dctR	0.147728	0.999887	-0.204102	-0.247451
kup	kup	0.147195	0.999887	-0.177876	-0.224322
purE	purEK	0.146907	0.999887	-0.287087	-0.323142
adhE	adhE	0.14678	0.999887	-0.237289	-0.27834
fadM	fadM	0.146749	0.999887	-0.173591	-0.220902
yjdJ	yjdIJ	0.146712	0.999887	-0.0757801	-0.132694
yiaT	yiaT	0.146566	0.999887	-0.104897	-0.159109
wcaL	wcaKLM	0.146287	0.999887	-0.152232	-0.202094
birA	murB-birA	0.14622	0.999887	-1.19968	-1.14718
basS	basRS	0.146115	0.999887	-0.0252125	-0.0876684
yhfK	yhfK	0.146111	0.999887	-0.0989689	-0.154215
yffL	yffL	0.145867	0.999887	0.0131395	-0.053315
sfmA	sfmA	0.145845	0.999887	-0.293679	-0.330151
fixA	fixABCX	0.145592	0.999887	0.0575332	-0.0135371
yqeJ	yqeIJ	0.1455	0.999887	-0.0556539	-0.115748
cysD	cysDNC	0.144963	0.999887	-0.105451	-0.161212
gabD	csiD-lhgO-gabDTP	0.144932	0.999887	0.163891	0.08176
ynjB	ydjXYZ-ynjABCD	0.144889	0.999887	0.112438	0.0352957
casA	casABCDE12	0.144791	0.999887	-0.0562835	-0.117025
menC	menFDHBCE	0.144741	0.999887	-0.274408	-0.313867
yafO	dinB-yafNOP	0.144642	0.999887	-0.246135	-0.288458
yiaN	yiaKLMNO-lyxK-sgbHUE	0.144614	0.999887	-0.237552	-0.280743
hisQ	argT-hisJQMP	0.144527	0.999887	0.0597347	-0.0126155
dinD	dinD	0.144496	0.999887	-0.18042	-0.229316
yecT	yecT	0.144496	0.999887	-0.258347	-0.299623
ydcC	ydcC	0.144174	0.999887	-0.023893	-0.0884185
ybcH	ybcH	0.14412	0.999887	-0.134114	-0.187915
yfeH	yfeH	0.143659	0.999887	0.0184853	-0.0506992
yehQ	yehLMPQ	0.14356	0.999887	-0.100064	-0.157754
mntH	mntH	0.143165	0.999887	-0.112479	-0.169349
ybcJ	folD-ybcJ	0.143039	0.999887	0.0732144	-0.00194162
yjbQ	yjbQR	0.142913	0.999887	-0.197946	-0.24671
lit	lit	0.142702	0.999887	-0.33421	-0.36986
queF	queF	0.142201	0.999887	0.0197173	-0.0510451
rclC	rclABC	0.142165	0.999887	0.0651938	-0.0100514
ynfA	ynfA	0.142158	0.999887	-0.297386	-0.337182
rna	rna	0.142103	0.999887	-0.371067	-0.403712
hypB	hypABCDE-fhlA	0.14201	0.999887	-0.370121	-0.402951
yqeI	yqeIJ	0.141891	0.999887	-0.365788	-0.399161
araA	araBAD	0.141717	0.999887	0.0680194	-0.00795086
ygbM	ygbLM	0.141396	0.999887	-0.0991249	-0.15907
yaaU	yaaU	0.140654	0.999887	-0.130274	-0.187915
ydfC	ydfABC	0.14065	0.999887	-0.00350834	-0.0735503
garL	garPLRK-rnpB	0.140002	0.999887	-0.329843	-0.36862
yncE	yncE	0.139503	0.999887	-0.216774	-0.267106
yhhN	yhhN	0.13935	0.999887	-0.312766	-0.353864
cueO	cueO	0.139194	0.999887	-0.235974	-0.284738
rplR	rplNXE-rpsNH-rplFR-rpsE-rpmD-rplO-secY-rpmJ	0.138907	0.999887	-9.41347	-8.56545
phnJ	phnCDE_1E_2FGHIJKLMNOP	0.138382	0.999887	0.183195	0.0926271
lsrG	lsrACDBFG-tam	0.138329	0.999887	-0.355522	-0.39346
dmsD	ynfEFGH-dmsD	0.138134	0.999887	-0.0250326	-0.095485
bcsC	bcsABZC	0.138055	0.999887	-0.111369	-0.173456
acpT	acpT	0.137871	0.999887	-0.258796	-0.30665
sdhE	sdhE-cptA	0.137837	0.999887	-0.899502	-0.884738
psiE	psiE	0.137752	0.999887	-0.0471062	-0.115782
alkB	ada-alkB	0.137567	0.999887	0.0967598	0.01383
luxS	luxS	0.13753	0.999887	-0.97841	-0.956236
ybdF	ybdF	0.137335	0.999887	0.110706	0.0261808
dusA	dusA	0.137302	0.999887	-0.129963	-0.190985
melB	melAB	0.137054	0.999887	-0.0798784	-0.146047
gpmM	gpmM-envC-yibQ	0.136757	0.999887	0.0153118	-0.0604621
rlmD	rlmD	0.136331	0.999887	0.0533484	-0.0265715
cobB	nagK-cobB	0.136327	0.999887	-0.0593629	-0.128264
yddA	yddAB	0.136311	0.999887	0.0609254	-0.0197557
ydjX	ydjXYZ-ynjABCD	0.136128	0.999887	-0.000333412	-0.0752058
trmL	trmL	0.136017	0.999887	-0.33596	-0.378123
garR	garPLRK-rnpB	0.135442	0.999887	-0.16953	-0.228543
gpmA	gpmA	0.135226	0.999887	-0.141803	-0.203744
ymdF	ymdF	0.135111	0.999887	0.0933514	0.00830014
pntB	pntAB	0.134582	0.999887	-0.152943	-0.214437
ycjP	ycjMNOPQRSTUV-ymjB	0.134383	0.999887	0.0749233	-0.0090535
cobU	cobUST	0.13425	0.999887	0.153851	0.0620219
ymgF	ymgF	0.133978	0.999887	-0.157456	-0.219113
fecB	fecABCDE	0.133955	0.999887	-0.315052	-0.361321
ydiY	ydiY	0.133616	0.999887	0.0287493	-0.051479
mdtD	mdtABCD-baeSR	0.133522	0.999887	0.0982695	0.0111484
ycdT	ycdT	0.133238	0.999887	-0.167649	-0.229049
ybhK	ybhK	0.133155	0.999887	0.090519	0.00378917
yeiR	yeiR-lpxT	0.132838	0.999887	-0.296534	-0.34573
arnA	arnBCADTEF	0.132795	0.999887	0.0782336	-0.0076544
tsaD	tsaD	0.132684	0.999887	-8.14295	-7.42529
menH	menFDHBCE	0.132533	0.999887	-0.308623	-0.356942
yjiK	yjiK	0.132401	0.999887	-0.196381	-0.255808
yegW	yegW	0.132333	0.999887	-0.288649	-0.339121
artI	artPIQM	0.132096	0.999887	0.0284552	-0.0532644
dcuD	dcuD	0.131418	0.999887	-0.0701686	-0.142921
cheY	tar-tap-cheRBYZ	0.131338	0.999887	-0.0720932	-0.144738
entE	entCEBAH	0.13126	0.999887	-0.26119	-0.31542
ykgJ	ykgJ	0.130755	0.999887	-0.0834487	-0.155565
proW	proVWX	0.130733	0.999887	-0.00449629	-0.0843553
ycaP	ycaP	0.130664	0.999887	-0.161028	-0.225649
ybjT	poxB-ltaE-ybjT	0.130227	0.999887	-0.993903	-0.977516
dcuC	dcuC	0.129923	0.999887	-0.115369	-0.185196
yqeC	yqeC	0.129755	0.999887	-0.431579	-0.470651
ygbJ	ygbJK	0.129473	0.999887	0.196723	0.0959261
ybeX	ybeZYX-lnt	0.129317	0.999887	-3.19634	-2.96552
[truncated: 2,378 more rows]
