# Supplementary material for: Transcription–replication collisions trigger high-fidelity replication reset
Source: Nucleic Acids Res. 2025 Nov 26;53(22):gkaf1227. doi: 10.1093/nar/gkaf1227 (PMC12651559; doi:10.1093/nar/gkaf1227)
Supplement: gkaf1227_Supplemental_Files [file gkaf1227_supplemental_files.zip › Supplementary Table S3 - recA vs gam Screen.xlsx]

## Sheet: Supplementary Table S3 - recA v
Gene (KD)	Operon	Fitness (Log2 FC)	FDR	Median LFC (ΔrecA)	Median LFC (gam)
rpoE	rpoE-rseABC	4.17239	2.17787e-05	-7.16612	-2.62698
priA	priA	3.96219	8.30426e-05	-6.93055	-2.61329
yaaA	yaaA	3.69007	0.000408312	-4.80792	-0.871474
rpmC	rpsJ-rplCDWB-rpsS-rplV-rpsC-rplP-rpmC-rpsQ	3.11085	0.00902693	-9.80073	-6.18715
priB	rpsF-priB-rpsR-rplI	2.91058	0.0207567	-9.8391	-6.42322
msbA	ycaI-msbA-lpxK-ycaQ	2.54788	0.0885541	-10.2274	-7.15333
psd	psd-mscM	2.53575	0.0913654	-9.00966	-6.00986
glnX	metT-leuW-glnUW-metU-glnVX	2.53426	0.0913654	-10.3425	-7.2761
murD	mraZ-rsmH-ftsLI-murEF-mraY-murD-ftsW-murGC-ddlB-ftsQAZ-lpxC	2.47827	0.110988	-10.6717	-7.64435
secE	secE-nusG	2.4765	0.110988	-10.752	-7.72232
rplJ	rplKAJL-rpoBC	2.39214	0.151006	-9.14805	-6.2844
yidD	yidD	2.36686	0.161265	-8.95669	-6.12806
degS	degQS	2.35089	0.168254	-3.10409	-0.594856
argS	argS	2.26283	0.223102	-9.4641	-6.7132
rbfA	metY-rimP-nusA-infB-rbfA-truB-rpsO-pnp	2.24027	0.240728	-9.06908	-6.36095
asnW	asnW	2.23083	0.245172	-10.3785	-7.61268
rplW	rpsJ-rplCDWB-rpsS-rplV-rpsC-rplP-rpmC-rpsQ	2.22814	0.245172	-10.347	-7.58548
ubiH	ygfB-pepP-ubiHI	2.1483	0.308713	-8.55934	-5.96917
dxr	dxr	2.14776	0.308713	-8.71103	-6.11359
rpsM	rpsMKD-rpoA-rplQ	2.14275	0.31181	-9.14004	-6.52552
accA	accA	2.12955	0.322953	-10.5493	-7.87565
ispB	ispB	2.04705	0.392119	-8.93509	-6.42658
rrfA	rrsA-ileT-alaT-rrlA-rrfA	2.04633	0.392119	-8.25614	-5.78335
ffh	ffh	2.04374	0.392119	-10.6199	-8.02819
dnaX	dnaX	2.0395	0.392119	-10.6675	-8.07752
ubiC	ubiCA	2.02931	0.400323	-7.2161	-4.81406
prmC	hemA-prfA-prmC	1.96174	0.490575	-9.71275	-7.24929
rpsC	rpsJ-rplCDWB-rpsS-rplV-rpsC-rplP-rpmC-rpsQ	1.93758	0.528427	-9.62261	-7.18787
gltU	rrsC-gltU-rrlC-rrfC	1.93491	0.528427	-8.27114	-5.90876
dgkA	dgkA	1.89615	0.590518	-2.25124	-0.241372
lptC	yrbG-kdsDC-lptCAB-rpoN-hpf-ptsN-rapZ-npr	1.88414	0.614846	-9.38611	-7.01683
secM	secMA-mutT	1.87556	0.62439	-10.2841	-7.87714
nusG	secE-nusG	1.87343	0.62439	-10.0594	-7.66614
sucA	sdhCDAB-sucABCD	1.80787	0.730499	-9.01087	-6.73701
ybeZ	ybeZYX-lnt	1.80135	0.737865	-6.07055	-3.95564
gmk	gmk	1.79873	0.742836	-9.5534	-7.26067
rffT	rfe-wzzE-wecBC-rffGHC-wecE-wzxE-wecF-rffT-rffM	1.79421	0.745105	-8.44814	-6.217
rpsH	rplNXE-rpsNH-rplFR-rpsE-rpmD-rplO-secY-rpmJ	1.7889	0.746199	-9.62766	-7.3409
ratA	ratAB	1.77973	0.758067	-3.82091	-1.84506
aroK	aroKB-damX-dam-rpe-gph-trpS	1.76552	0.782936	-3.53287	-1.58631
ung	ung	1.74393	0.816913	-2.20977	-0.354264
prfA	hemA-prfA-prmC	1.74314	0.820052	-9.87876	-7.62468
atpF	atpIBEFHAGDC	1.73491	0.830429	-9.48479	-7.25924
coaD	waaA-coaD	1.71744	0.859704	-10.0689	-7.8306
ubiB	ubiEJB	1.7165	0.859704	-10.4535	-8.19637
cysS	cysS	1.6993	0.875985	-9.37145	-7.18726
cydB	cydAB	1.68863	0.884439	-9.63429	-7.44716
pdxH	pdxH-tyrS-pdxY	1.68787	0.884439	-2.75267	-0.924666
valX	valUXY-lysV	1.68762	0.884439	-9.81186	-7.61658
infC	thrS-infC-rpmI-rplT-pheMST-ihfA	1.66402	0.925204	-10.2582	-8.06342
rpsT	rpsT	1.64432	0.974791	-8.87834	-6.77447
rpsO	metY-rimP-nusA-infB-rbfA-truB-rpsO-pnp	1.64079	0.978677	-9.53787	-7.40343
nrdR	nrdR-ribDE-nusB-thiL-pgpA	1.63861	0.978677	-7.2682	-5.25352
nadD	leuS-lptE-holA-nadD-cobC	1.62506	0.999977	-5.22893	-3.33402
acrR	acrR	1.60847	0.999977	-0.472257	1.15624
rsmH	mraZ-rsmH-ftsLI-murEF-mraY-murD-ftsW-murGC-ddlB-ftsQAZ-lpxC	1.60383	0.999977	-10.3899	-8.24835
folA	folA	1.56431	0.999977	-6.14119	-4.25937
trpT	trpT	1.5591	0.999977	-7.66085	-5.70515
era	rnc-era-recO-pdxJ-acpS	1.55123	0.999977	-9.92832	-7.86299
polA	polA	1.51212	0.999977	-8.8856	-6.91324
hda	hda	1.51191	0.999977	-9.74638	-7.72966
rplO	rplNXE-rpsNH-rplFR-rpsE-rpmD-rplO-secY-rpmJ	1.49765	0.999977	-9.33719	-7.35587
arcA	arcA	1.48178	0.999977	-6.9842	-5.14089
uof	fldA-uof-fur	1.47687	0.999977	-10.1177	-8.11673
pssA	pssA	1.47368	0.999977	-8.83534	-6.90392
rimP	metY-rimP-nusA-infB-rbfA-truB-rpsO-pnp	1.46741	0.999977	-10.0007	-8.01521
pnp	metY-rimP-nusA-infB-rbfA-truB-rpsO-pnp	1.46333	0.999977	-9.77211	-7.80249
nadE	nadE	1.46063	0.999977	-5.28487	-3.55133
rplY	rplY	1.41005	0.999977	-9.99494	-8.0669
uvrA	uvrA	1.40764	0.999977	-1.47274	0.0077534
dnaG	rpsU-dnaG-rpoD	1.40688	0.999977	-8.53273	-6.68366
rpsE	rplNXE-rpsNH-rplFR-rpsE-rpmD-rplO-secY-rpmJ	1.39742	0.999977	-10.3275	-8.39485
tmk	pabC-mltG-tmk-holB-ycfH	1.39667	0.999977	-9.60227	-7.70791
rplF	rplNXE-rpsNH-rplFR-rpsE-rpmD-rplO-secY-rpmJ	1.38215	0.999977	-9.9372	-8.03996
dicA	dicA	1.37582	0.999977	-9.71274	-7.83345
parE	nudF-yqiB-cpdA-yqiA-parE	1.3687	0.999977	-10.0931	-8.20118
G0-10704	G0-10704	1.35507	0.999977	-2.34326	-0.869479
gcvR	gcvR	1.35167	0.999977	-3.51267	-1.98084
murB	murB-birA	1.35062	0.999977	-10.1047	-8.23023
ribC	ribC	1.34218	0.999977	-5.44781	-3.8241
ubiX	cvpA-purF-ubiX	1.34201	0.999977	-8.05055	-6.29128
mraY	mraZ-rsmH-ftsLI-murEF-mraY-murD-ftsW-murGC-ddlB-ftsQAZ-lpxC	1.33165	0.999977	-10.2854	-8.42047
lptD	lptD-surA-pdxA-rsmA-apaGH	1.32674	0.999977	-10.424	-8.55677
pheU	pheU	1.31035	0.999977	-8.58366	-6.82825
corA	corA	1.30011	0.999977	-1.98963	-0.589411
fabH	yceD-rpmF-plsX-fabHDG-acpP-fabF	1.29415	0.999977	-7.76067	-6.06424
ispH	ribF-ileS-lspA-fkpB-ispH	1.29083	0.999977	-10.5768	-8.73741
diaA	diaA	1.28557	0.999977	-1.08184	0.256005
holD	holD-rimI-yjjG	1.26903	0.999977	-7.45373	-5.79837
lpd	pdhR-aceEF-lpd	1.26853	0.999977	-7.44303	-5.78873
rluD	rluD-yfiH	1.26754	0.999977	-8.57094	-6.8589
hemH	hemH	1.2588	0.999977	-8.97135	-7.24721
rplR	rplNXE-rpsNH-rplFR-rpsE-rpmD-rplO-secY-rpmJ	1.25027	0.999977	-10.3528	-8.56545
yceO	solA-yceO	1.22594	0.999977	-2.22883	-0.890168
priC	priC-ybaM	1.21676	0.999977	-0.977937	0.285638
ompF	ompF	1.21243	0.999977	-0.128396	1.086
ftsY	ftsYEX	1.19862	0.999977	-9.02856	-7.36148
insEF-2	insEF-2E-2F-2	1.19814	0.999977	-5.49041	-4.00837
serS	serS	1.192	0.999977	-8.18496	-6.56838
glnW	metT-leuW-glnUW-metU-glnVX	1.18891	0.999977	-10.027	-8.31771
nfo	nfo	1.18862	0.999977	-1.19674	0.050237
ubiA	ubiCA	1.18822	0.999977	-2.77503	-1.44535
thiL	nrdR-ribDE-nusB-thiL-pgpA	1.17738	0.999977	-4.15025	-2.75918
murC	mraZ-rsmH-ftsLI-murEF-mraY-murD-ftsW-murGC-ddlB-ftsQAZ-lpxC	1.17466	0.999977	-9.27614	-7.62009
rpoZ	rpoZ-spoT-trmH-recG	1.17462	0.999977	-8.12325	-6.52723
ligA	ligA-ypeB	1.17111	0.999977	-9.47149	-7.80882
C0343	C0343	1.15591	0.999977	-2.19706	-0.930084
recB	ptrA-recBD	1.14283	0.999977	-3.27257	-1.96211
aroB	aroKB-damX-dam-rpe-gph-trpS	1.14101	0.999977	-2.24184	-0.987404
uvrB	uvrB	1.10443	0.999977	-1.43258	-0.25735
rrfD	rrsD-ileU-alaU-rrlD-rrfD-thrV-rrfF	1.09692	0.999977	-10.5148	-8.87185
accC	accBC	1.09682	0.999977	-11.0583	-9.38725
hipA	hipBA	1.09156	0.999977	-0.330579	0.773659
nsrR	nsrR-rnr-rlmB-yjfIJ	1.09003	0.999977	-2.9179	-1.67887
hemC	hemCDXY	1.08261	0.999977	-10.2117	-8.59879
mprA	mprA-emrAB	1.07725	0.999977	0.0674062	1.13632
tsf	tff-rpsB-tsf	1.06886	0.999977	-9.61823	-8.04989
ytfT	ytfQRT-yjfF	1.05987	0.999977	-1.03142	0.078118
rpsU	rpsU-dnaG-rpoD	1.04642	0.999977	-9.71066	-8.15988
leuW	metT-leuW-glnUW-metU-glnVX	1.02756	0.999977	-6.45589	-5.09374
rarA	lolA-rarA	1.00817	0.999977	-1.36656	-0.291036
yihA	yihA	1.00177	0.999977	-6.59035	-5.24692
lolA	lolA-rarA	0.997859	0.999977	-9.38388	-7.89853
bfd	bfd-bfr	0.995999	0.999977	-1.44849	-0.380817
yceQ	yceQ	0.990942	0.999977	-0.695051	0.327831
sucB	sdhCDAB-sucABCD	0.977987	0.999977	-6.76869	-5.43969
sapC	sapABCDF	0.976688	0.999977	-2.21238	-1.12378
murJ	murJ	0.9726	0.999977	-2.45955	-1.36202
srmB	srmB	0.970243	0.999977	-2.49028	-1.39349
pitA	pitA	0.964324	0.999977	-2.60335	-1.50653
coaA	coaA	0.961759	0.999977	-5.80398	-4.54168
greA	greA	0.959149	0.999977	0.343935	1.28017
rplU	rplU-rpmA-yhbE-obgE	0.956974	0.999977	-9.22821	-7.79175
thrV	rrsD-ileU-alaU-rrlD-rrfD-thrV-rrfF	0.950273	0.999977	-9.36877	-7.93166
flhE	flhBAE	0.950215	0.999977	-1.44395	-0.422294
rpsF	rpsF-priB-rpsR-rplI	0.945455	0.999977	-10.3057	-8.82457
recD	ptrA-recBD	0.938594	0.999977	-2.56655	-1.49738
rpmB	yicR-rpmBG-mutM	0.93733	0.999977	-10.0845	-8.623
flgC	flgBCDEFGHIJ	0.936118	0.999977	-1.09224	-0.103213
cydA	cydAB	0.936068	0.999977	-10.6346	-9.14571
recC	ppdAB-ygdB-ppdC-recC	0.933748	0.999977	-2.70121	-1.6298
sspA	sspAB	0.930538	0.999977	-4.01615	-2.87882
ubiF	ubiF	0.928577	0.999977	-2.0733	-1.04012
mqsA	mqsRA	0.926282	0.999977	-3.20612	-2.11562
tsaE	yjeF-tsaE-amiB-mutL-miaA-hfq-hflXKC	0.924514	0.999977	-7.8347	-6.50335
infB	metY-rimP-nusA-infB-rbfA-truB-rpsO-pnp	0.921559	0.999977	-9.35521	-7.94744
ftsB	ftsB	0.912419	0.999977	-8.20131	-6.86288
rplX	rplNXE-rpsNH-rplFR-rpsE-rpmD-rplO-secY-rpmJ	0.911234	0.999977	-9.54608	-8.13866
gloA	nemRA-gloA	0.907218	0.999977	-0.79691	0.147642
sucC	sdhCDAB-sucABCD	0.897425	0.999977	-1.75397	-0.768756
rsgA	rsgA	0.88893	0.999977	-5.96705	-4.76896
yneE	yneE	0.884976	0.999977	-0.406962	0.494776
rssB	rssAB	0.87065	0.999977	-0.65389	0.246556
yahA	yahA	0.870331	0.999977	-1.07841	-0.155886
dapA	dapA-bamC	0.861896	0.999977	-7.88911	-6.61741
mepM	mepM	0.861336	0.999977	-0.47927	0.402649
tilS	tilS	0.860773	0.999977	-3.86612	-2.80641
rpsN	rplNXE-rpsNH-rplFR-rpsE-rpmD-rplO-secY-rpmJ	0.858411	0.999977	-9.40128	-8.05408
fadD	fadD-sroD	0.858069	0.999977	-0.514037	0.366453
sfmH	sfmHF	0.855185	0.999977	-0.872513	0.0240064
yceD	yceD-rpmF-plsX-fabHDG-acpP-fabF	0.853445	0.999977	-5.96065	-4.79834
secG	secG-leuU	0.850784	0.999977	-7.94736	-6.68371
ftsA	mraZ-rsmH-ftsLI-murEF-mraY-murD-ftsW-murGC-ddlB-ftsQAZ-lpxC	0.850457	0.999977	-9.19293	-7.86454
mreC	mreBCD	0.849327	0.999977	-7.75816	-6.50586
yfcT	yfcUTSRQPO	0.843965	0.999977	-0.953567	-0.0639912
dnaT	yjjB-dnaTC-yjjA	0.841991	0.999977	-10.4162	-9.03243
yafZ	ykfA-yafZ	0.841149	0.999977	-0.843148	0.0377895
ulaD	ulaABCDEF	0.840714	0.999977	-0.820085	0.0591998
lpxA	bamA-skp-lpxD-fabZ-lpxAB-rnhB-dnaE	0.840704	0.999977	-9.45195	-8.11977
lnt	ybeZYX-lnt	0.840443	0.999977	-8.52701	-7.24338
rzpR	ydaSTUVW-rzpR	0.836821	0.999977	-3.5791	-2.55841
yoaA	yoaA	0.832234	0.999977	-1.03041	-0.148506
plsB	plsB	0.829809	0.999977	-9.40168	-8.08298
frvB	frvABXR	0.828742	0.999977	-0.984076	-0.108109
pyrH	pyrH	0.827437	0.999977	-8.77262	-7.48914
ykgL	ykgL	0.825623	0.999977	-1.08932	-0.210924
sapB	sapABCDF	0.817882	0.999977	-1.94217	-1.02656
dapE	yffB-dapE-ypfN	0.816911	0.999977	-3.90361	-2.88576
trkH	pepQ-yigZ-trkH-hemG	0.815085	0.999977	-1.10685	-0.238062
ybdJ	ybdJ	0.804383	0.999977	-0.740831	0.0979522
dusB	dusB-fis	0.803081	0.999977	-0.903126	-0.0570848
rplI	rpsF-priB-rpsR-rplI	0.800794	0.999977	-9.03814	-7.76737
htpX	htpX	0.798842	0.999977	-0.605884	0.220239
csrA	csrA	0.798592	0.999977	-8.18029	-6.95655
ydeP	ydeP	0.791933	0.999977	-0.551385	0.264955
rodZ	rodZ	0.791186	0.999977	-5.09449	-4.03981
yqjA	yqjA-mzrA	0.78931	0.999977	-0.561496	0.252755
hipB	hipBA	0.786552	0.999977	-1.91058	-1.02796
rplN	rplNXE-rpsNH-rplFR-rpsE-rpmD-rplO-secY-rpmJ	0.781536	0.999977	-10.0043	-8.70224
rnpB	garPLRK-rnpB	0.773677	0.999977	-9.49951	-8.23168
rplB	rpsJ-rplCDWB-rpsS-rplV-rpsC-rplP-rpmC-rpsQ	0.771642	0.999977	-9.33295	-8.07585
ypdI	ypdI	0.770889	0.999977	-1.00315	-0.18402
ppdC	ppdAB-ygdB-ppdC-recC	0.767284	0.999977	-0.887815	-0.0783689
ubiJ	ubiEJB	0.766554	0.999977	-9.56766	-8.30337
bacA	bacA	0.766261	0.999977	-0.209601	0.563035
degP	degP	0.763097	0.999977	-1.08678	-0.271026
fldA	fldA-uof-fur	0.757855	0.999977	-5.66516	-4.61383
ssrS	ssrS-fau	0.755522	0.999977	0.133084	0.876894
slyA	slyA	0.754783	0.999977	-0.0401729	0.712046
rrlB	rrsB-gltT-rrlB-rrfB	0.744977	0.999977	-4.83636	-3.8414
ydaW	ydaSTUVW-rzpR	0.743923	0.999977	-0.723266	0.0541445
sucD	sdhCDAB-sucABCD	0.741584	0.999977	-1.45617	-0.642452
yeeX	yeeX	0.738315	0.999977	-0.743869	0.0290214
ycgR	ycgR	0.73283	0.999977	-1.10403	-0.31763
hemN	hemN	0.731485	0.999977	-1.14018	-0.353212
uvrD	uvrD	0.729527	0.999977	-2.57389	-1.71335
yidQ	yidQ	0.728156	0.999977	-0.107015	0.622112
mlc	mlc-ynfK	0.727616	0.999977	-0.465017	0.282465
wza	wza-wzb-wzc-wcaAB	0.726634	0.999977	-0.551794	0.199285
basR	basRS	0.72587	0.999977	-0.729308	0.0303725
rplE	rplNXE-rpsNH-rplFR-rpsE-rpmD-rplO-secY-rpmJ	0.720384	0.999977	-9.82371	-8.59208
bssR	bssR	0.717927	0.999977	-0.766619	-0.0129114
uidA	uidABC	0.71722	0.999977	-0.607182	0.137407
yeeY	yeeY	0.713467	0.999977	-0.333541	0.392857
cydD	cydDC	0.712751	0.999977	-6.27269	-5.23455
sapF	sapABCDF	0.712111	0.999977	-1.80025	-0.997867
nth	ydgK-rsxABCDGE-nth	0.709743	0.999977	-0.70198	0.0401361
bcp	bcp	0.706441	0.999977	-1.32555	-0.553852
pheS	thrS-infC-rpmI-rplT-pheMST-ihfA	0.704777	0.999977	-8.88058	-7.71381
phnF	phnCDE_1E_2FGHIJKLMNOP	0.698246	0.999977	-1.04941	-0.30046
yaiE	yaiE	0.697887	0.999977	-0.934412	-0.19189
lapB	lapAB-pyrF-yciH	0.696209	0.999977	-6.63043	-5.59005
pheL	pheLA	0.695528	0.999977	-1.31259	-0.552489
pta	ackA-pta	0.693481	0.999977	-3.59686	-2.71851
murI	btuB-murI	0.693045	0.999977	-5.95849	-4.95652
ybfE	ybfE	0.690699	0.999977	-0.650234	0.0701126
mcbR	mcbR	0.688573	0.999977	-1.08493	-0.343787
trkA	trkA	0.684404	0.999977	-2.04656	-1.25889
rrsE	rrsE-gltV-rrlE-rrfE	0.6833	0.999977	-6.33111	-5.31932
tsx	tsx	0.682123	0.999977	-1.01229	-0.28142
nhaA	nhaAR	0.680882	0.999977	-2.34781	-1.5478
ycjP	ycjMNOPQRSTUV-ymjB	0.679399	0.999977	-0.721882	-0.0090535
smrB	smrB	0.678575	0.999977	-0.399714	0.295294
fucK	fucPIKUR	0.677713	0.999977	-0.739678	-0.0275964
flhA	flhBAE	0.677217	0.999977	-0.833209	-0.116689
obgE	rplU-rpmA-yhbE-obgE	0.675247	0.999977	-9.04455	-7.89866
wecE	rfe-wzzE-wecBC-rffGHC-wecE-wzxE-wecF-rffT-rffM	0.673037	0.999977	-0.276447	0.406519
sdhA	sdhCDAB-sucABCD	0.669633	0.999977	-2.62469	-1.82135
queA	queA	0.663279	0.999977	-1.05273	-0.338572
yoaF	yoaF	0.661628	0.999977	-0.371158	0.3054
mepS	mepS	0.66067	0.999977	0.49652	1.12632
rsxC	ydgK-rsxABCDGE-nth	0.659291	0.999977	-0.543209	0.140091
ddpX	ddpXABCDF	0.65856	0.999977	-0.523712	0.157829
dapD	map-glnD-dapD	0.655274	0.999977	-6.72321	-5.71885
emrA	mprA-emrAB	0.654545	0.999977	-0.0485563	0.603895
yehY	osmF-yehYXW	0.654223	0.999977	-0.715669	-0.0283383
ynbD	ynbABCD	0.654182	0.999977	-1.19579	-0.483178
rsmA	lptD-surA-pdxA-rsmA-apaGH	0.650602	0.999977	-1.74219	-1.00436
psuK	psuKG	0.647552	0.999977	-0.788976	-0.104448
insN-1	insN-1I-1O-1	0.645362	0.999977	-1.23085	-0.525208
sraA	sraA	0.645188	0.999977	-1.24867	-0.542264
tolB	tolB-pal-cpoB	0.644271	0.999977	-0.584609	0.0858588
G0-10699	G0-10699	0.644221	0.999977	-0.149611	0.497853
ybeU	ybeU-djlC	0.64045	0.999977	-1.33304	-0.62692
ydgU	ydgU	0.640163	0.999977	-0.559172	0.105846
ygeK	ygeLK	0.637931	0.999977	-0.567555	0.0956743
wecF	rfe-wzzE-wecBC-rffGHC-wecE-wzxE-wecF-rffT-rffM	0.636769	0.999977	-0.981527	-0.297624
dacA	dacA	0.636116	0.999977	-0.382964	0.268712
rhlB	rhlB	0.633582	0.999977	-0.594031	0.0662471
folM	ydgI-folM	0.632564	0.999977	-1.0413	-0.358452
emrB	mprA-emrAB	0.632411	0.999977	0.00639	0.633814
rihC	rihC	0.629616	0.999977	-0.634787	0.0236764
pykF	pykF	0.627687	0.999977	-1.35841	-0.663712
cynX	cynTSX	0.626521	0.999977	-0.631705	0.0235016
cbtA	yeeRST-cbeA-cbtA-yeeW	0.625204	0.999977	-0.6998	-0.0423181
ymiA	ymiA-yciX	0.625061	0.999977	-0.603862	0.0484157
ccmG	napFDAGHBC-ccmABCDEFGH	0.624556	0.999977	-0.321037	0.315814
ryjA	ryjA	0.624081	0.999977	-0.958162	-0.288176
yjgH	yjgH	0.623174	0.999977	-0.98592	-0.315377
hscB	hscBA-fdx-iscX	0.623141	0.999977	-6.42446	-5.46786
insCD-5	insC-5CD-5D-5-yqiGHI	0.623053	0.999977	-1.43412	-0.740067
upp	upp-uraA	0.622614	0.999977	-2.15533	-1.42371
hpf	yrbG-kdsDC-lptCAB-rpoN-hpf-ptsN-rapZ-npr	0.622247	0.999977	-1.369	-0.679181
ydhW	ydhYVWXUT	0.620968	0.999977	-0.848916	-0.187803
ydfA	ydfABC	0.62062	0.999977	-0.809422	-0.150741
ybaM	priC-ybaM	0.619768	0.999977	-0.220769	0.406004
pal	tolB-pal-cpoB	0.619103	0.999977	-0.813376	-0.156003
lolE	lolCDE	0.618032	0.999977	-8.32392	-7.27284
citT	citT	0.616887	0.999977	-0.777522	-0.124256
efeU_1	efeU_1U_2	0.615128	0.999977	-0.609009	0.0336108
yqiC	yqiC	0.614124	0.999977	-1.70022	-1.00107
ybgK	ybgIJKL-nei	0.613731	0.999977	-0.525823	0.11101
comR	comR	0.610651	0.999977	-0.423694	0.204672
yjaG	yjaG	0.610462	0.999977	-1.46864	-0.785351
emrD	emrD	0.609608	0.999977	-0.0902255	0.519501
yifK	yifK	0.608262	0.999977	-1.27987	-0.60874
rrlG	rrsG-gltW-rrlG-rrfG	0.606422	0.999977	-4.78173	-3.9281
ydbK	ydbK-ompN	0.605449	0.999977	-0.500267	0.126939
ftsZ	mraZ-rsmH-ftsLI-murEF-mraY-murD-ftsW-murGC-ddlB-ftsQAZ-lpxC	0.604646	0.999977	-10.4118	-9.26479
rsxG	ydgK-rsxABCDGE-nth	0.60397	0.999977	-0.653425	-0.0196176
nadR	serB-radA-nadR	0.602591	0.999977	-0.78655	-0.1471
ulaC	ulaABCDEF	0.600763	0.999977	-1.95117	-1.25215
ubiG	ubiG	0.60064	0.999977	-8.4385	-7.39877
yajR	yajR	0.600536	0.999977	-0.888652	-0.245871
kefB	kefGB-yheV	0.599832	0.999977	-0.820313	-0.181841
fes	fes-ybdZ-entF-fepE	0.598604	0.999977	-0.887581	-0.246788
ftsW	mraZ-rsmH-ftsLI-murEF-mraY-murD-ftsW-murGC-ddlB-ftsQAZ-lpxC	0.595472	0.999977	-9.2614	-8.18373
yfcJ	yfcJ	0.594649	0.999977	-0.743916	-0.114655
bamB	bamB-der	0.59392	0.999977	-6.97541	-6.01909
cysW	cysPUWAM	0.593567	0.999977	-0.483408	0.13103
ydiH	ydiJ-menI-ydiH	0.593176	0.999977	-0.492999	0.121553
rcsD	rcsDB	0.591967	0.999977	-0.832706	-0.201443
ydiM	ydiM	0.591619	0.999977	-0.680201	-0.0573303
atoB	atoDAEB	0.590949	0.999977	-0.681131	-0.0588799
pdxY	pdxH-tyrS-pdxY	0.590723	0.999977	-0.456224	0.153935
yraN	yraN	0.590342	0.999977	-0.913077	-0.2792
dam	aroKB-damX-dam-rpe-gph-trpS	0.589997	0.999977	-8.12285	-7.11028
rnd	rnd	0.589651	0.999977	-0.424774	0.182655
ynjI	ynjI	0.589117	0.999977	-0.684209	-0.0636276
tolA	ybgC-tolQRA	0.588702	0.999977	-0.905059	-0.273244
ybhI	ybhI	0.586853	0.999977	-0.759295	-0.137016
dosC	dosCP	0.585696	0.999977	-0.466149	0.139509
lolD	lolCDE	0.584948	0.999977	-10.2286	-9.11084
yadI	yadI	0.584834	0.999977	-0.298729	0.297234
dtpD	dtpD	0.584586	0.999977	-0.827713	-0.204093
rdlA	rdlA	0.583977	0.999977	-0.641162	-0.0279904
yaaX	yaaX	0.582992	0.999977	-0.713802	-0.0977839
ymgG	ymgGD	0.582969	0.999977	-0.114742	0.469646
C0362	C0362	0.582674	0.999977	-0.567064	0.0408966
rpsK	rpsMKD-rpoA-rplQ	0.582652	0.999977	-9.9926	-8.88943
insCD-1	insC-1CD-1D-1	0.582594	0.999977	-1.01765	-0.386006
ydhV	ydhYVWXUT	0.58201	0.999977	-0.441877	0.158814
yhiM	yhiM	0.581506	0.999977	-0.708298	-0.0940558
ybeL	ybeL	0.580858	0.999977	-0.674512	-0.0626992
sufB	sufABCDSE	0.580527	0.999977	-0.161232	0.423169
modE	modEF	0.57988	0.999977	-0.767335	-0.151604
yneM	yneM	0.579864	0.999977	-0.795153	-0.177972
ahpC	ahpCF	0.579164	0.999977	-5.2117	-4.36271
uidR	uidR	0.577659	0.999977	-0.591317	0.0129091
caiC	caiTABCDE	0.575022	0.999977	-0.352562	0.236432
ybeY	ybeZYX-lnt	0.574575	0.999977	-7.03064	-6.09074
ymfO	ymfTLMNROPQ-ycfK-ymfS	0.570915	0.999977	-0.698771	-0.0956184
ybcK	ybcK	0.570289	0.999977	-0.712512	-0.109262
gloB	gloB	0.570137	0.999977	-0.524554	0.0686305
ytfR	ytfQRT-yjfF	0.569486	0.999977	-0.764959	-0.159745
ybfF	ybfF	0.569051	0.999977	-0.520331	0.0715447
gstB	gstB	0.568272	0.999977	-0.470595	0.117877
cysJ	cysJIH	0.568187	0.999977	-1.44924	-0.809245
pykA	pykA	0.567307	0.999977	-0.366819	0.215213
ybaO	ybaO	0.567038	0.999977	-0.59313	0.000572746
yfaQ	yfaATS_1S_2QP	0.566365	0.999977	-0.408232	0.175044
yedN	yedN_1N_2	0.566022	0.999977	-0.425471	0.158371
yeaH	yeaGH	0.564165	0.999977	-0.285468	0.28913
ydfI	ydfI	0.564008	0.999977	-0.452439	0.130812
cca	ygiM-cca	0.563517	0.999977	-5.99461	-5.12013
yehT	yehUT	0.562805	0.999977	-0.679762	-0.0857209
xdhA	xdhABC	0.561148	0.999977	-0.840588	-0.239721
ynfK	mlc-ynfK	0.555289	0.999977	-0.496078	0.0807591
fliZ	fliAZ-tcyJ	0.55329	0.999977	-0.629182	-0.0473215
ddlB	mraZ-rsmH-ftsLI-murEF-mraY-murD-ftsW-murGC-ddlB-ftsQAZ-lpxC	0.551155	0.999977	-9.70469	-8.648
pgpC	pgpC-tadA	0.551052	0.999977	-0.181716	0.374299
ybgC	ybgC-tolQRA	0.549865	0.999977	-0.828624	-0.239668
ymjC	ycjY-ymjDC-mpaA	0.549516	0.999977	-0.846851	-0.257283
phnN	phnCDE_1E_2FGHIJKLMNOP	0.547091	0.999977	-0.138043	0.411707
ftsQ	mraZ-rsmH-ftsLI-murEF-mraY-murD-ftsW-murGC-ddlB-ftsQAZ-lpxC	0.545759	0.999977	-8.60127	-7.60777
gnsB	gnsB	0.545707	0.999977	-0.374135	0.186688
usg	pdxB-usg-truA-dedA	0.544385	0.999977	-1.97155	-1.32782
yeiQ	yeiQ	0.542016	0.999977	-0.34116	0.214234
fumA	fumAC	0.542014	0.999977	-1.01662	-0.425601
rsxD	ydgK-rsxABCDGE-nth	0.541974	0.999977	-0.795197	-0.215894
ydjI	ydjLKJIHG	0.541182	0.999977	-0.346734	0.208121
malK	malK-lamB-malM	0.539997	0.999977	-1.0088	-0.420211
xthA	xthA	0.539731	0.999977	-5.52528	-4.69921
umuC	umuDC	0.539539	0.999977	-0.607771	-0.0407883
cheR	tar-tap-cheRBYZ	0.539528	0.999977	-0.613612	-0.0463312
lapA	lapAB-pyrF-yciH	0.538498	0.999977	-4.60557	-3.82908
yfcD	yfcD	0.537868	0.999977	-0.395	0.159088
dsrB	dsrB	0.535835	0.999977	-0.755822	-0.184732
cynR	cynR	0.535792	0.999977	-0.612601	-0.0491092
stfE	stfE-tfaE	0.534978	0.999977	-0.969575	-0.388069
cusC	cusCFBA	0.534769	0.999977	-0.781982	-0.210579
hepA	hepA	0.533323	0.999977	-0.0526525	0.478828
dicC	dicC-ydfXW	0.533319	0.999977	-0.0169298	0.512661
malI	malI	0.531977	0.999977	-0.796252	-0.226888
yneH	yneHG	0.531493	0.999977	-0.438624	0.111392
ttdT	ttdABT	0.530734	0.999977	-0.632952	-0.0734432
scpB	scpA-argK-scpBC	0.530731	0.999977	-0.590014	-0.0327737
ydfW	dicC-ydfXW	0.528756	0.999977	-0.0682039	0.459532
ycgG	ycgG	0.528734	0.999977	-1.06536	-0.485049
yabI	yabI	0.5283	0.999977	-0.539993	0.0121786
symE	symE	0.527487	0.999977	-0.616845	-0.0614328
rlmL	rlmL-uup	0.526677	0.999977	-2.12134	-1.48742
mnmC	mnmC	0.525163	0.999977	-2.13213	-1.49916
uidC	uidABC	0.524231	0.999977	-0.574137	-0.0242321
fis	dusB-fis	0.523548	0.999977	-1.18288	-0.601554
ybfQ	ybfQ	0.522543	0.999977	-0.687333	-0.133145
idnD	idnDOTR	0.52096	0.999977	-0.400002	0.137447
ackA	ackA-pta	0.51987	0.999977	-3.43808	-2.74162
ydjE	ydjE	0.516294	0.999977	-0.70628	-0.15734
groS	groSL	0.515934	0.999977	-5.46037	-4.66149
ydhU	ydhYVWXUT	0.515847	0.999977	-0.395909	0.136211
tatC	tatABCD	0.515725	0.999977	-0.896973	-0.338545
yjeM	yjeM	0.515686	0.999977	-1.4438	-0.856576
yehX	osmF-yehYXW	0.515671	0.999977	-0.687101	-0.139795
sapA	sapABCDF	0.514156	0.999977	-1.68951	-1.09087
ycgL	ycgL	0.513337	0.999977	-0.459419	0.0735419
ypdE	fryBC-ypdFE-fryA	0.512673	0.999977	-0.615231	-0.0747143
mlrA	mlrA	0.511229	0.999977	-1.10734	-0.542317
yjiQ	yjiPQ	0.510761	0.999977	-0.634869	-0.0952281
yedP	yedP	0.510473	0.999977	-0.661188	-0.120446
hemE	nudC-hemE-nfi	0.510215	0.999977	-9.61054	-8.5996
rsmJ	prlC-rsmJ	0.510095	0.999977	-0.707231	-0.164439
rcsF	rcsF-trmO	0.509698	0.999977	-0.822084	-0.273631
pgpA	nrdR-ribDE-nusB-thiL-pgpA	0.5089	0.999977	-0.25204	0.265545
dinF	lexA-dinF	0.507525	0.999977	-1.05416	-0.495645
fliS	fliDST	0.505493	0.999977	-0.88352	-0.33603
fpr	fpr	0.50521	0.999977	-0.505067	0.0221784
cysC	cysDNC	0.503442	0.999977	-0.431354	0.0902345
yehP	yehLMPQ	0.503091	0.999977	-0.195531	0.313265
rhtA	rhtA	0.502184	0.999977	-0.558417	-0.0313826
insI-2	insI-2	0.501899	0.999977	-0.822948	-0.282246
cheA	motAB-cheAW	0.501774	0.999977	-0.607944	-0.0787076
mepH	mepH	0.49998	0.999977	-0.352313	0.161646
yeeZ	yeeZ	0.499802	0.999977	-0.417432	0.0997835
yegS	yegS	0.499676	0.999977	-0.717412	-0.184499
ydgJ	ydgJ	0.498587	0.999977	-0.290367	0.21893
acrE	acrEF	0.498262	0.999977	-0.731536	-0.199292
ghrA	ghrA	0.497906	0.999977	-0.478288	0.0402423
dedD	folC-dedD	0.496744	0.999977	-3.80925	-3.11638
hha	tomB-hha	0.496196	0.999977	-1.03323	-0.487139
ygiZ	ygiZ	0.496171	0.999977	-0.494946	0.0227283
ydhB	ydhB	0.49603	0.999977	-0.703722	-0.175176
yfgF	yfgF	0.495758	0.999977	-0.667911	-0.141526
cspB	cspB	0.494671	0.999977	-0.27043	0.2339
feaR	feaR	0.494537	0.999977	-0.418955	0.0930768
ycbF	elfDCG-ycbUVF	0.494097	0.999977	-0.269215	0.234477
iclR	iclR	0.49399	0.999977	-0.731264	-0.203305
yaaJ	yaaJ	0.493714	0.999977	-0.65696	-0.133196
yjtD	yjtD	0.493586	0.999977	-0.636757	-0.114186
yjbH	yjbEFGH	0.493355	0.999977	-0.686528	-0.161564
yncH	yncH	0.492449	0.999977	-0.56802	-0.0502127
evgA	evgAS	0.491884	0.999977	-0.516628	-0.0020955
ryfD	ryfD	0.491724	0.999977	-0.0194044	0.468734
rutR	rutR	0.491698	0.999977	-0.486262	0.0264823
pheP	pheP	0.491615	0.999977	-0.883401	-0.349792
ymdA	ymdA	0.491107	0.999977	-0.543114	-0.027961
phnL	phnCDE_1E_2FGHIJKLMNOP	0.490806	0.999977	-1.78283	-1.20261
rpoN	yrbG-kdsDC-lptCAB-rpoN-hpf-ptsN-rapZ-npr	0.490304	0.999977	-1.13983	-0.59401
ybiB	ybiB	0.490241	0.999977	-0.32778	0.175148
ydiF	ydiFO	0.489983	0.999977	-0.562433	-0.0473856
ydfP	essQ-ydfR-rrrQ-ydfP	0.489946	0.999977	-0.471553	0.0386637
hdeD	hdeD	0.489138	0.999977	-0.717386	-0.19501
menC	menFDHBCE	0.488962	0.999977	-0.842675	-0.313867
ycjO	ycjMNOPQRSTUV-ymjB	0.488623	0.999977	-0.432197	0.0746215
alkA	alkA	0.488342	0.999977	-0.415017	0.0906143
infA	infA	0.486191	0.999977	-9.31618	-8.34462
ypeC	ypeC	0.484635	0.999977	-0.277313	0.217347
curA	curA	0.484555	0.999977	-0.481106	0.0242253
ynfL	ynfL	0.484131	0.999977	-0.746802	-0.22788
cbpA	cbpAM	0.483519	0.999977	-0.482556	0.0218164
yjhF	yjhF	0.48284	0.999977	-0.534449	-0.028018
ilvM	ilvLXG_1G_2MEDA	0.482814	0.999977	-0.573971	-0.0654818
gspL	gspCDEFGHIJKLMO	0.482745	0.999977	-0.664125	-0.150949
moaB	moaABCDE	0.482714	0.999977	-0.634029	-0.122472
chbG	chbBCARFG	0.481798	0.999977	-0.491593	0.0115347
ptsN	yrbG-kdsDC-lptCAB-rpoN-hpf-ptsN-rapZ-npr	0.481548	0.999977	-1.06406	-0.530991
yeaD	gapA-yeaD	0.481484	0.999977	-0.535579	-0.0304451
ygaH	ygaZH	0.481377	0.999977	-0.179889	0.306374
recT	recET-ralR-ydaC-xisR-intR	0.480271	0.999977	-0.441966	0.0570178
yedZ	yedZ	0.480161	0.999977	-0.692437	-0.180351
mglA	mglBAC	0.480027	0.999977	-0.85141	-0.331074
zapD	coaE-zapD-yacG	0.479457	0.999977	-0.472874	0.026926
efeO	efeOB	0.479044	0.999977	-0.624099	-0.116735
menE	menFDHBCE	0.478999	0.999977	-0.452272	0.045984
clcA	clcA	0.478657	0.999977	-0.275362	0.213219
yjjA	yjjB-dnaTC-yjjA	0.477429	0.999977	-0.4349	0.06087
leuO	leuO	0.477368	0.999977	-0.415288	0.0793863
fadK	ydiQRST-fadK	0.476997	0.999977	-0.613827	-0.109051
uidB	uidABC	0.476642	0.999977	-0.493809	0.00428138
proL	proL	0.475804	0.999977	0.0029763	0.474019
yahK	yahK	0.475267	0.999977	-0.312762	0.174403
hisH	hisLGDCBHAFI	0.475213	0.999977	-0.565009	-0.0645917
yodC	yodC	0.473781	0.999977	-0.252476	0.230022
ppsA	ppsA	0.473379	0.999977	-0.577137	-0.0779138
dfp	dfp	0.472668	0.999977	-8.28911	-7.38491
ydjK	ydjLKJIHG	0.472545	0.999977	-0.683361	-0.179368
artJ	artJ	0.472299	0.999977	-1.10573	-0.579711
csrC	csrC	0.471419	0.999977	-0.432278	0.0573447
rsxE	ydgK-rsxABCDGE-nth	0.470859	0.999977	-0.729699	-0.224948
chiP	chiP-ybfN	0.470145	0.999977	-0.461044	0.0288222
hokE	hokE	0.469043	0.999977	-0.360991	0.122495
secA	secMA-mutT	0.468397	0.999977	-8.86144	-7.93148
ycaM	ycaM	0.468266	0.999977	-0.478605	0.0103092
arpA	arpA	0.466432	0.999977	-0.366458	0.114707
ybgO	ybgQPO	0.466364	0.999977	-0.521395	-0.0321253
lrp	lrp	0.466086	0.999977	0.127973	0.582704
anmK	anmK	0.465389	0.999977	-0.0940016	0.371746
mgsA	mgsA	0.464674	0.999977	-0.236155	0.236378
osmF	osmF-yehYXW	0.463334	0.999977	-0.512888	-0.0270966
dinB	dinB-yafNOP	0.463229	0.999977	-0.613012	-0.122043
wzzE	rfe-wzzE-wecBC-rffGHC-wecE-wzxE-wecF-rffT-rffM	0.462156	0.999977	-0.192275	0.275425
glyT	thrU-tyrU-glyT-thrT-tufB	0.461856	0.999977	-5.96564	-5.19423
yihG	yihG	0.461551	0.999977	-0.91833	-0.412937
ymfR	ymfTLMNROPQ-ycfK-ymfS	0.461073	0.999977	-0.626357	-0.13684
nohB	nohB	0.460895	0.999977	-0.515424	-0.0319359
ygeH	ygeH	0.460511	0.999977	-0.733575	-0.238965
rpe	aroKB-damX-dam-rpe-gph-trpS	0.460348	0.999977	-2.44287	-1.85832
lacZ	lacZYA	0.460109	0.999977	-0.482328	-0.00137226
ppa	ppa	0.459804	0.999977	-6.91721	-6.09786
bioB	bioBFCD	0.459587	0.999977	-0.701649	-0.209647
ampH	ampH	0.459301	0.999977	-0.274791	0.194409
ygeF	ygeF	0.459246	0.999977	-0.552059	-0.0682874
yeiW	yeiW	0.458625	0.999977	-0.23765	0.228915
ynfB	ynfB-speG	0.458308	0.999977	-0.320911	0.149729
hypB	hypABCDE-fhlA	0.458093	0.999977	-0.904139	-0.402951
rnc	rnc-era-recO-pdxJ-acpS	0.458063	0.999977	-7.87748	-7.00945
ycgY	ycgY	0.45759	0.999977	-0.0519652	0.403768
nuoI	nuoABCEFGHIJKLMN	0.456658	0.999977	-2.94397	-2.33672
sapD	sapABCDF	0.456654	0.999977	-2.03099	-1.47184
cobU	cobUST	0.456632	0.999977	-0.411734	0.0620219
yciW	yciW	0.455796	0.999977	-0.455417	0.0198073
fixA	fixABCX	0.455562	0.999977	-0.490371	-0.0135371
fau	ssrS-fau	0.455375	0.999977	-0.385543	0.0855738
ompN	ydbK-ompN	0.455021	0.999977	0.0142773	0.463946
ybbY	gcl-hyi-glxR-ybbW-allB-ybbY-glxK	0.454882	0.999977	-0.433927	0.03925
yjeJ	yjeJ	0.454743	0.999977	-0.338144	0.129841
tfaX	tfaX	0.453937	0.999977	-0.72157	-0.234166
ubiD	ubiD	0.453548	0.999977	-7.06591	-6.24499
nanS	nanCMS	0.453439	0.999977	-0.53338	-0.0563994
yggS	yggSTU-rdgB-yggW	0.45328	0.999977	-0.223769	0.23672
ugd	ugd	0.452874	0.999977	-0.364687	0.10283
wcaF	wcaCDEF-gmd-fcl-gmm-wcaI-cpsBG-wcaJ-wzxC	0.45252	0.999977	-0.293689	0.169728
rnlB	rnlAB	0.452269	0.999977	-4.41214	-3.732
kbl	kbl-tdh	0.451822	0.999977	-1.55415	-1.02496
mrdA	rsfS-rlmH-mrdAB-rlpA	0.451209	0.999977	-7.90481	-7.04218
eutA	eutHA	0.448754	0.999977	-0.642126	-0.164093
tesA	tesA-ybbO	0.448117	0.999977	-0.44556	0.0214672
folX	folX-yfcH	0.448034	0.999977	-0.644218	-0.166795
nohA	nohA-ydfN-tfaQ	0.447957	0.999977	-0.16161	0.290277
opgG	opgGH	0.447772	0.999977	0.299638	0.727001
yiiE	yiiE	0.447457	0.999977	-0.285247	0.172664
kdgR	kdgR	0.445861	0.999977	-0.473608	-0.00735637
ybaT	ybaST	0.445008	0.999977	-0.813776	-0.330436
yfiN	yfiN	0.444436	0.999977	-0.23439	0.217817
nlpE	yaeQ-arfB-nlpE	0.444142	0.999977	-0.479033	-0.0142139
katE	katE	0.44388	0.999977	-0.190058	0.259255
aroD	ydiNB-aroD	0.443628	0.999977	-1.17165	-0.670817
ymfQ	ymfTLMNROPQ-ycfK-ymfS	0.443095	0.999977	-0.815616	-0.334092
menD	menFDHBCE	0.442906	0.999977	-0.498018	-0.0334338
nanM	nanCMS	0.442818	0.999977	-0.679859	-0.205771
ynfN	ynfN	0.442445	0.999977	-0.267261	0.18469
zapC	zapC	0.442433	0.999977	-0.659584	-0.18695
paaG	paaABCDEFGHIJK	0.442127	0.999977	-0.489204	-0.0258632
aroM	aroL-yaiA-aroM	0.441479	0.999977	-0.207354	0.240471
yfcG	yfcG	0.441287	0.999977	-0.465768	-0.00450272
kefC	kefFC	0.438681	0.999977	-0.544402	-0.0815941
gnsA	ymcE-gnsA	0.438279	0.999977	-0.363847	0.0890342
zitB	zitB	0.438232	0.999977	-0.988855	-0.503057
yeeO	yeeO	0.437994	0.999977	-0.304576	0.144893
lgoR	lgoR	0.437973	0.999977	-0.520698	-0.0598482
putP	putP	0.437694	0.999977	-0.698231	-0.228296
creC	creABCD	0.435436	0.999977	-0.318052	0.129572
rttR	rttR	0.43394	0.999977	-0.341287	0.106067
gmm	wcaCDEF-gmd-fcl-gmm-wcaI-cpsBG-wcaJ-wzxC	0.432904	0.999977	-0.670446	-0.206766
fucI	fucPIKUR	0.432609	0.999977	-0.511642	-0.0566335
garD	garD	0.432318	0.999977	-0.526969	-0.0714432
ykgH	ykgH	0.430828	0.999977	-0.488104	-0.0361172
tolQ	ybgC-tolQRA	0.430092	0.999977	-0.824282	-0.3553
tmcA	ypfJ-tmcA	0.429963	0.999977	-0.621127	-0.162988
ycdY	ycdXY	0.429201	0.999977	-0.566454	-0.111962
yadH	yadGH	0.429083	0.999977	-0.662589	-0.203143
sokX	sokX	0.428281	0.999977	-0.0196621	0.405065
ybfL	ybfL	0.428056	0.999977	-0.305787	0.133812
yajO	xseB-ispA-dxs-yajO	0.427371	0.999977	-0.512219	-0.0624162
yjiL	yjiML	0.426722	0.999977	-0.225051	0.208954
fruB	fruBKA	0.42643	0.999977	-0.367388	0.0738342
araF	araFGH	0.426019	0.999977	-0.509991	-0.0616575
yfcE	yfcE	0.425631	0.999977	-0.359895	0.0801333
ycbK	ycbK-gloC	0.425115	0.999977	-0.2293	0.203323
potF	potFGHI	0.424914	0.999977	-0.27805	0.156943
ravA	ravA-viaA	0.424294	0.999977	-0.695794	-0.239386
malM	malK-lamB-malM	0.423595	0.999977	-1.01983	-0.547036
mngB	mngAB	0.423516	0.999977	-0.277612	0.155961
yaiP	yaiP	0.423387	0.999977	-0.670984	-0.21679
glyQ	glyQS	0.422459	0.999977	-10.1214	-9.17119
ybdO	ybdO	0.42235	0.999977	-0.67306	-0.219794
nirB	nirBDC-cysG	0.421953	0.999977	-0.832497	-0.371219
yddJ	yddLKJ	0.421779	0.999977	-0.654264	-0.202559
C0465	C0465	0.42175	0.999977	-0.353746	0.082078
gltX	gltX	0.421438	0.999977	-8.46583	-7.60347
eamA	eamA	0.421227	0.999977	-0.546559	-0.101088
nfsB	nfsB	0.421056	0.999977	-0.536921	-0.0921288
ybiX	ybiX	0.420832	0.999977	-0.691384	-0.238669
cysP	cysPUWAM	0.420345	0.999977	-0.421298	0.0166841
lpoB	hinT-ycfL-lpoB-thiK-nagZ-ycfP	0.420246	0.999977	-0.519035	-0.0759966
aegA	aegA	0.419964	0.999977	-0.217092	0.209737
eptB	eptB	0.419874	0.999977	-0.119202	0.302373
entS	entS	0.419545	0.999977	-0.849222	-0.389469
wecB	rfe-wzzE-wecBC-rffGHC-wecE-wzxE-wecF-rffT-rffM	0.418482	0.999977	-0.407123	0.0282493
ycjR	ycjMNOPQRSTUV-ymjB	0.418346	0.999977	-0.82331	-0.366122
xapA	xapAB	0.417831	0.999977	-0.298844	0.130166
thpR	thpR	0.417807	0.999977	-0.472416	-0.0342746
torD	torCAD	0.417451	0.999977	-0.58947	-0.14551
yjgN	yjgN	0.41679	0.999977	-0.588223	-0.14499
ydbD	ydbD	0.416656	0.999977	-0.628702	-0.183467
mdtI	mdtJI	0.415885	0.999977	-0.28449	0.141817
yacC	yacC-speED	0.415229	0.999977	0.117819	0.522244
ahpF	ahpCF	0.414763	0.999977	-0.326472	0.100928
dmsC	dmsABC	0.414657	0.999977	-0.492218	-0.0561805
yagH	yagGH	0.414622	0.999977	-0.646543	-0.202401
rzoD	rzoD	0.413901	0.999977	-0.485772	-0.0508312
ycgN	ycgN	0.413805	0.999977	-0.495227	-0.0598832
phoU	pstSCAB-phoU	0.413261	0.999977	-4.67088	-4.01611
xapR	xapR	0.413164	0.999977	-0.643834	-0.201293
entE	entCEBAH	0.411733	0.999977	-0.762805	-0.31542
ytfK	ytfK	0.410459	0.999977	-0.0463629	0.361957
dgt	dgt	0.410424	0.999977	-0.580465	-0.144005
glpG	glpEGR	0.410083	0.999977	-0.490556	-0.059179
symR	symR	0.409355	0.999977	-0.371664	0.0527136
yjcF	yjcF	0.409273	0.999977	-0.772984	-0.327521
pagP	pagP	0.409249	0.999977	-0.479278	-0.0493307
lplA	ytjB-lplA	0.408699	0.999977	-0.425755	0.000819667
pspD	pspABCDE	0.408023	0.999977	-0.280419	0.137813
ykgG	ykgEFG	0.407739	0.999977	-0.573943	-0.140512
yobD	yobD	0.407657	0.999977	-0.385841	0.0375868
insJ	insJ	0.407607	0.999977	-0.331703	0.0888189
pyrG	pyrG-eno	0.406935	0.999977	-9.79354	-8.87598
ymcE	ymcE-gnsA	0.406452	0.999977	-0.842407	-0.396104
opgD	opgD	0.406242	0.999977	-0.436904	-0.0121981
ygeY	ygeY	0.405839	0.999977	-0.314438	0.103405
mltD	mltD	0.405551	0.999977	-0.319841	0.0979989
lyxK	yiaKLMNO-lyxK-sgbHUE	0.405475	0.999977	-0.248634	0.165374
btuD	btuCED	0.405412	0.999977	-0.234298	0.17889
yfjS	yfjR-ypjK-yfjST	0.404879	0.999977	-0.330011	0.0876944
ybbW	gcl-hyi-glxR-ybbW-allB-ybbY-glxK	0.404787	0.999977	-0.698931	-0.261859
yhfW	yhfXW-php-yhfUTS	0.404617	0.999977	-0.976816	-0.525259
yfdF	yfdF	0.40461	0.999977	-0.554827	-0.125532
rffM	rfe-wzzE-wecBC-rffGHC-wecE-wzxE-wecF-rffT-rffM	0.40455	0.999977	-0.331241	0.0862008
ybcO	ybcN-ninE-ybcO-rusA-ylcG	0.404424	0.999977	-0.728493	-0.290225
rpsA	cmk-rpsA-ihfB	0.404301	0.999977	-8.85595	-7.99021
yccX	yccX	0.404258	0.999977	-0.436139	-0.0134568
yggN	yggN	0.403464	0.999977	-0.411532	0.00905934
uup	rlmL-uup	0.402994	0.999977	-1.73085	-1.24117
yfdR	yfdRST	0.402298	0.999977	-0.247885	0.162907
rpmF	yceD-rpmF-plsX-fabHDG-acpP-fabF	0.402153	0.999977	-5.61818	-4.92468
ppk	ppk-ppx	0.401497	0.999977	-1.01939	-0.568711
hcaC	hcaEFCBD	0.40109	0.999977	-0.261939	0.148386
bioF	bioBFCD	0.400325	0.999977	-0.690425	-0.258262
yagP	yagP	0.400055	0.999977	-0.519783	-0.0968901
lpp	lpp	0.399508	0.999977	-0.285949	0.124062
fumB	dcuB-fumB	0.399437	0.999977	-0.559057	-0.13471
yfeR	yfeR	0.399382	0.999977	-0.417572	-0.000742987
ohsC	ohsC	0.398614	0.999977	-0.487826	-0.0680596
yieE	yieEF	0.398439	0.999977	-0.167854	0.234858
ygbE	ygbE	0.397504	0.999977	0.123794	0.510184
cnu	cnu	0.397473	0.999977	-0.48948	-0.0707674
yffP	yffOP	0.396905	0.999977	-0.204881	0.198251
alaA	alaA-yfbR	0.396753	0.999977	-0.858081	-0.420648
sufA	sufABCDSE	0.395811	0.999977	-0.27889	0.127053
torY	torYZ	0.394953	0.999977	-0.462619	-0.0478423
ydeR	ydeTSR	0.394616	0.999977	-0.431845	-0.0190286
yccT	yccT	0.39436	0.999977	-0.65029	-0.226208
tatB	tatABCD	0.394041	0.999977	-1.01475	-0.571763
yjhR	yjhR	0.393921	0.999977	-0.432768	-0.0205978
ybfN	chiP-ybfN	0.393305	0.999977	-0.0263719	0.363743
rem	rem	0.393269	0.999977	-0.679835	-0.255286
nanT	nanATEK-yhcH	0.393128	0.999977	-0.520872	-0.104847
eutN	eutNEJG	0.393107	0.999977	-0.373348	0.0348747
rnk	rnk	0.392834	0.999977	-0.152613	0.243692
nei	ybgIJKL-nei	0.392782	0.999977	-0.417066	-0.00686197
yiaM	yiaKLMNO-lyxK-sgbHUE	0.392742	0.999977	-0.861174	-0.427588
arrS	arrS	0.392717	0.999977	-0.233233	0.167208
rseC	rpoE-rseABC	0.392532	0.999977	-0.391148	0.017439
sgcR	sgcXBCQAER	0.392448	0.999977	-0.498784	-0.0846046
ampD	ampDE	0.392194	0.999977	-0.24067	0.15964
ydhL	ydhL	0.39139	0.999977	-0.219842	0.178566
ybbP	ybbAP	0.390672	0.999977	-0.570411	-0.154229
appY	appY	0.390492	0.999977	-0.396692	0.0101478
fdnG	fdnGHI	0.390451	0.999977	-0.253066	0.146156
msrA	msrA	0.390121	0.999977	-0.386258	0.0196599
adiY	adiY	0.390029	0.999977	-0.324712	0.0778679
menI	ydiJ-menI-ydiH	0.389799	0.999977	-0.344586	0.0588116
fadM	fadM	0.389627	0.999977	-0.639694	-0.220902
yjjX	yjjX	0.388963	0.999977	-0.453884	-0.0455572
avtA	avtA	0.388498	0.999977	-0.524678	-0.113081
yqjK	yqjCDEK	0.388497	0.999977	-0.304464	0.0955166
ybgS	ybgS	0.387642	0.999977	-0.582479	-0.16869
intQ	dicB-ydfDE-insD-intQ	0.387544	0.999977	-0.582692	-0.16899
menH	menFDHBCE	0.387245	0.999977	-0.780794	-0.356942
pka	pka	0.387071	0.999977	-0.019577	0.363948
lomR_1	ynaA-lomR_1	0.386089	0.999977	-0.215658	0.177229
ynhF	ynhF	0.386016	0.999977	-0.225906	0.16745
nudL	pabB-nudL	0.384295	0.999977	-0.474403	-0.0696594
cysI	cysJIH	0.384164	0.999977	-0.364062	0.0347292
fdoG	fdoGHI-fdhE	0.383499	0.999977	-0.909074	-0.482202
maeB	maeB	0.383498	0.999977	-0.638274	-0.225685
yfgO	yfgO	0.383255	0.999977	-0.52675	-0.120285
rspA	rspAB	0.382524	0.999977	-0.274981	0.117473
ykgE	ykgEFG	0.382075	0.999977	-0.44674	-0.0456755
ycfZ	ymfA-ycfZ	0.382044	0.999977	-0.191927	0.195665
yihD	yihD	0.38203	0.999977	-0.790519	-0.371368
yadV	yadV-htrE	0.381491	0.999977	-0.510651	-0.1068
agaI	agaS-kbaY-agaBCDI	0.381446	0.999977	-0.365901	0.0302704
hspQ	hspQ	0.381371	0.999977	-0.40314	-0.00507937
yjeO	yjeNO	0.381286	0.999977	-0.984662	-0.556018
napC	napFDAGHBC-ccmABCDEFGH	0.380922	0.999977	-0.313121	0.0797418
yfjI	yfjI	0.380629	0.999977	-0.536258	-0.131917
yqeL	yqeL	0.380541	0.999977	-0.461816	-0.0614903
msrB	msrB	0.380487	0.999977	-0.282573	0.108245
ycjU	ycjMNOPQRSTUV-ymjB	0.380481	0.999977	-0.125303	0.257212
yeiP	yeiP	0.380391	0.999977	-0.131913	0.25086
metA	metA	0.380161	0.999977	-0.705654	-0.292848
otsB	otsBA	0.380008	0.999977	-0.384181	0.011517
nagB	nagBAC-umpH	0.380003	0.999977	-0.511537	-0.109126
sbcC	sbcDC	0.379436	0.999977	-0.376505	0.0182167
ydaU	ydaSTUVW-rzpR	0.379062	0.999977	-0.543631	-0.140468
proW	proVWX	0.378922	0.999977	-0.484245	-0.0843553
rffH	rfe-wzzE-wecBC-rffGHC-wecE-wzxE-wecF-rffT-rffM	0.378743	0.999977	0.128033	0.495444
gatZ	gatYZABCD	0.378612	0.999977	-0.0731575	0.304738
ybiH	ybiH	0.378543	0.999977	-0.417108	-0.0211371
ydhQ	ydhQ	0.378312	0.999977	-0.298582	0.0909048
fcl	wcaCDEF-gmd-fcl-gmm-wcaI-cpsBG-wcaJ-wzxC	0.378161	0.999977	-0.625314	-0.218743
yjbF	yjbEFGH	0.377678	0.999977	-0.600375	-0.195603
rssA	rssAB	0.376948	0.999977	-0.500707	-0.101922
nagC	nagBAC-umpH	0.376444	0.999977	-0.953383	-0.531229
elyC	elyC	0.376257	0.999977	-0.0382915	0.335409
yihP	yihPO	0.375926	0.999977	-0.405896	-0.0131336
yecH	yecH	0.375627	0.999977	-0.126283	0.251431
nrfE	nrfABCDEFG	0.375615	0.999977	-0.795251	-0.382264
emtA	emtA	0.375055	0.999977	-0.309692	0.0771252
yhaI	yhaI	0.374243	0.999977	-0.312879	0.0732949
ybgA	ybgA-phr	0.37399	0.999977	-0.272416	0.11137
ycfL	hinT-ycfL-lpoB-thiK-nagZ-ycfP	0.373761	0.999977	-0.0423331	0.329086
yaiI	yaiI	0.373412	0.999977	-0.403253	-0.0131428
yaiS	yaiS	0.373397	0.999977	-0.456611	-0.0637017
hisS	hisS	0.373341	0.999977	-9.26718	-8.41074
ydbH	ydbH-ynbE-ydbL	0.373274	0.999977	-0.632773	-0.230696
cobS	cobUST	0.373234	0.999977	-0.103882	0.270257
evgS	evgAS	0.37323	0.999977	-0.610091	-0.209254
nrfC	nrfABCDEFG	0.372904	0.999977	-0.412761	-0.0226572
chbR	chbBCARFG	0.372529	0.999977	-0.548197	-0.151325
ompG	ompG	0.371525	0.999977	-0.273119	0.10824
fliE	fliE	0.371316	0.999977	-0.193959	0.183014
yebE	yebE	0.371291	0.999977	0.052481	0.416428
ypjB	ypjB	0.370754	0.999977	-0.239154	0.139643
kdpE	kdpDE	0.370346	0.999977	-0.548787	-0.154066
C0293	C0293	0.370103	0.999977	-0.484712	-0.0936139
hinT	hinT-ycfL-lpoB-thiK-nagZ-ycfP	0.370019	0.999977	-0.68362	-0.282114
dcuC	dcuC	0.36985	0.999977	-0.581126	-0.185196
yjfL	yjfKLMC	0.369792	0.999977	-0.383227	0.00220779
yeeS	yeeRST-cbeA-cbtA-yeeW	0.369767	0.999977	-0.596013	-0.19938
ypdC	ypdABC	0.369709	0.999977	-0.256141	0.122507
yfdM	yfdONMLK	0.369255	0.999977	-0.504598	-0.113299
yedI	yedI	0.369247	0.999977	-0.309411	0.071585
mrdB	rsfS-rlmH-mrdAB-rlpA	0.369179	0.999977	-4.97378	-4.34712
paaB	paaABCDEFGHIJK	0.369074	0.999977	-0.183977	0.190229
agrA	agrA	0.368949	0.999977	-1.16668	-0.740776
sufE	sufABCDSE	0.368774	0.999977	-1.04733	-0.627892
ydhP	ydhP	0.36877	0.999977	-0.207872	0.167291
fliI	fliFGHIJK	0.368724	0.999977	-0.216049	0.159499
yghR	yghSR	0.368442	0.999977	-1.01115	-0.593948
casB	casABCDE12	0.36839	0.999977	-0.416377	-0.0305963
tauC	tauABCD	0.368134	0.999977	-0.508368	-0.11799
torT	torT	0.367945	0.999977	-0.733281	-0.331231
mscS	mscS	0.367341	0.999977	-0.373467	0.00900276
yjhD	yjhD	0.367142	0.999977	-0.210355	0.163312
ldrA	ldrA	0.367103	0.999977	-0.186495	0.185873
zapE	zapE	0.366986	0.999977	-0.339444	0.0408749
mhpC	mhpABCDFE	0.366919	0.999977	-0.50054	-0.111789
trxA	trxA	0.366888	0.999977	-2.13194	-1.65721
vsr	dcm-vsr	0.366877	0.999977	-0.556361	-0.16471
rffC	rfe-wzzE-wecBC-rffGHC-wecE-wzxE-wecF-rffT-rffM	0.366828	0.999977	0.0150425	0.376504
ycgX	ycgX	0.366707	0.999977	-0.392035	-0.0092196
tatA	tatABCD	0.366481	0.999977	-2.03583	-1.56658
mdtQ	mdtQ	0.366199	0.999977	-0.320589	0.0579494
bdcA	bdcA	0.366129	0.999977	-0.624341	-0.229851
cobT	cobUST	0.366024	0.999977	-0.177924	0.192913
hpt	hpt	0.365886	0.999977	-1.04908	-0.632432
cheZ	tar-tap-cheRBYZ	0.365873	0.999977	-0.372799	0.00816762
yahD	yahDEFG	0.365685	0.999977	-0.436811	-0.0526558
rlmD	rlmD	0.36556	0.999977	-0.409142	-0.0265715
ydjG	ydjLKJIHG	0.365403	0.999977	-0.567789	-0.177007
casA	casABCDE12	0.365336	0.999977	-0.504396	-0.117025
nupC	nupC	0.365282	0.999977	-0.709484	-0.311351
ycgJ	ycgJ	0.36519	0.999977	-0.303485	0.0731422
yegD	yegD	0.36424	0.999977	-0.244387	0.128174
ldrC	ldrC	0.36423	0.999977	-0.465408	-0.0812001
ygeG	ygeG	0.364016	0.999977	-0.548246	-0.159882
mtlR	mtlADR	0.363485	0.999977	-0.74452	-0.346336
yfcU	yfcUTSRQPO	0.362977	0.999977	-0.604172	-0.213897
argD	argD	0.362656	0.999977	-0.797538	-0.397386
pspF	pspF	0.362614	0.999977	-0.579496	-0.190886
dmsD	ynfEFGH-dmsD	0.362229	0.999977	-0.478378	-0.095485
ycfK	ymfTLMNROPQ-ycfK-ymfS	0.361771	0.999977	-0.447363	-0.0665646
yigE	yigE	0.361469	0.999977	-0.408575	-0.0301245
csgA	csgBAC	0.361066	0.999977	-0.447762	-0.0676479
insH-6	insH-6	0.360183	0.999977	-1.08829	-0.675275
ydhT	ydhYVWXUT	0.360083	0.999977	-0.164159	0.200014
yjbT	yjbT	0.359904	0.999977	-0.404542	-0.0278691
cadA	cadBA	0.359841	0.999977	-0.38606	-0.0104239
ymfI	ymfI	0.35979	0.999977	-0.565733	-0.180672
allA	allA	0.359704	0.999977	-0.545851	-0.161924
ucpA	ucpA	0.359468	0.999977	-0.0458915	0.311426
ybjO	ybjO-rlmC	0.359361	0.999977	-0.232443	0.134609
ymfS	ymfTLMNROPQ-ycfK-ymfS	0.359333	0.999977	-0.137644	0.22438
gspC	gspCDEFGHIJKLMO	0.359242	0.999977	-0.697618	-0.306149
potH	potFGHI	0.358952	0.999977	-0.652932	-0.264109
yjcH	acs-yjcH-actP	0.358716	0.999977	-0.208071	0.157051
sdaB	sdaCB	0.358657	0.999977	-0.823055	-0.425556
xanQ	xanQ-guaD-ghxQ	0.358501	0.999977	-0.512757	-0.131779
marC	marC	0.358417	0.999977	-0.28519	0.0837006
ymgC	ycgZ-ymgA-ariR-ymgC	0.358224	0.999977	-0.568764	-0.185109
ynbC	ynbABCD	0.358111	0.999977	-0.371746	0.00140502
ydcX	ydcX	0.357786	0.999977	-0.600399	-0.215513
hyi	gcl-hyi-glxR-ybbW-allB-ybbY-glxK	0.357731	0.999977	-0.264629	0.102491
yhdZ	yhdWXYZ	0.357344	0.999977	-0.275324	0.0919738
alpA	alpA	0.357262	0.999977	-0.358792	0.0128265
ypdA	ypdABC	0.35695	0.999977	-0.362138	0.00934529
nfsA	ybjC-nfsA-rimK-ybjN	0.356789	0.999977	-0.144892	0.21497
yeiL	yeiL	0.356658	0.999977	-0.154858	0.205399
ribE	nrdR-ribDE-nusB-thiL-pgpA	0.356259	0.999977	-8.67434	-7.86605
insI-1	insN-1I-1O-1	0.356032	0.999977	-1.11428	-0.704053
chbB	chbBCARFG	0.355786	0.999977	-0.857146	-0.460719
umuD	umuDC	0.35574	0.999977	-0.315382	0.0524256
ydfR	essQ-ydfR-rrrQ-ydfP	0.355485	0.999977	-0.17683	0.183414
hcaD	hcaEFCBD	0.355046	0.999977	-0.497483	-0.120765
nupX	nupX	0.355042	0.999977	-0.597648	-0.21565
ais	ais	0.355035	0.999977	-0.500029	-0.123187
ecpA	ecpA	0.354865	0.999977	-0.839397	-0.444827
fadR	fadR	0.354171	0.999977	-1.2869	-0.869428
ychS	ychS	0.353871	0.999977	-0.140566	0.216152
pabB	pabB-nudL	0.353122	0.999977	-0.320328	0.045123
yfaP	yfaATS_1S_2QP	0.352961	0.999977	-0.3697	-0.00180565
tdcR	tdcR	0.352938	0.999977	-0.0295847	0.320345
yafW	yafY-ykfBF-yafX-ykfGH-yafW-ykfI	0.352733	0.999977	-0.143399	0.21233
moaC	moaABCDE	0.352645	0.999977	-0.899011	-0.503517
ycgI	ymgH-ycgI	0.352461	0.999977	-0.479647	-0.106453
eco	eco	0.35245	0.999977	-0.146385	0.209218
nac	nac	0.352216	0.999977	-0.574734	-0.196771
dsbA	rdoA-dsbA	0.35217	0.999977	-0.512731	-0.138083
entH	entCEBAH	0.352154	0.999977	-0.191493	0.166194
moaA	moaABCDE	0.351946	0.999977	-0.138054	0.216606
ymgE	ymgE	0.351789	0.999977	-0.663189	-0.280988
cvpA	cvpA-purF-ubiX	0.35134	0.999977	-0.169031	0.186657
lrhA	lrhA	0.350385	0.999977	-0.328503	0.0346429
yaeQ	yaeQ-arfB-nlpE	0.350346	0.999977	-0.658142	-0.277648
argF	argF	0.349957	0.999977	-0.322758	0.0396571
yebB	yebB	0.349848	0.999977	-0.627951	-0.249548
yedW	yedWV	0.349609	0.999977	-0.084403	0.265091
pyrI	pyrLBI	0.349452	0.999977	-0.144814	0.20771
nrdH	nrdHIEF	0.349225	0.999977	-0.570775	-0.196011
ydcT	ydcSTUV-patD	0.349044	0.999977	-0.68846	-0.30767
G0-10698	G0-10698	0.347341	0.999977	-0.519489	-0.149313
yeaR	yeaR-yoaG	0.347153	0.999977	-0.730679	-0.349553
fxsA	fxsA	0.34706	0.999977	-0.877585	-0.488805
talB	talB	0.347053	0.999977	-1.03714	-0.639956
fryB	fryBC-ypdFE-fryA	0.347039	0.999977	-1.04958	-0.651752
ydaM	ydaM	0.346978	0.999977	-0.571571	-0.199011
dadA	dadAX	0.346924	0.999977	-0.451671	-0.0854886
carB	carAB	0.346923	0.999977	-0.263545	0.0927138
ydcD	rhsE-ydcD	0.346793	0.999977	-0.276443	0.080366
treR	treR	0.346652	0.999977	-0.770268	-0.387555
pdxJ	rnc-era-recO-pdxJ-acpS	0.346625	0.999977	-8.27726	-7.49945
hyfB	hyfABCDEFGHIJR-focB	0.34574	0.999977	-0.622452	-0.248447
ybbD	rhsD-ybbC-ylbH-ybbD	0.345616	0.999977	-0.312938	0.0446183
ybaL	ybaL	0.345287	0.999977	-0.372069	-0.0117218
chbC	chbBCARFG	0.345238	0.999977	-0.840697	-0.455683
fepE	fes-ybdZ-entF-fepE	0.345073	0.999977	-0.480585	-0.114728
yoaG	yeaR-yoaG	0.344681	0.999977	-0.202669	0.148137
ybaA	ybaA	0.344631	0.999977	-0.330315	0.0271739
plaP	plaP	0.344412	0.999977	-0.616076	-0.243734
fimA	fimAICDFGH	0.344147	0.999977	-0.378223	-0.0186905
yjiH	yjiHG-iadA	0.344045	0.999977	-0.333018	0.0240278
fucP	fucPIKUR	0.343988	0.999977	-0.634238	-0.261362
yagG	yagGH	0.343767	0.999977	-0.455967	-0.0927136
hypT	hypT	0.343681	0.999977	-0.55435	-0.185994
yjdP	yjdP	0.343283	0.999977	-0.540595	-0.173363
yhdH	yhdH	0.342997	0.999977	-0.310899	0.0439324
murQ	murQP-yfeW	0.3423	0.999977	-0.157315	0.188718
psuT	psuT	0.342217	0.999977	-0.360971	-0.00427798
ccmF	napFDAGHBC-ccmABCDEFGH	0.341974	0.999977	-0.329647	0.0251507
relA	relA-mazEFG	0.341945	0.999977	-0.605811	-0.236476
ribF	ribF-ileS-lspA-fkpB-ispH	0.34164	0.999977	-10.0249	-9.1603
ybhH	ybhH	0.341388	0.999977	-0.363461	-0.00746585
iraM	iraM	0.341063	0.999977	-0.211944	0.135735
rutB	rutABCDEFG	0.34092	0.999977	-0.479483	-0.117837
yjjU	yjjUV	0.340838	0.999977	-0.0200005	0.317327
yfdX	yfdX-frc-oxc-yfdVE	0.340673	0.999977	-0.512075	-0.148956
prlF	prlF-yhaV	0.340476	0.999977	-0.490503	-0.128718
dkgB	dkgB	0.34042	0.999977	-0.5569	-0.19167
pspC	pspABCDE	0.339913	0.999977	-0.294358	0.0565178
mnaT	mnaT-ydcZ	0.339842	0.999977	-0.294039	0.0567493
murE	mraZ-rsmH-ftsLI-murEF-mraY-murD-ftsW-murGC-ddlB-ftsQAZ-lpxC	0.339734	0.999977	-9.9366	-9.07852
cybB	cybB	0.33956	0.999977	-0.249231	0.0989115
ylcG	ybcN-ninE-ybcO-rusA-ylcG	0.339291	0.999977	-0.694258	-0.322912
dppA	dppABCDF	0.3392	0.999977	-0.294878	0.0553117
torR	torR	0.339171	0.999977	-0.22651	0.120045
yhcB	yhcB	0.338968	0.999977	-1.28786	-0.885539
yiiM	yiiM	0.338949	0.999977	-0.556688	-0.19294
mog	mog	0.338425	0.999977	-0.344784	0.0072638
metF	metF	0.33811	0.999977	-0.437081	-0.0804801
tfaQ	nohA-ydfN-tfaQ	0.337977	0.999977	-0.307139	0.0424759
insAB-4	insA-4AB-4B-4	0.337657	0.999977	-0.375024	-0.0221488
thiQ	sgrR-sroA-tbpA-thiPQ	0.336987	0.999977	-0.326965	0.0227053
phnC	phnCDE_1E_2FGHIJKLMNOP	0.336634	0.999977	-0.447626	-0.0919443
yahJ	yahIJ	0.336376	0.999977	-0.644853	-0.279027
yrdA	yrdA	0.336166	0.999977	-0.12168	0.216341
dxs	xseB-ispA-dxs-yajO	0.336072	0.999977	-8.83715	-8.04046
entB	entCEBAH	0.336062	0.999977	-0.886206	-0.507967
wcaE	wcaCDEF-gmd-fcl-gmm-wcaI-cpsBG-wcaJ-wzxC	0.335693	0.999977	-0.597341	-0.234704
plsX	yceD-rpmF-plsX-fabHDG-acpP-fabF	0.335682	0.999977	0.155221	0.47815
yneG	yneHG	0.335614	0.999977	-0.356488	-0.00663298
ygeI	ygeI	0.335567	0.999977	-0.341083	0.00791178
yeaG	yeaGH	0.335463	0.999977	-0.434232	-0.0804272
chaC	chaBC	0.335177	0.999977	-0.790358	-0.418057
ftsP	ftsP	0.335057	0.999977	-1.33721	-0.936198
csgB	csgBAC	0.335025	0.999977	-0.122126	0.214777
rplV	rpsJ-rplCDWB-rpsS-rplV-rpsC-rplP-rpmC-rpsQ	0.335012	0.999977	-9.26376	-8.44572
yjhI	yjhIHG	0.334858	0.999977	-0.348085	0.00057048
yphH	yphH	0.334483	0.999977	-0.27223	0.0720492
ydeQ	ydeQ	0.333824	0.999977	-0.3175	0.0285081
ycaD	ycaD	0.333489	0.999977	-0.72938	-0.361983
dusC	dusC	0.333205	0.999977	-0.251506	0.090403
ybfB	rhsC-ybfB	0.333201	0.999977	-0.360077	-0.0124456
ybhJ	ybhJ	0.333065	0.999977	-0.433829	-0.0824437
torZ	torYZ	0.332919	0.999977	-0.138252	0.197397
sdhB	sdhCDAB-sucABCD	0.332664	0.999977	-1.5922	-1.18014
ybbA	ybbAP	0.332308	0.999977	-1.08335	-0.698469
gstA	gstA	0.332182	0.999977	-0.504139	-0.149927
narZ	narZYWV	0.331968	0.999977	-0.305234	0.0382724
cspG	cspG	0.331873	0.999977	-0.396134	-0.0479274
mcrA	mcrA	0.331872	0.999977	-0.274999	0.0668167
ymgH	ymgH-ycgI	0.331808	0.999977	-0.21047	0.127877
dsdX	dsdXA	0.331766	0.999977	-0.598729	-0.239945
xdhD	ygfM-xdhD	0.33095	0.999977	-0.0394512	0.289017
frdC	frdABCD	0.33072	0.999977	-0.346871	-0.00241629
melB	melAB	0.330355	0.999977	-0.498114	-0.146047
dgoD	dgoRKADT	0.329662	0.999977	-0.738344	-0.3743
nudC	nudC-hemE-nfi	0.329492	0.999977	-0.830705	-0.46196
pldA	pldA	0.329048	0.999977	-0.444378	-0.0964521
ybjS	ybjS	0.328984	0.999977	-0.677306	-0.317159
yedJ	yedRJ	0.328754	0.999977	-0.166349	0.166619
rlmI	rlmI	0.328694	0.999977	-0.149785	0.182249
eamB	eamB	0.328433	0.999977	-0.342285	-0.000358607
pepE	pepE	0.328239	0.999977	-0.225769	0.109818
rspB	rspAB	0.327784	0.999977	-0.559622	-0.206881
folB	folB	0.3273	0.999977	-0.186309	0.146258
ybdR	ybdR	0.327297	0.999977	-0.509602	-0.159987
yfgD	bepA-yfgD	0.326993	0.999977	-0.496699	-0.148068
holE	holE	0.326431	0.999977	-0.0613507	0.263756
sseB	sseB	0.326277	0.999977	-0.647886	-0.291996
barA	barA	0.325945	0.999977	-0.378183	-0.0368508
csdA	csdAE	0.325834	0.999977	-0.858527	-0.491973
yebT	yebST	0.325826	0.999977	-0.455699	-0.110397
caiT	caiTABCDE	0.325763	0.999977	-0.685849	-0.328472
bglA	bglA	0.325747	0.999977	-0.412118	-0.0691932
gudP	gudPXD	0.325512	0.999977	-0.543972	-0.194327
elaB	elaB	0.325356	0.999977	-0.0705185	0.253997
yjgW	yjgW	0.325313	0.999977	-0.928599	-0.558871
puuC	puuDRCBE	0.325225	0.999977	-0.666875	-0.311036
ygbL	ygbLM	0.32516	0.999977	-0.414592	-0.0721239
yejB	yejABEF	0.324632	0.999977	-0.297956	0.0378322
gltJ	gltI-sroC-gltJKL	0.324211	0.999977	-0.760904	-0.40112
eutE	eutNEJG	0.324084	0.999977	-0.473261	-0.128774
yqhA	yqhA	0.324023	0.999977	-0.434355	-0.091981
bssS	bssS	0.323826	0.999977	-0.284474	0.0497975
ybeR	ybeR-djlB	0.323532	0.999977	-0.250667	0.0815272
yfjW	yfjW	0.323323	0.999977	-0.127873	0.197635
rffG	rfe-wzzE-wecBC-rffGHC-wecE-wzxE-wecF-rffT-rffM	0.323098	0.999977	0.255208	0.560282
rluA	rapA-rluA	0.323004	0.999977	-0.0628555	0.258904
gltF	gltBDF	0.322766	0.999977	-0.495779	-0.151423
yhjK	yhjK	0.322582	0.999977	-0.120948	0.203455
fimE	fimE	0.322225	0.999977	-0.47368	-0.13103
wcaM	wcaKLM	0.322192	0.999977	-0.258297	0.0729599
lacY	lacZYA	0.321991	0.999977	-0.620007	-0.269873
ratB	ratAB	0.321586	0.999977	-0.15408	0.171074
ymgF	ymgF	0.321543	0.999977	-0.565948	-0.219113
rhsC	rhsC-ybfB	0.321457	0.999977	-0.556099	-0.20987
cdaR	cdaR	0.321404	0.999977	-0.565138	-0.218485
grxA	grxA	0.320916	0.999977	-0.35414	-0.0191038
yffQ	yffQR	0.320797	0.999977	-0.309531	0.0230339
rrlE	rrsE-gltV-rrlE-rrfE	0.320654	0.999977	-1.09212	-0.718424
ypjC	ypjC	0.320571	0.999977	-0.243095	0.0857394
appC	appCBXA	0.320521	0.999977	-0.251696	0.0775428
galT	galETKM	0.320398	0.999977	-0.968141	-0.601241
mioC	asnC-mioC-mnmG-rsmG	0.320301	0.999977	-0.691113	-0.338918
aaeR	aaeR	0.32022	0.999977	-0.403117	-0.0661924
ubiI	ygfB-pepP-ubiHI	0.318978	0.999977	-1.94158	-1.52478
yehS	yehS	0.318962	0.999977	-0.198855	0.126037
arsB	arsRBC	0.318292	0.999977	-0.506277	-0.16584
yeaQ	yeaQ	0.318205	0.999977	-0.178699	0.144374
ydjO	ydjO	0.318175	0.999977	-0.648682	-0.30085
yegU	yegTUV	0.318171	0.999977	-0.030501	0.28472
manY	manXYZ	0.31802	0.999977	-0.314263	0.0157756
perR	perR	0.317904	0.999977	-0.352299	-0.0203705
ycaQ	ycaI-msbA-lpxK-ycaQ	0.317574	0.999977	-0.559662	-0.217127
micC	micC	0.317492	0.999977	-0.415096	-0.0802672
yebV	yebV	0.317275	0.999977	-0.493608	-0.154855
betA	betIBA	0.317211	0.999977	-0.431954	-0.0965167
mntH	mntH	0.317169	0.999977	-0.508797	-0.169349
hyfH	hyfABCDEFGHIJR-focB	0.317145	0.999977	-0.397598	-0.0640384
dcuD	dcuD	0.316655	0.999977	-0.480355	-0.142921
emrY	emrKY	0.316526	0.999977	-0.418406	-0.0843681
fliY	fliY	0.315925	0.999977	-0.21797	0.104894
pptA	pptA	0.315579	0.999977	-0.302239	0.0247246
mdtG	mdtG	0.315579	0.999977	-0.41629	-0.0833107
pabA	yhfG-fic-pabA	0.315464	0.999977	-0.689032	-0.341783
ada	ada-alkB	0.315104	0.999977	-0.413572	-0.0812103
yebY	yobA-yebZY	0.314863	0.999977	-0.359139	-0.0298891
mhpR	mhpR-lacI	0.314794	0.999977	-0.340677	-0.0124705
iadA	yjiHG-iadA	0.314454	0.999977	-0.959929	-0.599405
paaJ	paaABCDEFGHIJK	0.314015	0.999977	-0.459049	-0.125378
ypeA	ypeA-yfeZ	0.313996	0.999977	-0.13222	0.184193
flgL	flgKL	0.313806	0.999977	-0.619949	-0.278001
yibG	yibG	0.313804	0.999977	-0.40304	-0.072534
yfeY	yfeYX	0.313741	0.999977	-0.175679	0.142771
lpoA	lpoA	0.313732	0.999977	-0.606908	-0.265722
fsaA	fsaA	0.313721	0.999977	-0.77857	-0.428343
entC	entCEBAH	0.313647	0.999977	-0.235265	0.0862344
fliA	fliAZ-tcyJ	0.313001	0.999977	0.257869	0.552708
yfdP	yfdPQ	0.312152	0.999977	-0.188781	0.128772
yciA	yciA	0.312042	0.999977	-0.153593	0.161994
ydhY	ydhYVWXUT	0.312025	0.999977	-0.396406	-0.0680285
amiC	amiC	0.311815	0.999977	-0.062397	0.248153
mdtO	mdtNOP	0.311759	0.999977	-0.329662	-0.00507071
ybaP	ybaP	0.31169	0.999977	-0.295361	0.0273513
yafJ	yafJ	0.311439	0.999977	-0.552296	-0.216282
yehD	yehDCBA	0.311183	0.999977	-0.335976	-0.0116276
araH	araFGH	0.311138	0.999977	-0.281034	0.0403718
flgA	flgAMN	0.311049	0.999977	-0.250409	0.0692914
fdhE	fdoGHI-fdhE	0.311041	0.999977	-0.427906	-0.0988512
murR	murR	0.310666	0.999977	-0.359436	-0.0343672
gsiD	iaaA-gsiABCD	0.310417	0.999977	-0.287263	0.0337498
ydjL	ydjLKJIHG	0.310399	0.999977	-0.412048	-0.0844711
yfaD	yfaD-ypaA	0.310361	0.999977	-0.407186	-0.0799039
fimC	fimAICDFGH	0.310289	0.999977	-0.571298	-0.235433
yeaE	yeaE	0.310201	0.999977	-0.471509	-0.140994
sroA	sgrR-sroA-tbpA-thiPQ	0.31013	0.999977	-0.0973369	0.213371
allS	allS	0.309813	0.999977	-0.707646	-0.365066
ynfE	ynfEFGH-dmsD	0.309779	0.999977	-0.83857	-0.489119
pncA	ansA-pncA	0.309245	0.999977	-0.337779	-0.0152733
ymdF	ymdF	0.30874	0.999977	-0.31236	0.00830014
yneF	yneF	0.308652	0.999977	-0.601139	-0.265336
yeeA	yeeA	0.308259	0.999977	-0.198096	0.116057
yjfY	yjfY	0.308154	0.999977	-0.117032	0.19274
ilvD	ilvLXG_1G_2MEDA	0.307892	0.999977	-0.357315	-0.0351315
spy	spy	0.307422	0.999977	-0.301266	0.0174919
yagM	yagML	0.306667	0.999977	-0.852211	-0.505152
stfR	lomR_2-stfR-tfaR	0.30659	0.999977	-0.308059	0.0102252
yjgZ	yjgZ	0.306544	0.999977	-0.697686	-0.358899
sdaA	sdaA	0.306398	0.999977	-0.786642	-0.443309
ybhG	cecR-ybhGFSR	0.306113	0.999977	-0.510355	-0.181878
eutP	eutSPQTDM	0.306042	0.999977	-0.57727	-0.245336
yadD	yadD	0.305684	0.999977	-0.346773	-0.0273521
yhbP	yhbP	0.305623	0.999977	-0.509136	-0.181213
ybdL	ybdL	0.305236	0.999977	-0.30835	0.00859617
ygeN	insCD-4C-4D-4-ygeONM	0.305056	0.999977	-0.302129	0.0143086
yceK	yceK	0.304896	0.999977	-0.649591	-0.314988
kdsA	ychQA-kdsA	0.30459	0.999977	-7.43065	-6.73928
cydC	cydDC	0.304516	0.999977	-5.47196	-4.8837
yaiU	yaiU	0.304109	0.999977	-0.340884	-0.0233493
gltP	gltP	0.303911	0.999977	-0.808907	-0.466888
frvX	frvABXR	0.303722	0.999977	-0.229788	0.0815004
clpA	clpA	0.303706	0.999977	-1.08306	-0.72679
ycjV	ycjMNOPQRSTUV-ymjB	0.303379	0.999977	-0.159823	0.147432
ymfL	ymfTLMNROPQ-ycfK-ymfS	0.303351	0.999977	0.0738664	0.368766
opgB	opgB	0.303343	0.999977	-0.967809	-0.617977
yeaM	yeaM	0.303127	0.999977	-0.469801	-0.146448
ygaP	ygaVP	0.302399	0.999977	-0.351709	-0.0353132
satP	satP	0.301541	0.999977	-0.225714	0.0831788
gshB	rsmE-gshB	0.301519	0.999977	-0.345266	-0.0300892
garL	garPLRK-rnpB	0.301227	0.999977	-0.702337	-0.36862
yliF	yliF	0.301013	0.999977	-0.191033	0.115503
rlmA	rlmA	0.300977	0.999977	-0.191135	0.115371
cynS	cynTSX	0.300534	0.999977	-0.505828	-0.183168
mdlB	mdlAB	0.300361	0.999977	-0.0886061	0.211875
yfiB	yfiR-dgcN-yfiB	0.300107	0.999977	-0.185509	0.11983
ydfH	ydfH	0.299819	0.999977	-0.439196	-0.120764
cysK	cysK	0.299273	0.999977	-0.742529	-0.408647
purF	cvpA-purF-ubiX	0.298773	0.999977	-0.407004	-0.0913164
ydiB	ydiNB-aroD	0.298693	0.999977	-0.563941	-0.240057
yeaC	yeaC	0.298562	0.999977	-0.542155	-0.21955
yahM	yahM	0.29856	0.999977	-0.725961	-0.393665
rapZ	yrbG-kdsDC-lptCAB-rpoN-hpf-ptsN-rapZ-npr	0.298386	0.999977	-0.287445	0.0215498
ygbN	ygbN	0.298357	0.999977	0.00448384	0.298051
rlmF	rlmF	0.297887	0.999977	-0.455161	-0.137819
ynaK	ynaK-ydaY	0.297847	0.999977	-0.226268	0.0789615
yciU	clsA-yciU	0.297457	0.999977	-0.424487	-0.109193
ybhR	cecR-ybhGFSR	0.29744	0.999977	-0.579627	-0.256167
astB	astCADBE	0.297399	0.999977	-1.03384	-0.68647
metN	metNIQ	0.297339	0.999977	-0.332494	-0.02217
dinG	dinG	0.297331	0.999977	-0.936067	-0.59392
wcaC	wcaCDEF-gmd-fcl-gmm-wcaI-cpsBG-wcaJ-wzxC	0.297042	0.999977	-0.221562	0.0826146
astE	astCADBE	0.296271	0.999977	-0.522431	-0.203157
relE	relBE-hokD	0.295372	0.999977	-0.135112	0.162834
dauA	dauA	0.295359	0.999977	-0.380397	-0.0695259
ykgO	ykgMO	0.295193	0.999977	-0.617245	-0.294049
cysA	cysPUWAM	0.294833	0.999977	-0.726165	-0.397584
ddpB	ddpXABCDF	0.294724	0.999977	-0.619807	-0.296944
yfcQ	yfcUTSRQPO	0.29458	0.999977	-0.412884	-0.101078
yccF	yccFS	0.294548	0.999977	-0.0858751	0.208651
yhcD	yhcAD-ychE_1	0.294147	0.999977	-0.176214	0.122676
yfcL	prmB-aroC-mepA-yfcA-epmC-yfcL	0.293734	0.999977	-0.358534	-0.0504401
G0-10700	G0-10700	0.293677	0.999977	0.00960559	0.298224
eutK	eutBCLKR	0.293655	0.999977	-0.172083	0.126098
ydeT	ydeTSR	0.29363	0.999977	-0.595303	-0.274826
tolR	ybgC-tolQRA	0.293212	0.999977	-0.591289	-0.271442
bhsA	bhsA	0.292898	0.999977	-0.41814	-0.107739
yjcB	yjcB	0.292883	0.999977	-0.594604	-0.274911
cueO	cueO	0.292821	0.999977	-0.604914	-0.284738
essQ	essQ-ydfR-rrrQ-ydfP	0.292697	0.999977	-0.140309	0.155238
glcG	glcDEFGBA	0.292605	0.999977	-0.335473	-0.0297237
yigL	pldB-yigL	0.292434	0.999977	-0.582139	-0.263551
yagE	yagEF	0.2924	0.999977	-0.295346	0.00808134
yebW	yebW	0.29228	0.999977	-0.417846	-0.108077
yihI	yihI	0.292217	0.999977	-0.509152	-0.194631
gatR_2	gatR_2	0.292047	0.999977	-0.248469	0.0521322
rclC	rclABC	0.29185	0.999977	-0.313907	-0.0100514
yddE	yddE	0.291459	0.999977	-0.429231	-0.119683
yagF	yagEF	0.291335	0.999977	-0.514304	-0.200394
yphE	yphFED	0.291184	0.999977	-0.243701	0.0557873
arfA	arfA	0.291026	0.999977	-0.18933	0.107132
leuE	leuE	0.290886	0.999977	-0.691165	-0.368376
yeeD	yeeED	0.290765	0.999977	-0.102224	0.189382
yebG	yebG	0.290447	0.999977	-0.393279	-0.0866387
yejA	yejABEF	0.290161	0.999977	-0.202034	0.0942339
rlpA	rsfS-rlmH-mrdAB-rlpA	0.289972	0.999977	-0.348909	-0.0450844
ydcZ	mnaT-ydcZ	0.289927	0.999977	0.0423197	0.325463
ygiL	ygiL	0.289779	0.999977	-0.340499	-0.0373101
ycaN	ycaN	0.289495	0.999977	-0.236664	0.0607636
aroG	aroG	0.289453	0.999977	-0.371094	-0.0666169
mdtE	gadE-mdtEF	0.289218	0.999977	-0.277526	0.02178
yhcO	yhcO	0.289017	0.999977	-0.470669	-0.161376
yahH	yahH	0.288549	0.999977	-0.42183	-0.115582
yehU	yehUT	0.288143	0.999977	-0.669859	-0.350935
yfcP	yfcUTSRQPO	0.288038	0.999977	-0.339647	-0.0382438
sfsB	sfsB	0.287628	0.999977	-0.24894	0.047269
ydjJ	ydjLKJIHG	0.287373	0.999977	-0.57876	-0.265411
adhP	adhP	0.287363	0.999977	-0.279014	0.0185165
ybgI	ybgIJKL-nei	0.287351	0.999977	-0.324332	-0.0244236
cusA	cusCFBA	0.287272	0.999977	-0.458141	-0.151254
tehB	tehAB	0.286971	0.999977	-0.767073	-0.444194
hdeB	hdeAB-yhiD	0.286676	0.999977	-0.329511	-0.0300043
csgG	csgDEFG	0.286664	0.999977	-0.103124	0.18443
abgA	abgABT-ogt	0.286529	0.999977	-0.369028	-0.0675843
yecR	yecR	0.286188	0.999977	-0.213209	0.0796756
flgF	flgBCDEFGHIJ	0.285514	0.999977	-0.21454	0.0777402
ylcH	ylcH	0.285493	0.999977	-0.457102	-0.152049
gcl	gcl-hyi-glxR-ybbW-allB-ybbY-glxK	0.285404	0.999977	-0.581136	-0.26963
prmA	yhdT-panF-prmA	0.285281	0.999977	-0.266293	0.0284849
setC	setC	0.285187	0.999977	-0.231466	0.061381
npr	yrbG-kdsDC-lptCAB-rpoN-hpf-ptsN-rapZ-npr	0.284979	0.999977	-0.213367	0.0783169
mdtN	mdtNOP	0.284899	0.999977	-0.442808	-0.139102
ypjM_3	ypjM_3-yfjU	0.284693	0.999977	-0.359728	-0.0606098
agaS	agaS-kbaY-agaBCDI	0.284683	0.999977	-0.37288	-0.073079
ychO	ychO	0.284168	0.999977	-0.437308	-0.134623
phnH	phnCDE_1E_2FGHIJKLMNOP	0.283899	0.999977	-0.0163103	0.2639
yphC	yphCB	0.28378	0.999977	-0.426339	-0.124621
serX	serX	0.283506	0.999977	-8.26946	-7.55505
menA	menA-rraA	0.283395	0.999977	-0.404044	-0.103886
ydhX	ydhYVWXUT	0.283177	0.999977	-0.441093	-0.139199
btuF	mtn-btuF-yadS	0.283046	0.999977	-0.590225	-0.280597
dgcZ	dgcZ	0.282831	0.999977	-0.0617676	0.219772
uxuR	uxuR	0.282777	0.999977	-0.636873	-0.325054
dcyD	dcyD-tcyLN	0.282454	0.999977	-0.336603	-0.0409432
ltaE	poxB-ltaE-ybjT	0.28244	0.999977	-0.366501	-0.0692783
yobA	yobA-yebZY	0.282372	0.999977	-0.688134	-0.374017
yohC	yohC	0.282127	0.999977	-0.221784	0.0674928
cbl	cbl	0.281822	0.999977	-0.533698	-0.228275
ghoS	ghoST	0.281422	0.999977	-0.774627	-0.456899
rsmF	rsmF	0.281355	0.999977	-0.431056	-0.131514
yfjT	yfjR-ypjK-yfjST	0.281165	0.999977	-0.601633	-0.293284
ydfU	ydfUT	0.280644	0.999977	-1.0518	-0.720232
pntB	pntAB	0.280498	0.999977	-0.517693	-0.214437
alaS	alaS	0.280428	0.999977	-9.77544	-8.98495
hcaT	hcaT	0.280169	0.999977	-0.729366	-0.415277
yggF	cmtBA-yggPFDC	0.279875	0.999977	-0.570288	-0.264882
aceE	pdhR-aceEF-lpd	0.279569	0.999977	-4.6271	-4.10823
ybjM	ybjM	0.279568	0.999977	-0.238501	0.0490992
rdlB	rdlB	0.279442	0.999977	-0.50577	-0.204199
xapB	xapAB	0.279116	0.999977	-0.551084	-0.24745
mglC	mglBAC	0.279028	0.999977	-0.211693	0.0739536
nirD	nirBDC-cysG	0.278946	0.999977	0.000800069	0.275156
yajD	yajD	0.278344	0.999977	0.0236536	0.296203
rseX	rseX	0.278322	0.999977	-0.232399	0.0536337
narI	narGHJI	0.278264	0.999977	-0.618749	-0.312398
ykfH	yafY-ykfBF-yafX-ykfGH-yafW-ykfI	0.277615	0.999977	-0.350989	-0.0594078
ybiI	ybiI	0.277576	0.999977	-0.0807664	0.196522
yecF	yecF	0.276968	0.999977	-0.243195	0.0420538
ydcF	ydcF	0.276663	0.999977	-0.0741152	0.201911
aroE	yrdD-tsaC-aroE-yrdB	0.276434	0.999977	-1.19662	-0.861626
glpR	glpEGR	0.276216	0.999977	-0.197077	0.0849877
ykfF	yafY-ykfBF-yafX-ykfGH-yafW-ykfI	0.276127	0.999977	-0.186925	0.0945145
yafE	yafDE	0.275967	0.999977	-0.50909	-0.210819
fimF	fimAICDFGH	0.27585	0.999977	-0.448372	-0.15342
ygcE	yqcE-ygcE	0.275553	0.999977	-0.299095	-0.012312
yeaJ	yeaJ	0.275275	0.999977	-0.148183	0.130362
ymfM	ymfTLMNROPQ-ycfK-ymfS	0.275267	0.999977	-0.282999	0.00264923
lpxC	mraZ-rsmH-ftsLI-murEF-mraY-murD-ftsW-murGC-ddlB-ftsQAZ-lpxC	0.275144	0.999977	-9.66142	-8.88218
gfcD	gfcBCD	0.274878	0.999977	-0.127972	0.14911
yahL	yahL	0.274441	0.999977	-0.930196	-0.611243
yaeI	yaeI	0.274147	0.999977	-0.239004	0.0432035
pyrF	lapAB-pyrF-yciH	0.273531	0.999977	-0.423896	-0.132552
ycbU	elfDCG-ycbUVF	0.2735	0.999977	-0.207968	0.0719552
ynaJ	ynaJ	0.273286	0.999977	-0.675759	-0.371378
argT	argT-hisJQMP	0.273252	0.999977	-0.222762	0.0576941
yafD	yafDE	0.272514	0.999977	-0.201696	0.0769116
ycbV	elfDCG-ycbUVF	0.272471	0.999977	-0.388669	-0.100243
tsgA	tsgA	0.272008	0.999977	-0.588401	-0.289904
aspC	aspC	0.271937	0.999977	-1.23922	-0.906473
yciN	yciN	0.271408	0.999977	-0.235069	0.0441927
yeaN	yeaN	0.271406	0.999977	-0.718322	-0.413577
iap	iap	0.271303	0.999977	-0.34504	-0.0600835
panF	yhdT-panF-prmA	0.271243	0.999977	-0.747986	-0.441838
ymfT	ymfTLMNROPQ-ycfK-ymfS	0.270892	0.999977	-0.260302	0.0197745
yijF	yijF	0.270409	0.999977	-0.314505	-0.032052
yhhI	yhhI	0.270262	0.999977	-0.337137	-0.0536384
yjeN	yjeNO	0.269795	0.999977	-0.208851	0.0674148
ycfP	hinT-ycfL-lpoB-thiK-nagZ-ycfP	0.2696	0.999977	-0.368048	-0.0835795
yabP	yabPQ	0.269339	0.999977	-0.561317	-0.266917
rcnB	rcnAB	0.269069	0.999977	-0.4468	-0.15871
paaX	paaXY	0.268712	0.999977	-0.169868	0.10326
frwB	frwCB	0.26852	0.999977	-0.43042	-0.143742
zipA	zipA	0.268389	0.999977	-7.19071	-6.5481
ves	ves	0.268278	0.999977	-0.47692	-0.188032
nadA	nadA-pnuC	0.268275	0.999977	-0.324692	-0.0438355
rluB	rluB	0.268242	0.999977	-0.632392	-0.335341
frsA	frsA	0.267863	0.999977	-0.694791	-0.394828
nagK	nagK-cobB	0.267778	0.999977	-0.608728	-0.313389
aes	aes	0.267645	0.999977	-0.321738	-0.0416676
rplK	rplKAJL-rpoBC	0.267499	0.999977	-10.115	-9.31955
yjhH	yjhIHG	0.267226	0.999977	-0.465582	-0.178344
mglB	mglBAC	0.266847	0.999977	-0.273336	0.00338423
flgM	flgAMN	0.266787	0.999977	-0.928353	-0.61715
ydfT	ydfUT	0.26676	0.999977	-0.256849	0.018915
ariR	ycgZ-ymgA-ariR-ymgC	0.266497	0.999977	-0.365038	-0.0838314
ynbB	ynbABCD	0.26637	0.999977	-0.757381	-0.45561
sbcD	sbcDC	0.266282	0.999977	-0.626052	-0.331294
purK	purEK	0.266144	0.999977	-0.370327	-0.0891934
tpx	tpx	0.265997	0.999977	-0.923852	-0.613676
ylaB	ylaB	0.265746	0.999977	-0.969839	-0.657489
yehW	osmF-yehYXW	0.265121	0.999977	-0.180475	0.0896215
napG	napFDAGHBC-ccmABCDEFGH	0.265003	0.999977	-0.0931732	0.172201
tfaD	tfaD	0.264025	0.999977	-0.406089	-0.125188
tdcF	tdcABCDEFG	0.264014	0.999977	-0.466587	-0.182506
yfcR	yfcUTSRQPO	0.263525	0.999977	-0.475256	-0.191208
ybcV	ybcV	0.263371	0.999977	-0.293565	-0.0192532
cadB	cadBA	0.263255	0.999977	-0.562561	-0.274178
bdcR	bdcR	0.26323	0.999977	-0.298037	-0.02363
lptB	yrbG-kdsDC-lptCAB-rpoN-hpf-ptsN-rapZ-npr	0.263162	0.999977	-10.1206	-9.32921
yhhX	yhhX	0.262953	0.999977	-0.77361	-0.4744
insEF-3	insE-3EF-3F-3	0.262922	0.999977	-0.336291	-0.0601743
acpH	acpH	0.26244	0.999977	-0.178019	0.089268
treC	treBC	0.262434	0.999977	-0.92545	-0.618752
radD	radD	0.262306	0.999977	-0.17748	0.0896439
dsdC	dsdC	0.262297	0.999977	-0.188654	0.0790506
mreB	mreBCD	0.262149	0.999977	-8.53055	-7.82372
yliI	yliI	0.261848	0.999977	-0.234315	0.0353499
ssuE	ssuEADCB	0.261839	0.999977	-0.386247	-0.108578
ytfI	ytfI	0.261686	0.999977	-0.27861	-0.00677192
sgcA	sgcXBCQAER	0.261476	0.999977	-0.217089	0.0512953
ybeT	ybeT	0.261402	0.999977	-0.452351	-0.171633
uxuB	uxuAB	0.26078	0.999977	-0.450977	-0.170954
polB	polB	0.260691	0.999977	-0.480666	-0.199166
yjeH	yjeH	0.260673	0.999977	-0.355643	-0.080755
ccmE	napFDAGHBC-ccmABCDEFGH	0.260641	0.999977	-0.23014	0.038097
selC	selC	0.260317	0.999977	-0.26982	0.000185896
appB	appCBXA	0.259984	0.999977	-0.285845	-0.0153256
ydiJ	ydiJ-menI-ydiH	0.259803	0.999977	-0.587838	-0.301574
ymdB	ymdB-clsC	0.259095	0.999977	-0.479033	-0.199215
yniA	yniA	0.258773	0.999977	-0.179154	0.0845275
ygjR	ygjR	0.258601	0.999977	-0.637402	-0.349726
fkpB	ribF-ileS-lspA-fkpB-ispH	0.258532	0.999977	-7.59295	-6.93903
ccmD	napFDAGHBC-ccmABCDEFGH	0.25819	0.999977	-0.16592	0.0964802
ylcI	ylcI	0.257783	0.999977	-0.207958	0.0562523
yfiP	yfiP-patZ	0.256855	0.999977	-0.484894	-0.207005
yjbL	yjbLM	0.256742	0.999977	-0.506788	-0.227857
srlD	srlAEBD-gutM-srlR-gutQ	0.256381	0.999977	-0.218025	0.0453148
hlyE	hlyE	0.255984	0.999977	-0.568641	-0.287207
yffB	yffB-dapE-ypfN	0.255857	0.999977	-2.86993	-2.46732
yqiI	insC-5CD-5D-5-yqiGHI	0.255799	0.999977	-0.474984	-0.198674
moeA	moeAB	0.254941	0.999977	-0.480569	-0.204821
ybcM	ybcLM	0.254774	0.999977	-0.0760065	0.178236
ybiO	ybiO	0.254173	0.999977	-0.215158	0.0458236
glxK	gcl-hyi-glxR-ybbW-allB-ybbY-glxK	0.254132	0.999977	-0.722452	-0.434758
ylaC	ylaC	0.253882	0.999977	-0.331756	-0.0649164
nrdE	nrdHIEF	0.253704	0.999977	-0.441808	-0.169342
gspM	gspCDEFGHIJKLMO	0.253694	0.999977	-0.272188	-0.00867746
ybjQ	ybjQ-amiD	0.253676	0.999977	-0.536993	-0.259535
uxaB	uxaB	0.253625	0.999977	-0.270273	-0.00693266
waaU	waaQGPSBOJYZU	0.253522	0.999977	-0.400133	-0.130047
nrdG	nrdDG	0.253398	0.999977	-0.906047	-0.609406
ydjX	ydjXYZ-ynjABCD	0.253357	0.999977	-0.342065	-0.0752058
moaD	moaABCDE	0.253301	0.999977	-0.382455	-0.113523
csiD	csiD-lhgO-gabDTP	0.253085	0.999977	-0.305376	-0.0407247
kdpC	kdpFABC	0.252496	0.999977	-0.29063	-0.0273444
yfcZ	yfcZ	0.252239	0.999977	-0.547242	-0.270681
yoeF	yoeF	0.252073	0.999977	-0.379519	-0.111968
gadE	gadE-mdtEF	0.251973	0.999977	-0.263094	-0.00178314
ydiP	ydiP	0.251754	0.999977	-1.37779	-1.05792
chbA	chbBCARFG	0.251744	0.999977	-0.336766	-0.0717994
rrlC	rrsC-gltU-rrlC-rrfC	0.251726	0.999977	-8.50621	-7.81105
ampE	ampDE	0.251643	0.999977	-0.159369	0.0961406
thrA	thrLABC	0.25147	0.999977	-0.272239	-0.0109495
yhfX	yhfXW-php-yhfUTS	0.251348	0.999977	-0.398419	-0.130597
glpF	glpFKX	0.251251	0.999977	-0.767408	-0.480224
ycjS	ycjMNOPQRSTUV-ymjB	0.251171	0.999977	-0.377752	-0.111197
tfaR	lomR_2-stfR-tfaR	0.251051	0.999977	-0.343057	-0.0784509
yejK	yejK	0.250996	0.999977	-0.534735	-0.260075
yohF	yohF	0.250818	0.999977	-0.269044	-0.00857529
ycbJ	ycbJ	0.25061	0.999977	-0.498249	-0.2259
yfdE	yfdX-frc-oxc-yfdVE	0.249736	0.999977	-0.772721	-0.486771
insH-11	insH-11	0.249556	0.999977	-1.16655	-0.860019
fhuC	fhuACDB	0.249531	0.999977	-0.204591	0.0511929
apaH	lptD-surA-pdxA-rsmA-apaGH	0.249355	0.999977	-0.928885	-0.635082
aroF	aroF-tyrA	0.249209	0.999977	-0.241122	0.0162662
gmd	wcaCDEF-gmd-fcl-gmm-wcaI-cpsBG-wcaJ-wzxC	0.248915	0.999977	-0.515491	-0.243927
ydfX	dicC-ydfXW	0.248875	0.999977	-0.120057	0.130612
ymfE	ymfED	0.248828	0.999977	-0.383541	-0.119022
pepD	pepD	0.248682	0.999977	-0.598458	-0.322751
cvrA	cvrA	0.248677	0.999977	-0.0625955	0.184844
pabC	pabC-mltG-tmk-holB-ycfH	0.24858	0.999977	-0.419352	-0.153193
yjjI	yjjI	0.248226	0.999977	-0.580405	-0.306107
emrK	emrKY	0.247975	0.999977	-0.486129	-0.217053
nirC	nirBDC-cysG	0.247854	0.999977	-0.389533	-0.125672
pgpB	pgpB	0.247456	0.999977	-0.807743	-0.522226
ydeE	ydeE	0.246925	0.999977	-0.457242	-0.190739
phoB	phoBR	0.246723	0.999977	-0.496168	-0.227814
yjeF	yjeF-tsaE-amiB-mutL-miaA-hfq-hflXKC	0.246697	0.999977	-1.15787	-0.854652
yfbO	yfbO	0.246417	0.999977	-0.222272	0.0313301
yddH	yddH	0.246411	0.999977	-0.393246	-0.130632
fdnI	fdnGHI	0.245251	0.999977	-0.294197	-0.0379665
ytfQ	ytfQRT-yjfF	0.244896	0.999977	-0.248697	0.00477826
fdhD	fdhD	0.244756	0.999977	-0.255165	-0.00148899
yodD	yodD	0.244471	0.999977	-0.170449	0.0784748
ppx	ppk-ppx	0.244465	0.999977	-0.453836	-0.189972
rmuC	rmuC	0.244384	0.999977	-0.733205	-0.45469
sibE	sibE	0.244331	0.999977	-1.90876	-1.56832
yibA	rhsA-yibA	0.244208	0.999977	-0.265311	-0.0116463
rzoR	rzoR	0.243553	0.999977	-0.413178	-0.152371
ythA	ythA	0.243542	0.999977	-0.497976	-0.232707
yhjC	yhjC	0.243349	0.999977	-0.317751	-0.0621799
rplT	thrS-infC-rpmI-rplT-pheMST-ihfA	0.243114	0.999977	-8.43718	-7.75425
ggt	ggt	0.243046	0.999977	-0.593572	-0.323758
dusA	dusA	0.242954	0.999977	-0.453311	-0.190985
yjiN	mdtM-yjiN	0.242911	0.999977	-0.206987	0.0423042
cho	cho	0.242835	0.999977	-0.618462	-0.347546
fliR	fliLMNOPQR	0.242802	0.999977	-0.47436	-0.211077
yqiJ	yqiJK	0.24263	0.999977	-0.398337	-0.139235
ycdX	ycdXY	0.242471	0.999977	-0.423095	-0.162846
coaE	coaE-zapD-yacG	0.242299	0.999977	-3.92302	-3.47848
ynaE	ynaE	0.242274	0.999977	-0.144505	0.100854
ydaQ	ydaQ	0.242204	0.999977	0.0825681	0.31588
mscK	mscK	0.242044	0.999977	-0.425543	-0.165592
nrfF	nrfABCDEFG	0.241965	0.999977	0.0171634	0.253686
psrD	psrD	0.241707	0.999977	-0.459336	-0.19794
wcaD	wcaCDEF-gmd-fcl-gmm-wcaI-cpsBG-wcaJ-wzxC	0.241609	0.999977	-0.409388	-0.150724
alsB	rpiR-alsBACE	0.241443	0.999977	-0.26575	-0.0148269
yihR	yihR	0.241016	0.999977	-0.331441	-0.0774805
trmO	rcsF-trmO	0.240683	0.999977	-0.423774	-0.165277
ycdZ	ycdZ	0.24032	0.999977	-0.433405	-0.174762
yebQ	yebQ	0.240175	0.999977	-0.274579	-0.0244586
ygeV	ygeV	0.240062	0.999977	-0.587558	-0.321044
yaeP	yaeP-rof	0.239971	0.999977	-0.428932	-0.170874
yciC	yciCB	0.239826	0.999977	-0.458599	-0.199122
abpB	abpAB	0.239647	0.999977	-0.224582	0.0223739
glcE	glcDEFGBA	0.239461	0.999977	-0.343114	-0.0900925
cheB	tar-tap-cheRBYZ	0.239179	0.999977	-0.684684	-0.413932
sgcQ	sgcXBCQAER	0.238915	0.999977	-0.0386174	0.197798
ridA	ridA	0.238707	0.999977	-1.41787	-1.10893
kch	kch	0.238518	0.999977	-0.541932	-0.279368
acnA	acnA	0.238335	0.999977	-0.348863	-0.0966632
hrpB	hrpB	0.238303	0.999977	-0.467064	-0.208663
ydfZ	ydfZ	0.238104	0.999977	-0.184865	0.0584544
ghxQ	xanQ-guaD-ghxQ	0.238097	0.999977	-0.551096	-0.28847
nuoB	nuoABCEFGHIJKLMN	0.238021	0.999977	-2.57076	-2.20174
yjjJ	yjjJ	0.237392	0.999977	-0.466054	-0.208617
wbbK	wbbIJK	0.23729	0.999977	-0.105149	0.133152
yhbV	yhbUV	0.236906	0.999977	-0.148005	0.0921726
dosP	dosCP	0.236836	0.999977	-0.370126	-0.118304
hyaD	hyaABCDEF	0.236678	0.999977	-0.287065	-0.039781
nrdD	nrdDG	0.236609	0.999977	-0.348938	-0.0984606
ybcL	ybcLM	0.236592	0.999977	-0.127188	0.111577
ydjZ	ydjXYZ-ynjABCD	0.236568	0.999977	-0.694265	-0.425618
yciX	ymiA-yciX	0.236566	0.999977	-0.151243	0.0887645
bglG	bglGFB	0.235959	0.999977	-0.207228	0.0351257
yafY	yafY-ykfBF-yafX-ykfGH-yafW-ykfI	0.235914	0.999977	-0.402411	-0.149808
yafV	yafV	0.23533	0.999977	-0.056743	0.177045
ybfK	ybfK	0.234709	0.999977	-0.335395	-0.087531
sfmD	sfmCD	0.234705	0.999977	-0.373705	-0.123826
yafT	yafT	0.234427	0.999977	-0.514634	-0.257599
eptC	eptC	0.234423	0.999977	-0.442054	-0.188851
yffN	yffMN	0.234264	0.999977	-0.402922	-0.151942
yfiH	rluD-yfiH	0.234198	0.999977	-0.658217	-0.39384
yaaI	yaaI	0.234078	0.999977	-0.193509	0.0462404
yfbS	yfbS	0.233942	0.999977	-0.471518	-0.217242
rcsC	rcsC	0.233656	0.999977	-0.15774	0.079701
yafC	yafC	0.233515	0.999977	-0.280411	-0.0366401
truD	truD	0.233442	0.999977	-0.349316	-0.101984
ybhP	ybhP-clsB-ybhN	0.233212	0.999977	-0.289924	-0.045955
glgB	glgBXCAP	0.232985	0.999977	-0.39275	-0.143585
yphA	yphA	0.232736	0.999977	-0.606795	-0.346591
yedD	yedD	0.232284	0.999977	-0.151946	0.0838183
gatB	gatYZABCD	0.231769	0.999977	-0.199478	0.0382785
blr	blr	0.231745	0.999977	-0.12888	0.105128
napA	napFDAGHBC-ccmABCDEFGH	0.231691	0.999977	-0.57878	-0.321098
uxuA	uxuAB	0.231525	0.999977	-0.603561	-0.344738
moaE	moaABCDE	0.231482	0.999977	-0.118555	0.114646
gatR_1	gatR_1	0.231226	0.999977	-0.302232	-0.0595993
chiX	chiX	0.231166	0.999977	-0.990751	-0.71187
sokC	sokC	0.231017	0.999977	-0.032299	0.195888
ansP	ansP	0.230745	0.999977	-0.595794	-0.33816
ydiV	ydiV	0.230073	0.999977	-0.267186	-0.0275541
yojO	yojO	0.22973	0.999977	-0.613945	-0.356369
hyfD	hyfABCDEFGHIJR-focB	0.229578	0.999977	-0.409863	-0.163202
yegP	yegP	0.228917	0.999977	-0.0921838	0.137063
yqjD	yqjCDEK	0.228898	0.999977	0.0156011	0.239144
yhiJ	yhiJ	0.228842	0.999977	-0.208007	0.0272722
queG	queG	0.228759	0.999977	-0.227526	0.00870094
ygjJ	ygjJK	0.228595	0.999977	-0.446791	-0.199165
ybcW	ybcW	0.227989	0.999977	-0.450827	-0.203593
tbpA	sgrR-sroA-tbpA-thiPQ	0.227799	0.999977	-0.258641	-0.0217332
ybhD	ybhD	0.227635	0.999977	-0.559753	-0.30713
uspA	uspA	0.227444	0.999977	-0.230747	0.00433456
aslB	aslB	0.227268	0.999977	-0.60061	-0.346198
ykiA	ykiA	0.226901	0.999977	-0.0702757	0.1558
hflK	yjeF-tsaE-amiB-mutL-miaA-hfq-hflXKC	0.226396	0.999977	-0.801911	-0.537757
ydhF	ydhF	0.226379	0.999977	-0.146117	0.0834365
frdB	frdABCD	0.22619	0.999977	-0.12815	0.100267
ydjF	ydjF	0.226144	0.999977	-0.209304	0.0233465
ypjM_2	ypjM_1M_2	0.226127	0.999977	-0.813159	-0.54868
ybgE	cydX-ybgE	0.226006	0.999977	-0.606255	-0.352808
tesB	tesB	0.225428	0.999977	-0.561368	-0.310866
btuE	btuCED	0.225423	0.999977	-0.313356	-0.0759382
mdaB	mdaB	0.225397	0.999977	-0.129501	0.098195
alaC	alaC	0.225374	0.999977	-0.37138	-0.130951
mltA	mltA	0.22525	0.999977	-0.295812	-0.0594919
ycdT	ycdT	0.225187	0.999977	-0.474742	-0.229049
yjhX	yjhX	0.225003	0.999977	-0.346622	-0.107869
gabD	csiD-lhgO-gabDTP	0.224739	0.999977	-0.146156	0.08176
yeiI	yeiI	0.224646	0.999977	-0.463989	-0.219404
ybaS	ybaST	0.224542	0.999977	-0.331012	-0.0935434
yhaO	yhaOM	0.224419	0.999977	-0.717577	-0.459846
pepB	pepB	0.224404	0.999977	-0.740799	-0.481859
ynfC	ynfC	0.224302	0.999977	-0.636747	-0.383396
yccS	yccFS	0.224106	0.999977	-0.37013	-0.131034
yeaL	yeaL	0.223927	0.999977	-0.193527	0.0360751
yoeE	yoeE	0.223859	0.999977	0.123414	0.336232
gltK	gltI-sroC-gltJKL	0.223824	0.999977	-0.2622	-0.0290791
ygbJ	ygbJK	0.223466	0.999977	-0.129858	0.0959261
dapB	dapB	0.223288	0.999977	-6.17928	-5.63494
gutM	srlAEBD-gutM-srlR-gutQ	0.223137	0.999977	-0.510602	-0.265067
envR	envR	0.222876	0.999977	-0.274808	-0.0419699
sbp	sbp	0.222846	0.999977	-0.450996	-0.208896
borD	borD	0.222763	0.999977	-0.261596	-0.0295666
rcsB	rcsDB	0.222635	0.999977	-0.548157	-0.301144
ydcJ	ydcJ	0.222135	0.999977	-0.739004	-0.482427
insAB-6	yhhZ-yrhA-insA-6AB-6B-6	0.222055	0.999977	-0.405731	-0.166808
ygfM	ygfM-xdhD	0.222034	0.999977	0.00934848	0.226359
yjaH	yjaH	0.221987	0.999977	-0.594393	-0.345589
pgrR	pgrR	0.221853	0.999977	-0.699978	-0.445741
ydeK	ydeK	0.221747	0.999977	-0.456952	-0.215636
thrB	thrLABC	0.221743	0.999977	-0.171903	0.0543757
waaL	rfaD-waaFCL	0.221572	0.999977	-0.413701	-0.174841
mhpF	mhpABCDFE	0.221397	0.999977	-0.438047	-0.198078
insD	insD	0.221263	0.999977	-0.331175	-0.096976
sgcC	sgcXBCQAER	0.220855	0.999977	-0.705958	-0.452403
cysB	cysB	0.220652	0.999977	-0.499368	-0.25691
rhsD	rhsD-ybbC-ylbH-ybbD	0.220237	0.999977	-2.79663	-2.43349
cmtA	cmtBA-yggPFDC	0.220147	0.999977	-0.859988	-0.599019
lsrF	lsrACDBFG-tam	0.220024	0.999977	-0.27803	-0.0478729
puuA	puuAP	0.219693	0.999977	-0.358219	-0.124164
ycfT	ycfT	0.219301	0.999977	-0.301146	-0.070492
ampG	yajG-ampG	0.219029	0.999977	-0.291357	-0.0614914
frvA	frvABXR	0.218968	0.999977	-0.271522	-0.0427638
yehI	molR_3-yehI	0.218817	0.999977	-0.444771	-0.207027
ssuD	ssuEADCB	0.218625	0.999977	-0.339305	-0.107315
actP	acs-yjcH-actP	0.218139	0.999977	0.117122	0.324553
ybdF	ybdF	0.218132	0.999977	-0.197857	0.0261808
yrhB	yrhB	0.217866	0.999977	-0.450494	-0.2134
ydiR	ydiQRST-fadK	0.217793	0.999977	-0.16808	0.0540482
insAB-2	insAB-2A-2B-2-afuBC	0.217766	0.999977	-0.609718	-0.364326
msrC	msrC	0.217599	0.999977	-0.0156015	0.19829
mgtL	mgtLA	0.217552	0.999977	-0.746118	-0.493747
galM	galETKM	0.217329	0.999977	-0.4297	-0.194238
rmf	rmf	0.217285	0.999977	-0.272606	-0.045473
yeaP	yeaP	0.217198	0.999977	-0.207826	0.0158029
ydfN	nohA-ydfN-tfaQ	0.217083	0.999977	-0.266265	-0.0396685
guaC	guaC	0.216838	0.999977	-0.583153	-0.34009
tusD	yheO-tusDCB	0.216388	0.999977	-7.85361	-7.22804
proX	proVWX	0.216155	0.999977	-0.255446	-0.0303472
ydiY	ydiY	0.216144	0.999977	-0.277742	-0.051479
yahF	yahDEFG	0.216069	0.999977	-0.618062	-0.373927
chbF	chbBCARFG	0.216021	0.999977	-0.154432	0.0652056
ynaA	ynaA-lomR_1	0.21591	0.999977	-0.242357	-0.0181934
mpl	mpl	0.215823	0.999977	-0.153186	0.0661877
ycjQ	ycjMNOPQRSTUV-ymjB	0.215805	0.999977	-0.335547	-0.106574
trpE	trpLEDCBA	0.215462	0.999977	-0.815827	-0.561871
dpiB	dpiBA	0.215433	0.999977	-0.606972	-0.364057
focA	focA-pflB	0.215364	0.999977	-1.08907	-0.820806
gatY	gatYZABCD	0.214983	0.999977	0.134282	0.337654
ybgJ	ybgIJKL-nei	0.214924	0.999977	-0.106855	0.109175
yffO	yffOP	0.214564	0.999977	-0.0703952	0.143352
yegI	yegI	0.214392	0.999977	-0.283198	-0.0583981
ybcC	ybcC	0.214077	0.999977	-0.224479	-0.00309151
yeeE	yeeED	0.214027	0.999977	-0.582841	-0.342605
atoE	atoDAEB	0.21399	0.999977	-0.439211	-0.206586
yncD	yncD	0.213841	0.999977	-0.00920609	0.200592
bglJ	yjjQ-bglJ	0.213642	0.999977	-0.290508	-0.0660725
ydcL	ydcL	0.213338	0.999977	-0.288185	-0.0641761
yjfK	yjfKLMC	0.21332	0.999977	-0.702829	-0.456973
yfiE	yfiE	0.21329	0.999977	0.0335943	0.240584
cpsG	wcaCDEF-gmd-fcl-gmm-wcaI-cpsBG-wcaJ-wzxC	0.213253	0.999977	-0.415031	-0.184418
phnI	phnCDE_1E_2FGHIJKLMNOP	0.213183	0.999977	-0.480016	-0.246046
ldtC	ldtC	0.213176	0.999977	-0.391573	-0.162274
ytfE	ytfE	0.213079	0.999977	-0.162771	0.054364
djlC	ybeU-djlC	0.212609	0.999977	-0.378294	-0.150262
ppdA	ppdAB-ygdB-ppdC-recC	0.212583	0.999977	-0.751727	-0.504029
napD	napFDAGHBC-ccmABCDEFGH	0.212478	0.999977	-0.405679	-0.176334
ydbJ	ydbJ	0.212281	0.999977	-0.0997384	0.113275
fixX	fixABCX	0.21206	0.999977	-0.136695	0.0780468
kdpD	kdpDE	0.21203	0.999977	-0.488502	-0.255237
yhfK	yhfK	0.211698	0.999977	-0.381506	-0.154215
pqiB	pqiAB	0.21154	0.999977	-0.420898	-0.191688
kdpF	kdpFABC	0.211495	0.999977	-0.54953	-0.313582
yehR	yehR	0.211389	0.999977	-0.504569	-0.271097
narJ	narGHJI	0.211091	0.999977	-0.49434	-0.261706
ygeP	ygeP	0.210962	0.999977	-0.286898	-0.0653331
yggI	yggI	0.210915	0.999977	-0.562139	-0.326106
yhiI	yhiI-rbbA-yhhJ	0.210909	0.999977	-0.194203	0.0224205
yafK	yafK	0.210669	0.999977	-0.4289	-0.200139
yjgR	yjgR	0.210596	0.999977	-0.187734	0.0282361
yobH	yobH	0.210188	0.999977	0.0885733	0.289562
ddpF	ddpXABCDF	0.210184	0.999977	-0.36054	-0.135869
ldcA	ldcA	0.210029	0.999977	-0.289287	-0.0685285
garP	garPLRK-rnpB	0.209916	0.999977	-0.566202	-0.330953
argG	argG	0.209891	0.999977	-0.139495	0.0732256
serU	serU	0.209441	0.999977	-0.126614	0.0849773
yiiS	yiiS-uspD	0.209176	0.999977	-0.638737	-0.400403
yghG	yghG	0.20882	0.999977	-0.0476021	0.159201
elfA	elfA	0.20882	0.999977	-0.584029	-0.348936
cstA	cstA	0.20853	0.999977	-0.557452	-0.32405
kdgK	kdgK	0.208467	0.999977	-0.133699	0.077292
aspA	aspA-dcuA	0.208446	0.999977	-1.37127	-1.09504
nusB	nrdR-ribDE-nusB-thiL-pgpA	0.20844	0.999977	-8.12442	-7.49254
rpiB	rpiB	0.208287	0.999977	-0.191122	0.0227184
mdtJ	mdtJI	0.208276	0.999977	-0.298123	-0.0786511
rutD	rutABCDEFG	0.208248	0.999977	-0.27494	-0.056719
paoB	paoABCD	0.208225	0.999977	-0.489947	-0.26041
ybjP	ybjP	0.208218	0.999977	-0.765239	-0.521192
ycjX	ycjXF-tyrR	0.208153	0.999977	-0.433349	-0.206868
ecpR	ecpR	0.20804	0.999977	-0.525857	-0.294611
macA	macAB	0.208038	0.999977	-0.292748	-0.0737966
otsA	otsBA	0.207813	0.999977	-0.391109	-0.167196
yfbM	yfbM	0.207695	0.999977	-0.220516	-0.00571785
bcsZ	bcsABZC	0.207419	0.999977	-0.579972	-0.346494
C0299	C0299	0.207216	0.999977	-0.220066	-0.00577082
narX	narXL	0.207121	0.999977	-0.342641	-0.121977
yaiW	sbmA-yaiW	0.207113	0.999977	-0.475302	-0.247649
yeiS	sanA-yeiS	0.207091	0.999977	-0.00814437	0.194849
queC	queC	0.207055	0.999977	-0.131174	0.078272
yliE	yliE	0.207039	0.999977	-0.389556	-0.1665
ynjB	ydjXYZ-ynjABCD	0.206691	0.999977	-0.176159	0.0352957
gadY	gadY	0.206654	0.999977	-0.163377	0.0473674
ydcI	ydcI	0.206638	0.999977	-0.566839	-0.334833
ygeW	ygeW	0.205978	0.999977	-0.547376	-0.317057
ptrB	ptrB	0.205915	0.999977	-0.398702	-0.176286
psiE	psiE	0.205554	0.999977	-0.334448	-0.115782
ssb	ssb	0.205504	0.999977	-8.17225	-7.54078
ryfA	ryfA	0.205227	0.999977	0.169306	0.361077
rutC	rutABCDEFG	0.205089	0.999977	0.193505	0.383861
mdtK	mdtK	0.204982	0.999977	-0.432622	-0.209351
yjcZ	crfC-yjcZ	0.204968	0.999977	-0.398758	-0.177286
ycjF	ycjXF-tyrR	0.204956	0.999977	-0.372454	-0.152381
paaA	paaABCDEFGHIJK	0.204743	0.999977	-0.27241	-0.0578255
ycjG	ycjG	0.204252	0.999977	-0.284243	-0.0695255
umpG	umpG-pcm	0.204186	0.999977	-0.469477	-0.245057
ybeQ	ybeQ	0.204107	0.999977	-0.422891	-0.201007
mcrC	mcrBC	0.203982	0.999977	-0.118474	0.0872305
torC	torCAD	0.203704	0.999977	-0.388384	-0.168723
ulaG	ulaG	0.203416	0.999977	-0.437617	-0.215647
fdnH	fdnGHI	0.203352	0.999977	-0.164517	0.0429859
hisC	hisLGDCBHAFI	0.203258	0.999977	-0.539053	-0.311891
hokD	relBE-hokD	0.203227	0.999977	0.168802	0.358601
preA	preTA	0.203158	0.999977	-0.251154	-0.0392758
yebZ	yobA-yebZY	0.202745	0.999977	-0.552682	-0.325315
ydiN	ydiNB-aroD	0.202578	0.999977	-0.390257	-0.171623
yiaL	yiaKLMNO-lyxK-sgbHUE	0.202522	0.999977	-0.10525	0.0982969
eutT	eutSPQTDM	0.202431	0.999977	-0.329451	-0.11417
fhuD	fhuACDB	0.202011	0.999977	-0.375747	-0.158444
srlR	srlAEBD-gutM-srlR-gutQ	0.201953	0.999977	-0.732478	-0.496422
frmB	frmRAB	0.201881	0.999977	-0.683444	-0.450046
rrrD	essD-rrrD-rzpD	0.201849	0.999977	-0.0156883	0.182463
trpD	trpLEDCBA	0.201843	0.999977	-0.268493	-0.0570152
mdtM	mdtM-yjiN	0.201731	0.999977	-0.252853	-0.0423125
mdlA	mdlAB	0.201664	0.999977	-0.419612	-0.200343
yijE	yijE	0.20116	0.999977	-0.541247	-0.316068
yecD	yecDE	0.201013	0.999977	-0.366201	-0.1504
yadS	mtn-btuF-yadS	0.200852	0.999977	-0.640082	-0.409999
ycaI	ycaI-msbA-lpxK-ycaQ	0.200801	0.999977	-0.680804	-0.448624
agaA	kbaZ-agaVWA	0.200775	0.999977	-0.61095	-0.38248
yfeX	yfeYX	0.200763	0.999977	-0.697965	-0.464919
atl	atl	0.200585	0.999977	-0.344775	-0.130532
ybjJ	ybjJI	0.200576	0.999977	-0.311578	-0.0990948
dcuS	dcuSR	0.200376	0.999977	-0.129802	0.0728943
mdtA	mdtABCD-baeSR	0.200361	0.999977	-0.0524055	0.146195
mdfA	mdfA	0.200346	0.999977	-0.0449582	0.153234
eutH	eutHA	0.200228	0.999977	-0.147297	0.0561745
wcaB	wza-wzb-wzc-wcaAB	0.20009	0.999977	-0.239458	-0.0312632
yfeD	yfeCD	0.199996	0.999977	-0.392943	-0.176748
caiF	caiF	0.199922	0.999977	-0.343688	-0.130165
gpt	gpt	0.199899	0.999977	-0.479802	-0.259123
yghD	yghED	0.199835	0.999977	-0.347233	-0.13361
yeaI	yeaI	0.199827	0.999977	-0.571599	-0.346152
ssuB	ssuEADCB	0.199732	0.999977	-0.500344	-0.278749
eutM	eutSPQTDM	0.199623	0.999977	-0.66367	-0.433572
dpiA	dpiBA	0.199517	0.999977	-0.208487	-0.00249908
yigI	yigI	0.199458	0.999977	0.0483333	0.240717
wcaL	wcaKLM	0.199337	0.999977	-0.419004	-0.202094
glpX	glpFKX	0.19925	0.999977	-0.166517	0.036991
lomR_2	lomR_2-stfR-tfaR	0.199144	0.999977	-0.554045	-0.330206
yahE	yahDEFG	0.199109	0.999977	-0.57303	-0.348226
gnd	gnd	0.199006	0.999977	-0.502894	-0.281891
ybhL	ybhL	0.198809	0.999977	-0.431322	-0.21429
metL	metBL	0.198622	0.999977	-0.399591	-0.18442
flgG	flgBCDEFGHIJ	0.1985	0.999977	-0.0697236	0.12793
sugE	sugE	0.198248	0.999977	0.0433464	0.234784
afuB	insAB-2A-2B-2-afuBC	0.19788	0.999977	-0.382771	-0.169228
trpC	trpLEDCBA	0.197781	0.999977	-0.328915	-0.11831
insCD-2	insCD-2C-2D-2	0.197697	0.999977	-0.433619	-0.217578
C0664	C0664	0.197644	0.999977	0.12119	0.307918
iraD	iraD	0.1976	0.999977	-0.292543	-0.0840384
ybhM	ybhM	0.197241	0.999977	-0.849773	-0.612243
nuoM	nuoABCEFGHIJKLMN	0.197204	0.999977	-2.64971	-2.31733
hypF	hydN-hypF	0.197179	0.999977	-0.518914	-0.298893
renD	renD-emrE	0.19696	0.999977	-0.23525	-0.0304069
metR	metR	0.196929	0.999977	-0.153194	0.0472905
cysD	cysDNC	0.196896	0.999977	-0.37327	-0.161212
mdtD	mdtABCD-baeSR	0.196849	0.999977	-0.191264	0.0111484
cbrC	cbrBC	0.1967	0.999977	-0.529167	-0.309084
yffR	yffQR	0.196628	0.999977	-0.280831	-0.0739155
elfC	elfDCG-ycbUVF	0.196611	0.999977	-0.17788	0.0235891
rhtC	rhtC	0.196588	0.999977	-0.644543	-0.418488
yncM	yncM	0.196572	0.999977	-1.56335	-1.28887
yacH	yacH	0.19642	0.999977	-0.287673	-0.0806049
sokB	sokB	0.195492	0.999977	-0.141593	0.0568436
aldA	aldA	0.195396	0.999977	-0.540064	-0.320711
cobB	nagK-cobB	0.195135	0.999977	-0.33663	-0.128264
yneK	yneK	0.195041	0.999977	-0.467957	-0.25276
yoaE	yoaE	0.194935	0.999977	-0.216875	-0.015025
yfdG	yfdGHI	0.194861	0.999977	-0.143206	0.0546843
ansA	ansA-pncA	0.194583	0.999977	-0.0549608	0.137998
ydeA	ydeA	0.194532	0.999977	-0.260695	-0.0569372
paoD	paoABCD	0.194505	0.999977	-0.438284	-0.225188
ynjC	ydjXYZ-ynjABCD	0.194464	0.999977	-0.335481	-0.127848
eutD	eutSPQTDM	0.194293	0.999977	-0.483816	-0.268531
cpdB	cpdB	0.194241	0.999977	-0.478537	-0.263582
yohD	yohD	0.194053	0.999977	-0.453936	-0.240466
allE	allDCE	0.194015	0.999977	-0.538289	-0.320409
rihB	rihB	0.193774	0.999977	-0.267734	-0.064363
nadC	nadC	0.193188	0.999977	-0.38175	-0.172951
sibA	sibA	0.193184	0.999977	-0.254157	-0.0520921
uxaA	uxaCA	0.192859	0.999977	-0.279651	-0.0765664
ybdH	ybdH	0.192759	0.999977	-0.285931	-0.0826157
ydeS	ydeTSR	0.192618	0.999977	-0.247698	-0.0465387
paaF	paaABCDEFGHIJK	0.192544	0.999977	-0.366904	-0.159532
csrD	csrD	0.19198	0.999977	-0.286321	-0.0837632
gadC	gadBC	0.191645	0.999977	-0.408443	-0.199781
frc	yfdX-frc-oxc-yfdVE	0.191622	0.999977	-0.552254	-0.33603
glk	glk	0.191575	0.999977	-0.502034	-0.288505
arfB	yaeQ-arfB-nlpE	0.191564	0.999977	-0.0551946	0.134758
yhbQ	yhbQ	0.191519	0.999977	-0.0681021	0.122487
nhoA	nhoA	0.191473	0.999977	-0.395828	-0.188002
htrE	yadV-htrE	0.191454	0.999977	-0.213212	-0.0150356
yidF	yidHGF	0.191118	0.999977	-0.322267	-0.118675
yfbR	alaA-yfbR	0.190821	0.999977	0.0612539	0.244323
metH	metH	0.190716	0.999977	-3.32032	-2.95909
yddL	yddLKJ	0.190672	0.999977	0.21456	0.389394
yecA	yecA	0.190627	0.999977	-0.0547506	0.134242
dtpC	dtpC	0.19055	0.999977	-0.238153	-0.0395646
yhjD	yhjD	0.190362	0.999977	-0.324521	-0.121567
yncG	yncG	0.190348	0.999977	-0.375263	-0.169646
hsrA	yieP-hsrA	0.190251	0.999977	-0.246078	-0.0473715
yhgF	yhgF	0.190226	0.999977	-0.729402	-0.505232
yccU	yccU	0.189875	0.999977	-0.0491915	0.138756
ycfJ	ycfJ	0.189588	0.999977	-0.321386	-0.11937
nfi	nudC-hemE-nfi	0.189444	0.999977	-0.48935	-0.278621
mokC	mokC-hokC	0.189071	0.999977	-0.060035	0.127681
yfcF	yfcF	0.188581	0.999977	-0.192198	0.00199778
yccJ	wrbA-yccJ	0.1885	0.999977	-0.342561	-0.140516
acrF	acrEF	0.188348	0.999977	-0.400434	-0.19549
ydhS	ydhS	0.188333	0.999977	-0.359865	-0.157075
ydaS	ydaSTUVW-rzpR	0.188291	0.999977	-0.154715	0.037214
sodA	sodA	0.188149	0.999977	-0.946536	-0.712994
eutJ	eutNEJG	0.187807	0.999977	-0.765119	-0.541484
hicB	hicAB	0.187762	0.999977	-0.345117	-0.143675
pspB	pspABCDE	0.187662	0.999977	-0.348826	-0.147288
adeD	adeD	0.18756	0.999977	-0.412458	-0.207667
gspK	gspCDEFGHIJKLMO	0.187491	0.999977	-0.170539	0.0214243
cusR	cusRS	0.187378	0.999977	-0.326375	-0.126306
yjgL	yjgL	0.1872	0.999977	-0.44871	-0.242367
kefF	kefFC	0.187178	0.999977	-0.160864	0.0302768
yddK	yddLKJ	0.187174	0.999977	-0.254196	-0.0581372
syd	syd	0.186796	0.999977	-0.152802	0.0375327
pphB	pphB	0.186739	0.999977	-0.678098	-0.46012
ygeA	araE-ygeA	0.186467	0.999977	-0.190814	0.00119612
argR	argR	0.186404	0.999977	-2.72993	-2.40412
kbaZ	kbaZ-agaVWA	0.186094	0.999977	-0.108669	0.0786358
metJ	metJ	0.185845	0.999977	-2.96808	-2.63028
tqsA	tqsA	0.185786	0.999977	-0.628011	-0.413626
ynjF	ynjF	0.185756	0.999977	-0.448203	-0.24333
ygcN	ygcNOP	0.185745	0.999977	-0.41814	-0.214863
pmrR	pmrR	0.18558	0.999977	-0.0857676	0.0998152
ybiC	ybiC	0.185577	0.999977	-0.176179	0.0141693
fre	fre	0.185415	0.999977	-2.74393	-2.41837
yjhP	yjhP	0.18537	0.999977	-0.341541	-0.142679
ompW	ompW	0.185208	0.999977	-0.20014	-0.00889669
yihF	yihF	0.185039	0.999977	-0.378764	-0.17827
yeaK	yeaK	0.184902	0.999977	-0.130607	0.0566627
baeR	mdtABCD-baeSR	0.184684	0.999977	0.0801964	0.256131
ivy	ivy	0.18462	0.999977	-0.343328	-0.145121
yaeR	yaeR	0.184495	0.999977	-0.213963	-0.0227039
tatE	tatE	0.184347	0.999977	-0.221187	-0.0296951
tadA	pgpC-tadA	0.18416	0.999977	-0.948614	-0.71895
yfeO	yfeO	0.184019	0.999977	-0.539943	-0.331969
ycjD	ycjD	0.183902	0.999977	0.0805292	0.255664
yihN	yihN	0.183444	0.999977	-0.7885	-0.567994
zraP	zraP	0.183159	0.999977	-0.139604	0.046398
gor	gor	0.182594	0.999977	-0.427	-0.226407
grcA	grcA	0.182241	0.999977	-0.374689	-0.177208
ttdB	ttdABT	0.182203	0.999977	-0.249676	-0.0588252
pspA	pspABCDE	0.1816	0.999977	-0.195644	-0.00824475
rfbX	rfbBDACX	0.181293	0.999977	-0.0877324	0.0936685
glpE	glpEGR	0.180877	0.999977	-0.216442	-0.0286688
cof	cof	0.180404	0.999977	-0.447248	-0.247777
yehC	yehDCBA	0.180344	0.999977	-0.210674	-0.0237385
hyfC	hyfABCDEFGHIJR-focB	0.180253	0.999977	-0.509809	-0.307189
purC	purC	0.180098	0.999977	-0.453543	-0.254045
djlB	ybeR-djlB	0.179937	0.999977	-0.222371	-0.0352249
zapB	zapB	0.17984	0.999977	-0.704814	-0.492325
yadG	yadGH	0.179815	0.999977	-0.483194	-0.282416
ybdK	ybdK	0.179772	0.999977	-0.49209	-0.290886
agaW	kbaZ-agaVWA	0.179403	0.999977	-0.257138	-0.068692
glnQ	glnHPQ	0.179126	0.999977	-0.232533	-0.0456622
sfsA	sfsA-dksA-gluQ	0.178864	0.999977	-0.388295	-0.193472
ybhS	cecR-ybhGFSR	0.178824	0.999977	-0.639692	-0.431651
narU	narU	0.178785	0.999977	-0.120194	0.0604116
yfaY	yfaY	0.178594	0.999977	-0.224754	-0.0388246
phoE	phoE	0.178569	0.999977	-0.829275	-0.611493
pspE	pspABCDE	0.178468	0.999977	-0.113865	0.0660891
lit	lit	0.178412	0.999977	-0.574026	-0.36986
hisA	hisLGDCBHAFI	0.17837	0.999977	-0.441166	-0.244049
fumC	fumAC	0.178291	0.999977	-0.371782	-0.178403
ymfP	ymfTLMNROPQ-ycfK-ymfS	0.178073	0.999977	-0.952543	-0.728758
mazG	relA-mazEFG	0.17806	0.999977	-0.0778985	0.0997517
pcm	umpG-pcm	0.17789	0.999977	-0.55776	-0.354974
psiF	phoA-psiF	0.176993	0.999977	-0.401505	-0.207856
yfcS	yfcUTSRQPO	0.176928	0.999977	-0.811847	-0.596625
gntP	gntP	0.176812	0.999977	-0.547279	-0.346125
fruA	fruBKA	0.176801	0.999977	-0.0191789	0.154116
betI	betIBA	0.176716	0.999977	-0.561209	-0.359415
ydfD	dicB-ydfDE-insD-intQ	0.176693	0.999977	-0.155198	0.0251622
IS128	IS128	0.176528	0.999977	-0.261631	-0.0758231
yeaY	tsaB-yeaY	0.176417	0.999977	-0.178334	0.00297054
galF	galF	0.176228	0.999977	0.00471259	0.176174
waaH	waaH	0.176097	0.999977	-0.549394	-0.348842
pinR	pinR	0.176067	0.999977	-0.692653	-0.484577
ycjN	ycjMNOPQRSTUV-ymjB	0.176014	0.999977	-0.517351	-0.318572
lsrB	lsrACDBFG-tam	0.175973	0.999977	-0.267322	-0.0817688
yjbJ	yjbJ	0.175967	0.999977	-0.276111	-0.0900997
yhcF	ychE_2-yhcF	0.175629	0.999977	-0.173123	0.00711834
ydfC	ydfABC	0.175461	0.999977	-0.258105	-0.0735503
amtB	glnK-amtB	0.175442	0.999977	-0.482505	-0.286135
ynfD	ynfD	0.175196	0.999977	-0.349838	-0.16071
yfjQ	yfjPQ	0.175081	0.999977	-0.0941613	0.0813686
yjfZ	yjfZ	0.174837	0.999977	-0.26168	-0.0775598
panD	panD	0.174829	0.999977	-0.0678614	0.106029
intZ	intZ	0.1748	0.999977	-0.218755	-0.0369357
yraI	yraIJK	0.174366	0.999977	-0.336305	-0.14872
insL-3	insL-3	0.174328	0.999977	-0.666767	-0.461795
elfG	elfDCG-ycbUVF	0.174158	0.999977	-0.270701	-0.0867841
yggC	cmtBA-yggPFDC	0.173964	0.999977	0.0470591	0.214024
ryeA	ryeA	0.173571	0.999977	-0.323967	-0.137828
ynfH	ynfEFGH-dmsD	0.173516	0.999977	-0.196098	-0.0167574
gcvH	gcvTHP	0.173028	0.999977	-0.298212	-0.113973
yciQ	yciVOQ	0.173007	0.999977	-0.129413	0.0459027
ydcC	ydcC	0.17287	0.999977	-0.271067	-0.0884185
rpmD	rplNXE-rpsNH-rplFR-rpsE-rpmD-rplO-secY-rpmJ	0.172229	0.999977	-8.60805	-7.98685
ssnA	ygfK-ssnA	0.172174	0.999977	-0.458093	-0.266277
maeA	maeA	0.172174	0.999977	-0.284887	-0.102206
malG	malEFG	0.171922	0.999977	-0.114061	0.05936
pgaD	pgaABCD	0.171549	0.999977	-0.413891	-0.225031
mipA	mipA	0.171452	0.999977	-0.236114	-0.0567261
argB	argCBH	0.171289	0.999977	-0.199313	-0.0220289
yfhG	yfhG	0.171137	0.999977	-0.100978	0.0709683
ymjA	ymjA	0.171049	0.999977	0.0688511	0.231753
abgB	abgABT-ogt	0.171023	0.999977	-0.227055	-0.0485735
essD	essD-rrrD-rzpD	0.17101	0.999977	-0.181814	-0.00573201
ydeU	ydeU	0.169845	0.999977	-0.549664	-0.355348
yneJ	yneJ	0.169765	0.999977	-0.256835	-0.0780409
hyaC	hyaABCDEF	0.169645	0.999977	-0.423017	-0.23558
yjiM	yjiML	0.169607	0.999977	-0.182219	-0.00751771
iraP	iraP	0.169513	0.999977	-0.341716	-0.158698
yiaG	yiaG	0.169353	0.999977	-0.182052	-0.00761415
yqjH	yqjH	0.169303	0.999977	-0.459088	-0.270091
apaG	lptD-surA-pdxA-rsmA-apaGH	0.16923	0.999977	-0.788966	-0.582646
ybdG	ybdG	0.169177	0.999977	-0.105481	0.0647433
wcaA	wza-wzb-wzc-wcaAB	0.169079	0.999977	-0.241495	-0.0641965
ydcM	ydcM	0.169072	0.999977	-1.22849	-0.999152
insCD-3	insCD-3C-3D-3	0.168984	0.999977	-1.21652	-0.987901
glpT	glpTQ	0.168781	0.999977	-0.652644	-0.453962
add	add	0.168778	0.999977	-0.642987	-0.444817
aslA	aslA	0.168764	0.999977	-0.472113	-0.282968
purD	purHD	0.168114	0.999977	-0.4315	-0.245146
yciZ	yciZT	0.16769	0.999977	-0.445907	-0.259217
yhbE	rplU-rpmA-yhbE-obgE	0.167639	0.999977	-8.86919	-8.23883
ydfJ	ydfJ	0.167569	0.999977	-0.0446934	0.120717
yciH	lapAB-pyrF-yciH	0.16745	0.999977	-0.210392	-0.0363612
gudX	gudPXD	0.167446	0.999977	-0.999809	-0.784155
psuG	psuKG	0.167399	0.999977	-0.607032	-0.412137
galP	galP	0.167064	0.999977	-0.170167	0.00135611
slp	slp-dctR	0.166711	0.999977	-0.432453	-0.247451
yihO	yihPO	0.166528	0.999977	-0.314652	-0.136045
yqjE	yqjCDEK	0.166466	0.999977	-0.0853021	0.0811481
rayT	rayT	0.166077	0.999977	-0.469595	-0.283269
xisE	ymfH-xisE-intE	0.166011	0.999977	-0.0228603	0.139842
ydiQ	ydiQRST-fadK	0.16601	0.999977	-0.618721	-0.424598
yecS	yecS	0.165975	0.999977	-0.255028	-0.0801177
fdrA	fdrA-ylbEF-ybcF	0.165952	0.999977	-0.501978	-0.314069
eptA	eptA	0.165931	0.999977	-0.864648	-0.657636
flxA	flxA	0.165889	0.999977	-0.28477	-0.108379
murP	murQP-yfeW	0.16538	0.999977	-0.223014	-0.0503873
cedA	cedA	0.165323	0.999977	-0.0806808	0.0843831
ydcR	ydcR	0.16531	0.999977	-0.341791	-0.162971
yidE	yidE	0.164989	0.999977	-0.21885	-0.0468335
yaiT	yaiT	0.164731	0.999977	-0.308164	-0.131697
yecE	yecDE	0.164645	0.999977	-0.10201	0.0635002
nanC	nanCMS	0.164624	0.999977	-0.38405	-0.203687
mntP	mntP	0.164567	0.999977	0.0267408	0.185383
eutG	eutNEJG	0.164226	0.999977	-0.25153	-0.0785541
yncI	yncI	0.164146	0.999977	-0.118998	0.0469089
rutE	rutABCDEFG	0.164074	0.999977	-0.0662016	0.0968496
rutF	rutABCDEFG	0.16401	0.999977	-0.207855	-0.0373972
G0-10697	G0-10697	0.163628	0.999977	0.00275087	0.16172
yigZ	pepQ-yigZ-trkH-hemG	0.163402	0.999977	-0.700351	-0.50453
yddB	yddAB	0.163194	0.999977	-0.228245	-0.0575284
fliG	fliFGHIJK	0.163193	0.999977	0.129053	0.280926
manX	manXYZ	0.162936	0.999977	-0.157841	0.00890534
sieB	sieB	0.162887	0.999977	-0.379575	-0.201185
guaB	guaBA	0.162877	0.999977	-0.929583	-0.722201
ybjL	ybjL	0.162767	0.999977	-0.22151	-0.0515751
dsdA	dsdXA	0.16276	0.999977	-0.659155	-0.466149
yjbQ	yjbQR	0.162734	0.999977	-0.427473	-0.24671
uacT	uacT	0.162703	0.999977	-0.643482	-0.451359
yifO	yifNO	0.162674	0.999977	-0.282415	-0.109361
yffM	yffMN	0.162207	0.999977	-0.174089	-0.00721499
yqaB	yqaBA	0.161973	0.999977	-0.0587152	0.10184
argA	argA	0.161786	0.999977	-0.383012	-0.205541
macB	macAB	0.161626	0.999977	-0.215234	-0.0467713
thrC	thrLABC	0.161536	0.999977	-0.160009	0.00545156
dld	dld	0.161514	0.999977	-0.03383	0.124954
sdhD	sdhCDAB-sucABCD	0.161458	0.999977	-1.3537	-1.12538
yfdI	yfdGHI	0.161414	0.999977	-0.283768	-0.111902
yfdL	yfdONMLK	0.161305	0.999977	-0.209143	-0.0413224
chpB	chpSB	0.160647	0.999977	-0.404855	-0.227371
sdhC	sdhCDAB-sucABCD	0.160414	0.999977	-1.943	-1.68465
yqhC	yqhC	0.160325	0.999977	-0.202273	-0.0357938
yfeW	murQP-yfeW	0.16016	0.999977	-0.143925	0.0193123
yafO	dinB-yafNOP	0.159643	0.999977	-0.468284	-0.288458
ydcK	ydcK	0.159543	0.999977	-0.0187083	0.137309
ygdG	ygdG	0.159538	0.999977	-0.32226	-0.15024
yfgJ	yfgJ	0.159522	0.999977	-0.362494	-0.188368
rraB	rraB	0.159444	0.999977	-0.839084	-0.639907
cysN	cysDNC	0.159417	0.999977	-0.112006	0.0488046
ybaQ	ybaQ	0.159189	0.999977	-0.267509	-0.0987251
yhhS	yhhS	0.158956	0.999977	-0.480505	-0.300722
yciT	yciZT	0.158774	0.999977	-0.492957	-0.312699
dcp	dcp	0.158742	0.999977	-0.0567587	0.100464
ecnB	ecnAB	0.15854	0.999977	-1.42621	-1.19698
yafU	yafU	0.158008	0.999977	-0.224132	-0.0588165
nikR	nikABCDER	0.157896	0.999977	-0.578143	-0.394272
yegX	yegX	0.157801	0.999977	-0.545121	-0.363085
sppA	sppA	0.157497	0.999977	-0.374748	-0.202001
yadL	yadMLKC	0.157138	0.999977	-0.345424	-0.174582
glcC	glcC	0.157068	0.999977	-0.230729	-0.066005
ymgD	ymgGD	0.156918	0.999977	-0.173629	-0.012067
dinI	dinI	0.156738	0.999977	0.0551571	0.204474
rluC	rluC	0.156569	0.999977	-0.198385	-0.0358662
rcnR	rcnR	0.156414	0.999977	-0.226163	-0.0623337
ydeI	ydeI	0.156306	0.999977	-0.347131	-0.17703
yddM	yddM	0.156105	0.999977	-0.383379	-0.211568
csrB	csrB	0.156015	0.999977	-0.217188	-0.0542309
yegL	yegLK	0.155497	0.999977	-0.732841	-0.543211
yffL	yffL	0.155413	0.999977	-0.215585	-0.053315
pflD	pflDC	0.154934	0.999977	-0.674513	-0.488521
atoC	atoSC	0.154766	0.999977	-0.338439	-0.170336
alkB	ada-alkB	0.154661	0.999977	-0.143908	0.01383
ydcP	ydcP	0.154337	0.999977	-0.0572704	0.0955753
yedE	yedEF	0.154266	0.999977	-0.466106	-0.291772
insCD-4	insCD-4C-4D-4-ygeONM	0.153883	0.999977	-1.35595	-1.13508
rhlE	rhlE	0.153721	0.999977	-0.0289109	0.121823
sodB	sodB	0.153403	0.999977	-0.140458	0.0158411
yiaY	yiaY	0.153118	0.999977	-0.750397	-0.56222
agaR	agaR	0.152894	0.999977	-0.823478	-0.63167
yjaB	yjaB	0.152849	0.999977	-0.429945	-0.258934
yihS	yihUTS	0.15264	0.999977	-0.437269	-0.266081
insH-9	insH-9	0.152598	0.999977	-2.91463	-2.61289
livM	livKHMGF	0.152354	0.999977	-0.260398	-0.0988218
yjhQ	topAI-yjhQ	0.152212	0.999977	-0.116949	0.0369197
greB	greB	0.151857	0.999977	-0.0871323	0.0648093
uraA	upp-uraA	0.151727	0.999977	-0.47588	-0.303569
narP	narP	0.151554	0.999977	-0.208831	-0.0507743
mdtH	mdtH	0.15147	0.999977	-0.206438	-0.0485921
yhjJ	yhjJ	0.151307	0.999977	0.0974051	0.239065
modA	modABC	0.151306	0.999977	-0.326893	-0.162859
paaY	paaXY	0.151224	0.999977	-0.387206	-0.220073
dmlA	dmlA	0.15088	0.999977	-0.390351	-0.223396
flgJ	flgBCDEFGHIJ	0.150575	0.999977	-0.224036	-0.0661566
dcrB	dcrB	0.150502	0.999977	-0.38664	-0.220259
kgtP	kgtP	0.150173	0.999977	-0.229413	-0.0716523
yoaH	yoaH	0.15016	0.999977	-0.145249	0.00806126
asnA	asnA	0.150016	0.999977	-0.255928	-0.0969255
ybhQ	ybhQ	0.149702	0.999977	-0.0031353	0.142222
pphA	pphA	0.149488	0.999977	-0.192575	-0.0374417
rrsG	rrsG-gltW-rrlG-rrfG	0.149409	0.999977	-7.2477	-6.72089
fliJ	fliFGHIJK	0.149012	0.999977	-0.174643	-0.0209305
dsbB	dsbB	0.148966	0.999977	-0.442591	-0.274794
ycgM	ycgM	0.14873	0.999977	-0.335723	-0.173799
mscL	mscL	0.148702	0.999977	-0.120365	0.0301752
yjjW	yjjW	0.14861	0.999977	-0.187246	-0.0332715
spf	spf	0.148422	0.999977	-0.395027	-0.230283
acs	acs-yjcH-actP	0.148378	0.999977	-0.38491	-0.220744
gfcA	gfcA	0.148329	0.999977	-0.0229456	0.122084
alr	alr	0.148273	0.999977	-0.154263	-0.00236429
ygdR	ygdR	0.148104	0.999977	-0.41911	-0.253414
yzgL	yzgL	0.148017	0.999977	0.0841826	0.223251
gsk	gsk	0.14797	0.999977	-0.590682	-0.416073
truA	pdxB-usg-truA-dedA	0.14746	0.999977	-1.7189	-1.48532
preT	preTA	0.147109	0.999977	-0.375426	-0.213029
ycaO	ycaO	0.146734	0.999977	-0.423841	-0.259265
rtcR	rtcR	0.146636	0.999977	-0.486424	-0.318646
gatD	gatYZABCD	0.146544	0.999977	-0.22421	-0.0703515
scpC	scpA-argK-scpBC	0.146533	0.999977	-0.515234	-0.34604
isrC	isrC-flu	0.146261	0.999977	-0.523132	-0.353793
yfjP	yfjPQ	0.146221	0.999977	-0.13976	0.00932206
ybfC	ybfOC	0.145723	0.999977	-0.477413	-0.311023
glrR	glrR-glnB	0.145613	0.999977	-0.12605	0.0217012
yaiF	yaiF	0.145482	0.999977	-0.200816	-0.049252
hslJ	hslJ	0.14535	0.999977	-0.26782	-0.112855
pgi	pgi	0.145285	0.999977	-0.390466	-0.229099
yfiF	yfiF	0.145054	0.999977	-0.154529	-0.00583532
yhbX	yhbX	0.144888	0.999977	-0.702976	-0.525527
ybjN	ybjC-nfsA-rimK-ybjN	0.144718	0.999977	-0.422645	-0.260147
allB	gcl-hyi-glxR-ybbW-allB-ybbY-glxK	0.144459	0.999977	-0.56932	-0.399348
intB	intB	0.144159	0.999977	-0.218389	-0.0672222
glpA	glpABC	0.14386	0.999977	-0.862478	-0.677646
sra	sra	0.143729	0.999977	-0.103474	0.0412038
ymgA	ycgZ-ymgA-ariR-ymgC	0.143017	0.999977	-0.219183	-0.0691157
yjaZ	yjaZ	0.142836	0.999977	-0.398995	-0.239626
yfbU	yfbUT	0.142661	0.999977	-0.106817	0.0369689
nrfG	nrfABCDEFG	0.142382	0.999977	-0.129953	0.0147739
yfjJ	yfjJ	0.141935	0.999977	-0.181517	-0.0345181
ykgF	ykgEFG	0.141579	0.999977	-0.27781	-0.126089
galS	galS	0.141564	0.999977	-0.181228	-0.0346142
yihW	yihVW	0.141523	0.999977	-0.801676	-0.622386
araJ	araJ	0.141086	0.999977	-0.201955	-0.0547267
modC	modABC	0.14098	0.999977	-0.467265	-0.306152
chaA	chaA	0.140894	0.999977	-0.232258	-0.0836243
csdE	csdAE	0.140735	0.999977	-0.205409	-0.058349
etk	gfcE-etp-etk	0.140689	0.999977	-0.248708	-0.0994112
oxyR	oxyR	0.140662	0.999977	-1.22353	-1.02286
treF	treF	0.140299	0.999977	-0.694239	-0.521838
rhaA	rhaBAD	0.139974	0.999977	-0.132462	0.00999017
ygcG	ygcG	0.13995	0.999977	-0.231697	-0.0840353
fimB	fimB	0.13992	0.999977	-0.686934	-0.515298
ydfE	dicB-ydfDE-insD-intQ	0.139729	0.999977	-0.482216	-0.321565
ydfK	ydfK	0.139529	0.999977	-0.101782	0.0386077
nuoN	nuoABCEFGHIJKLMN	0.139372	0.999977	-2.63982	-2.36578
nagZ	hinT-ycfL-lpoB-thiK-nagZ-ycfP	0.13932	0.999977	-0.355322	-0.201771
yedX	yedX	0.138935	0.999977	-0.33466	-0.182584
yagK	yagK	0.138864	0.999977	-0.0915236	0.0476601
yacG	coaE-zapD-yacG	0.13861	0.999977	0.157382	0.283186
yiaC	tag-yiaC	0.138601	0.999977	-0.458166	-0.299911
nrdI	nrdHIEF	0.138481	0.999977	-0.280964	-0.132174
fimH	fimAICDFGH	0.138445	0.999977	-0.530849	-0.368918
cspI	cspI	0.138417	0.999977	-0.451565	-0.293842
yehK	yehK	0.138302	0.999977	-0.184327	-0.040811
ybiR	mntR-ybiR	0.138201	0.999977	-0.536602	-0.374611
arnE	arnBCADTEF	0.138159	0.999977	-1.02811	-0.840242
gsiA	iaaA-gsiABCD	0.13802	0.999977	-0.295272	-0.146187
eutC	eutBCLKR	0.137675	0.999977	-0.696753	-0.526843
ygaV	ygaVP	0.137432	0.999977	-0.227449	-0.0825293
acrD	acrD	0.137429	0.999977	-0.695356	-0.525766
ybgF	ybgF	0.137425	0.999977	-0.217715	-0.0733153
nuoL	nuoABCEFGHIJKLMN	0.137362	0.999977	-2.7182	-2.44204
yhaL	yhaKL	0.136423	0.999977	-0.130085	0.00869249
setB	setB	0.13628	0.999977	-0.183595	-0.0421395
paoC	paoABCD	0.136142	0.999977	-0.431282	-0.276903
ygfI	ygfI	0.136073	0.999977	-0.307403	-0.159626
yjbG	yjbEFGH	0.136068	0.999977	-0.395674	-0.243246
ftsL	mraZ-rsmH-ftsLI-murEF-mraY-murD-ftsW-murGC-ddlB-ftsQAZ-lpxC	0.136032	0.999977	-9.70958	-9.06651
ogrK	ogrK	0.136001	0.999977	-0.347161	-0.19736
sgcE	sgcXBCQAER	0.135648	0.999977	-0.442034	-0.287582
phnD	phnCDE_1E_2FGHIJKLMNOP	0.135498	0.999977	-0.245183	-0.101261
cheY	tar-tap-cheRBYZ	0.135306	0.999977	-0.290877	-0.144738
bax	bax	0.135272	0.999977	-0.097856	0.0380706
yidJ	yidKJ	0.134864	0.999977	-0.465554	-0.310646
typA	typA	0.134798	0.999977	-0.950673	-0.770251
thiP	sgrR-sroA-tbpA-thiPQ	0.134645	0.999977	-0.00728102	0.123242
[truncated: 2,378 more rows]
