# Supplementary material for: Transcription–replication collisions trigger high-fidelity replication reset
Source: Nucleic Acids Res. 2025 Nov 26;53(22):gkaf1227. doi: 10.1093/nar/gkaf1227 (PMC12651559; doi:10.1093/nar/gkaf1227)
Supplement: gkaf1227_Supplemental_Files [file gkaf1227_supplemental_files.zip › Supplementary Table S4 - Wild-Type vs rep Chloramphenicol Sensitivity Screen.xlsx]

## Sheet: 4.2_WT_LA_vs_REP-LA_vs_WT_LCA_v
Gene (KD)	Fitness (Log2 FC)	FDR	Median LFC (WT_Cam/WT)	Median LFC (Δrep_Cam/Δrep)
ruvB	-3.59298	2.03559469450256e-09	-5.44389	-5.54758
ruvA	-3.51914	2.81262860452794e-09	-3.81284	-4.90105
cysS	-3.3897	1.14836407094326e-08	0.762858	-3.10543
hupA	-2.98042	1.82603499417872e-06	-2.63385	-3.94314
mrdA	-2.86816	5.73374117169624e-06	-0.0267593	-2.87741
recB	-2.86119	6.62123327536782e-06	-4.35846	-4.44344
pyrH	-2.79539	1.03279162856144e-05	0.973985	-2.43272
fis	-2.78174	1.05551715763591e-05	-1.12782	-3.19662
acrA	-2.56437	9.89967590252145e-05	0.438909	-2.40104
rnhA	-2.56379	9.89967590252145e-05	-0.443604	-2.72714
acrB	-2.32985	0.00082458	0.33064	-2.20678
recC	-2.29811	0.00109036	-2.15593	-3.08967
bamB	-2.24778	0.00151931	-0.0537689	-2.26717
rplW	-2.15827	0.00331384	2.42608	-1.25255
dusB	-2.14633	0.00344815	-1.14352	-2.56758
spoT	-2.08116	0.00530701	3.15639	-0.900609
groL	-2.05023	0.00634179	1.20715	-1.60123
rplC	-2.04829	0.00634179	-1.48502	-2.59502
rrfD	-2.03932	0.00656336	-0.0975765	-2.07497
eno	-2.01738	0.00753334	-1.19397	-2.4573
glnD	-2.01715	0.00753334	1.41083	-1.49217
rrfC	-2.00746	0.00789402	0.836797	-1.69645
dksA	-1.97279	0.0101388	-1.02079	-2.34907
hflD	-1.9708	0.0101388	-0.705264	-2.23088
mreC	-1.9545	0.010985	0.260089	-1.85771
uof	-1.90364	0.01643	-3.00245	-3.00503
ompF	-1.90164	0.01643	-0.649731	-2.14128
skp	-1.87574	0.0189024	0.922085	-1.53308
iscA	-1.86147	0.0207694	-1.38038	-2.37005
mrdB	-1.84063	0.0242066	-3.2241	-3.02297
lptE	-1.82238	0.0262279	-0.66791	-2.06876
nusG	-1.77913	0.035471	-2.66936	-2.75976
hupB	-1.75643	0.0399233	-1.94945	-2.47393
pnp	-1.74199	0.0421144	1.10844	-1.33008
lptF	-1.71849	0.0482887	1.06216	-1.32383
envZ	-1.70807	0.0511338	0.864793	-1.38684
ompR	-1.70274	0.0521416	0.425856	-1.54454
rrsD	-1.68814	0.0565704	2.78754	-0.6485
waaF	-1.68748	0.0564086	-0.847095	-2
fur	-1.6705	0.0614558	-2.09568	-2.44179
rsfS	-1.6617	0.0635522	-0.590153	-1.87947
hfq	-1.63877	0.0730079	1.43213	-1.10637
gor	-1.63779	0.0730079	0.609483	-1.41146
rplB	-1.60792	0.0878623	-1.60647	-2.19991
ssrA	-1.60497	0.0878623	0.745851	-1.32801
purB	-1.55995	0.117779	-2.29911	-2.40605
ychA	-1.53494	0.133451	-2.23436	-2.35741
rpmE	-1.53115	0.133489	0.989921	-1.16351
rpe	-1.5067	0.14355	1.10572	-1.09601
rrsA	-1.49585	0.152911	2.69659	-0.491178
lptC	-1.49041	0.152911	-1.709	-2.12027
alaS	-1.48924	0.152911	-0.305207	-1.60181
rnt	-1.48583	0.155621	1.64806	-0.873146
pth	-1.47114	0.162312	0.505586	-1.28344
gapA	-1.44979	0.181358	-1.62833	-2.05008
cheA	-1.44965	0.181358	-0.263318	-1.54674
kefB	-1.44133	0.186184	0.491902	-1.25872
rseA	-1.43752	0.188627	-0.00835728	-1.44029
bamD	-1.43466	0.190461	-0.873953	-1.75724
pepA	-1.42943	0.200456	-3.47617	-2.70622
valT	-1.40437	0.221406	-1.67108	-2.02045
hepA	-1.40233	0.221406	-0.623948	-1.63268
tolC	-1.39952	0.223044	-0.536879	-1.59773
uvrD	-1.3833	0.26832	-6.65799	-3.81321
rrsH	-1.36118	0.272491	1.36216	-0.855208
prc	-1.36008	0.272491	-1.3199	-1.84705
proQ	-1.35102	0.286266	-3.23717	-2.54111
leuS	-1.34742	0.286266	-0.607724	-1.57181
hemE	-1.34015	0.297407	2.58098	-0.379405
hemC	-1.33382	0.297407	1.32249	-0.842649
rodZ	-1.33327	0.297407	-1.68596	-1.95495
rpoS	-1.33221	0.297407	-0.053599	-1.35175
yrfF	-1.32819	0.299937	-0.257839	-1.42329
prfC	-1.32766	0.302318	2.61089	-0.35578
cydC	-1.32297	0.305138	-1.50694	-1.87883
rrsC	-1.30796	0.330347	2.46031	-0.39246
ubiG	-1.30742	0.330347	-1.43268	-1.83597
folA	-1.29553	0.340406	0.339226	-1.16958
rpoZ	-1.29379	0.340406	2.30909	-0.434847
purA	-1.28523	0.348086	-1.1978	-1.72731
tadA	-1.27264	0.364133	0.227829	-1.18798
acrF	-1.26606	0.372453	0.109783	-1.22513
yfgM	-1.25532	0.39092	-1.05897	-1.64626
mukE	-1.25356	0.391827	-0.955225	-1.60624
pheS	-1.24343	0.413671	-2.75859	-2.25902
yqgF	-1.23909	0.413671	0.336587	-1.11413
puuB	-1.23691	0.414597	-0.371142	-1.37393
gshB	-1.23436	0.417581	-0.241635	-1.32349
holC	-1.23378	0.418887	-2.54887	-2.17255
hisS	-1.21816	0.441667	-0.448101	-1.38363
glyS	-1.21371	0.446695	-0.481117	-1.39138
rnlB	-1.20452	0.463487	-0.274041	-1.30564
rbsK	-1.20228	0.466747	0.86516	-0.881235
cca	-1.19825	0.47458	2.20784	-0.377398
tolB	-1.19734	0.47458	0.402394	-1.048
fliL	-1.18511	0.50178	0.0601838	-1.16257
araB	-1.17659	0.524078	1.51974	-0.612221
sucB	-1.17133	0.53362	-0.414126	-1.32426
gmk	-1.15848	0.56903	2.33139	-0.291645
surA	-1.15397	0.56903	-0.985573	-1.51793
accC	-1.14921	0.57339	-0.00559694	-1.15102
yidC	-1.14768	0.57339	-0.970231	-1.50597
ftsK	-1.14625	0.578553	-2.96264	-2.23706
ldrB	-1.14524	0.576443	0.0205776	-1.13736
proV	-1.14172	0.580372	-0.127665	-1.18871
lapA	-1.12536	0.614505	-0.680538	-1.37674
feoB	-1.12277	0.615362	-0.0318287	-1.1343
ispF	-1.12005	0.617199	-0.0932263	-1.1543
tusC	-1.11724	0.625999	1.79775	-0.449465
bepA	-1.1105	0.627179	-0.269371	-1.20992
lptB	-1.11046	0.627179	-0.962255	-1.46584
parE	-1.10994	0.627179	1.11402	-0.696526
mlaF	-1.09706	0.658112	0.120617	-1.05215
mhpC	-1.09574	0.658112	0.0680527	-1.0703
ybgC	-1.09571	0.658112	0.314998	-0.978798
aceF	-1.09537	0.658112	1.2032	-0.648834
lepA	-1.08964	0.666818	0.654585	-0.846817
gabP	-1.08933	0.666818	-0.428802	-1.24771
betI	-1.08416	0.674118	0.450728	-0.916944
yfcS	-1.0817	0.677037	-0.767366	-1.36517
csiE	-1.08121	0.677037	-0.206287	-1.15731
ssuD	-1.08027	0.677037	-0.146638	-1.1343
xerD	-1.06722	0.721385	-1.52573	-1.63038
murA	-1.06163	0.73051	1.4255	-0.532488
msbA	-1.05512	0.746821	-0.377307	-1.19447
gyrA	-1.03477	0.806973	-1.8052	-1.7009
recA	-1.03101	0.823058	-2.78161	-2.05601
ffh	-1.02806	0.824122	1.34105	-0.530357
ribA	-1.02567	0.828592	-0.862922	-1.34445
gfcC	-1.0099	0.874017	0.146483	-0.955433
accB	-1.00281	0.894784	0.734654	-0.730331
recQ	-0.997051	0.914726	0.177309	-0.931175
rplU	-0.988064	0.95558	-2.15515	-1.78306
tyrS	-0.985774	0.95765	-1.21767	-1.43549
kdsB	-0.98339	0.965084	-1.5094	-1.54067
hha	-0.981182	0.967953	-0.00383575	-0.982383
yidJ	-0.96538	0.999396	0.289177	-0.858072
yegE	-0.958902	0.999396	-0.329495	-1.0806
rpmB	-0.958808	0.999396	-1.89625	-1.65861
nadE	-0.957613	0.999396	-0.548881	-1.16042
rpmI	-0.955325	0.999396	1.27378	-0.482713
yebC	-0.942415	0.999396	-1.74367	-1.58607
rpsI	-0.938742	0.999396	1.66067	-0.322331
holA	-0.938487	0.999396	-0.798966	-1.2337
efeB	-0.934431	0.999396	0.110967	-0.893139
pheU	-0.93014	0.999396	0.775757	-0.642448
slyA	-0.917632	0.999396	1.02852	-0.536145
srmB	-0.914893	0.999396	1.30666	-0.43011
atpH	-0.91335	0.999396	0.640431	-0.67586
soxS	-0.912844	0.999396	0.205024	-0.836724
smpB	-0.910973	0.999396	0.953013	-0.557518
yqhD	-0.908546	0.999396	0.359131	-0.775334
infA	-0.907391	0.999396	0.348041	-0.778289
rpmA	-0.904714	0.999396	-0.225235	-0.987865
priB	-0.903642	0.999396	2.5939	0.0601868
rrsB	-0.900505	0.999396	2.46857	0.0165975
parC	-0.89841	0.999396	-0.994234	-1.26576
ybeL	-0.895302	0.999396	-0.0160471	-0.901043
yoaI	-0.894631	0.999396	-0.0101479	-0.898189
rrlG	-0.893006	0.999396	1.38311	-0.379845
rbsB	-0.891435	0.999396	0.602724	-0.667938
rluD	-0.889518	0.999396	-0.732728	-1.1603
tdk	-0.887968	0.999396	-0.725868	-1.15621
ribC	-0.8871	0.999396	-1.90824	-1.59149
nhaA	-0.885108	0.999396	1.0806	-0.484311
ychF	-0.883623	0.999396	0.481	-0.705255
tolA	-0.883591	0.999396	0.466564	-0.710574
yeeE	-0.879578	0.999396	0.141526	-0.826983
hsdM	-0.87737	0.999396	-0.712773	-1.14078
rrfB	-0.876604	0.999396	0.609599	-0.650564
rhaS	-0.87118	0.999396	0.277411	-0.768257
pepP	-0.867872	0.999396	0.946891	-0.516721
rbsC	-0.866785	0.999396	0.354425	-0.73533
rplR	-0.8561	0.999396	0.657312	-0.612377
dxr	-0.853594	0.999396	-1.09439	-1.25795
bamE	-0.851956	0.999396	-0.256922	-0.946843
thyA	-0.850142	0.999396	-2.45586	-1.75619
yebV	-0.846099	0.999396	0.541151	-0.645448
lpd	-0.845785	0.999396	-3.40042	-2.09888
pspB	-0.844893	0.999396	-0.168648	-0.907123
rep	-0.844295	0.999396	0.690456	-0.588287
yehR	-0.842874	0.999396	0.414403	-0.689202
gntP	-0.839747	0.999396	0.220384	-0.757956
queA	-0.839107	0.999396	0.0119826	-0.834485
rrlB	-0.838027	0.999396	0.583411	-0.621713
ybdJ	-0.833705	0.999396	-0.327211	-0.954598
fabG	-0.83007	0.999396	1.17131	-0.395649
ddlB	-0.829612	0.999396	-2.78778	-1.85779
yobF	-0.818867	0.999396	0.698786	-0.559784
cobU	-0.818415	0.999396	-0.307129	-0.931884
ppa	-0.815905	0.999396	0.303685	-0.703264
pal	-0.814981	0.999396	0.621415	-0.584587
usg	-0.814571	0.999396	0.613617	-0.587069
betB	-0.814103	0.999396	-0.180182	-0.880607
greA	-0.813369	0.999396	0.218641	-0.73223
kdpB	-0.811033	0.999396	-0.432799	-0.970983
dxs	-0.810575	0.999396	-1.40225	-1.32859
argZ	-0.808699	0.999396	-3.38619	-2.05682
miaA	-0.805854	0.999396	1.94785	-0.0829005
rrsE	-0.804496	0.999396	3.03184	0.322169
rbsR	-0.796448	0.999396	0.698597	-0.537446
recG	-0.796335	0.999396	-1.59032	-1.38374
ybeX	-0.795307	0.999396	1.60736	-0.19896
rrsG	-0.791866	0.999396	1.90954	-0.0831926
yfeO	-0.790591	0.999396	-0.698469	-1.04876
lolB	-0.788775	0.999396	1.26105	-0.32108
metK	-0.785225	0.999396	-0.368172	-0.921282
orn	-0.7819	0.999396	0.335148	-0.657612
frr	-0.781729	0.999396	1.12843	-0.363273
yfhM	-0.781431	0.999396	0.0820797	-0.750871
nrdB	-0.777667	0.999396	-0.938794	-1.12463
rplI	-0.772878	0.999396	1.74889	-0.123973
lysS	-0.771816	0.999396	2.96168	0.328516
degP	-0.770165	0.999396	0.509995	-0.581092
gntR	-0.768878	0.999396	-0.0907166	-0.802286
agaS	-0.767451	0.999396	0.157576	-0.708939
trmH	-0.767057	0.999396	-1.18255	-1.20404
rsxG	-0.76617	0.999396	-0.0461041	-0.783067
ispH	-0.765195	0.999396	-0.963659	-1.12136
cdsA	-0.761712	0.999396	-1.44	-1.29372
mlaD	-0.761431	0.999396	-0.481948	-0.939572
ydbK	-0.759635	0.999396	0.234178	-0.672755
dinF	-0.758519	0.999396	0.233347	-0.671948
fimE	-0.750964	0.999396	-0.0398562	-0.765551
pta	-0.747362	0.999396	1.92973	-0.0312823
nrdA	-0.747017	0.999396	-1.72018	-1.38239
metZ	-0.746036	0.999396	-0.0282515	-0.756329
phoP	-0.745507	0.999396	0.0537538	-0.725443
mukB	-0.744149	0.999396	1.13933	-0.321684
ssb	-0.743824	0.999396	-0.562789	-0.951862
rplV	-0.742089	0.999396	-0.666367	-0.988417
yaaY	-0.742066	0.999396	0.872506	-0.4186
yfaV	-0.740168	0.999396	0.534564	-0.542
ptsP	-0.733521	0.999396	-0.0230046	-0.741875
kdsD	-0.732959	0.999396	0.171605	-0.66926
ompC	-0.73265	0.999396	-0.224704	-0.815649
ypdC	-0.729258	0.999396	-0.0171645	-0.735451
mobA	-0.723845	0.999396	-0.369112	-0.860268
gltB	-0.722589	0.999396	-0.589621	-0.940555
rrlA	-0.722578	0.999396	0.921476	-0.380961
rsd	-0.721777	0.999396	0.460629	-0.551015
yidD	-0.721373	0.999396	0.401319	-0.572588
hspQ	-0.719164	0.999396	0.152134	-0.662678
lapB	-0.718928	0.999396	-1.99438	-1.45545
yhgF	-0.717955	0.999396	0.212996	-0.638932
basS	-0.717626	0.999396	0.0420672	-0.701895
lolE	-0.717171	0.999396	-1.62933	-1.31909
puuD	-0.716367	0.999396	-0.216688	-0.796404
ribE	-0.716234	0.999396	0.807867	-0.416756
ebgR	-0.716211	0.999396	0.42988	-0.556845
katE	-0.71509	0.999396	0.0625931	-0.69176
yfcU	-0.714005	0.999396	0.236092	-0.626429
rhsD	-0.713307	0.999396	0.345892	-0.585059
yjaH	-0.712947	0.999396	0.00902561	-0.709449
dnaG	-0.712053	0.999396	-0.990459	-1.07815
yahA	-0.711319	0.999396	0.785254	-0.420229
ycbK	-0.710804	0.999396	0.516436	-0.519366
rplN	-0.710344	0.999396	-0.0204439	-0.717755
yihR	-0.709135	0.999396	0.00439627	-0.707352
hofP	-0.707025	0.999396	0.263992	-0.609116
mdtG	-0.705182	0.999396	0.0803494	-0.67528
yihO	-0.704005	0.999396	-0.312806	-0.819607
relB	-0.700809	0.999396	0.551897	-0.496233
yadV	-0.699598	0.999396	0.176733	-0.634008
nanM	-0.699105	0.999396	0.565779	-0.489384
waaG	-0.698453	0.999396	-0.456052	-0.86704
ratA	-0.69823	0.999396	1.10175	-0.289754
yjfP	-0.695762	0.999396	0.0809621	-0.665635
rpsH	-0.695716	0.999396	0.960572	-0.339616
ygfZ	-0.695204	0.999396	0.777019	-0.407177
atoE	-0.690602	0.999396	0.0817146	-0.660198
galU	-0.689147	0.999396	0.178798	-0.622795
kbl	-0.687597	0.999396	1.04608	-0.299783
uspD	-0.687183	0.999396	0.5197	-0.494544
ydiV	-0.686984	0.999396	0.165115	-0.625699
dmlA	-0.684325	0.999396	0.124511	-0.638076
cspC	-0.683547	0.999396	0.86051	-0.364567
yceK	-0.683378	0.999396	-0.101159	-0.72067
yddG	-0.682338	0.999396	-0.187836	-0.751707
fliO	-0.679981	0.999396	-0.0174897	-0.686306
yecA	-0.670145	0.999396	0.278579	-0.566844
yegW	-0.67004	0.999396	-0.190681	-0.740465
purR	-0.66967	0.999396	0.475495	-0.493418
deoB	-0.669653	0.999396	0.551144	-0.465368
caiC	-0.669651	0.999396	-0.487816	-0.849995
brnQ	-0.669043	0.999396	0.289981	-0.561519
ydhU	-0.661289	0.999396	0.424115	-0.504077
trxB	-0.661152	0.999396	1.61336	-0.0628041
bglF	-0.659354	0.999396	0.0338644	-0.646673
ada	-0.658341	0.999396	0.342407	-0.5314
poxB	-0.655523	0.999396	-0.527211	-0.85044
mlaE	-0.65441	0.999396	-0.383626	-0.796223
murB	-0.653978	0.999396	-1.04544	-1.04044
nac	-0.651427	0.999396	-0.296404	-0.760975
ansB	-0.649791	0.999396	-0.131841	-0.698447
arcA	-0.648515	0.999396	2.67519	0.344541
hemX	-0.647669	0.999396	0.353229	-0.516723
cydD	-0.647256	0.999396	-0.1113	-0.68831
yahN	-0.644624	0.999396	0.360738	-0.510896
ydeO	-0.644465	0.999396	0.017104	-0.637992
rpmC	-0.641592	0.999396	-1.19375	-1.08284
mtn	-0.636998	0.999396	0.211722	-0.558466
ynfL	-0.63425	0.999396	0.166537	-0.572452
dcuD	-0.631512	0.999396	0.290857	-0.523673
rzpD	-0.631376	0.999396	-0.136744	-0.681851
yedD	-0.630318	0.999396	-0.2616	-0.726995
rnd	-0.62854	0.999396	-0.17883	-0.69459
arcZ	-0.626184	0.999396	0.243403	-0.535923
napB	-0.624334	0.999396	0.296081	-0.514563
acpS	-0.621831	0.999396	0.980285	-0.258475
yfeC	-0.62162	0.999396	0.721583	-0.354185
truD	-0.621564	0.999396	0.203545	-0.546065
nhaB	-0.620665	0.999396	0.250249	-0.527869
yaiY	-0.620497	0.999396	-0.00725186	-0.623046
icd	-0.619412	0.999396	-0.154013	-0.67628
tyrP	-0.61852	0.999396	0.278978	-0.515085
wza	-0.616816	0.999396	-0.104826	-0.655482
dnaN	-0.613935	0.999396	-0.541881	-0.814294
ynjE	-0.613799	0.999396	0.573333	-0.401314
cynR	-0.613651	0.999396	0.223591	-0.53073
mltA	-0.61315	0.999396	0.386316	-0.469957
npr	-0.612881	0.999396	-0.497647	-0.796881
dtd	-0.611616	0.999396	-0.0378185	-0.625482
tufB	-0.608817	0.999396	0.561362	-0.40077
ycjO	-0.608646	0.999396	-0.114011	-0.650713
nusB	-0.608205	0.999396	-0.595621	-0.828439
mraZ	-0.607688	0.999396	-1.40881	-1.12839
stfE	-0.607523	0.999396	0.0821636	-0.576972
ychH	-0.604125	0.999396	0.0278234	-0.593693
yodC	-0.60239	0.999396	-0.15063	-0.658011
yfbP	-0.601646	0.999396	0.63992	-0.36449
yifB	-0.600009	0.999396	0.361495	-0.466015
opgB	-0.594186	0.999396	-0.667667	-0.841065
hscA	-0.592761	0.999396	-1.15817	-1.02092
ycaQ	-0.592626	0.999396	-0.206429	-0.668899
ybeZ	-0.591924	0.999396	1.05024	-0.20265
waaY	-0.591571	0.999396	-0.0617692	-0.614306
yqhC	-0.589182	0.999396	0.0790733	-0.55978
serS	-0.586773	0.999396	-0.542858	-0.787504
pyrI	-0.586559	0.999396	0.221857	-0.504287
dnaT	-0.58534	0.999396	-1.12791	-1.00233
sucA	-0.585051	0.999396	-0.079255	-0.61426
yhjE	-0.583274	0.999396	-0.0911357	-0.61688
pykA	-0.581299	0.999396	0.00239935	-0.580284
yifE	-0.579419	0.999396	0.0398623	-0.564535
hcaB	-0.576135	0.999396	0.103573	-0.537665
acpP	-0.575985	0.999396	-1.35342	-1.07628
tisB	-0.574466	0.999396	0.220954	-0.492531
ubiX	-0.573885	0.999396	0.0429171	-0.557872
dam	-0.573391	0.999396	-2.57253	-1.52344
pdhR	-0.573213	0.999396	1.35237	-0.0718756
fadB	-0.570804	0.999396	0.0596817	-0.548585
ybdK	-0.570323	0.999396	-0.117853	-0.613821
ucpA	-0.570218	0.999396	-0.00991848	-0.573765
sfmF	-0.569964	0.999396	-0.610078	-0.79556
tolR	-0.569959	0.999396	0.769218	-0.284895
yihP	-0.569071	0.999396	0.168195	-0.506675
mlaC	-0.568445	0.999396	-0.413592	-0.721371
prpD	-0.568035	0.999396	0.0717519	-0.541348
yhiM	-0.567762	0.999396	-0.751753	-0.845743
ydaV	-0.567478	0.999396	-0.491628	-0.749269
yfjW	-0.565502	0.999396	0.0805481	-0.535559
idnR	-0.564833	0.999396	-0.121423	-0.609654
ycjX	-0.561593	0.999396	0.455654	-0.392731
rimK	-0.56157	0.999396	0.483913	-0.382238
paoD	-0.560981	0.999396	0.0649213	-0.536824
ssuA	-0.560963	0.999396	0.227214	-0.476714
lpxB	-0.560089	0.999396	-1.48316	-1.10831
glpD	-0.560083	0.999396	0.328079	-0.438478
entE	-0.559628	0.999396	-0.572943	-0.771495
xthA	-0.559074	0.999396	0.128141	-0.511511
rrlE	-0.558674	0.999396	0.3041	-0.445951
ndh	-0.557985	0.999396	0.762614	-0.275375
yfeZ	-0.556505	0.999396	-0.0582432	-0.577943
mtr	-0.556503	0.999396	-0.214666	-0.635833
maeA	-0.55558	0.999396	0.365891	-0.419971
flhC	-0.555357	0.999396	-0.121526	-0.600218
ybjS	-0.554583	0.999396	0.424367	-0.397313
fdoI	-0.554212	0.999396	-0.0547189	-0.574347
yfeA	-0.55319	0.999396	-0.0806485	-0.582922
ptsI	-0.551792	0.999396	0.726476	-0.28258
ygjJ	-0.551743	0.999396	-0.29831	-0.662024
yiiS	-0.550391	0.999396	0.0309209	-0.538824
ydjY	-0.549543	0.999396	0.249853	-0.456913
lepB	-0.548936	0.999396	-0.865538	-0.868992
ccmB	-0.548824	0.999396	0.0080743	-0.545716
yraK	-0.547759	0.999396	-0.0835495	-0.578566
rlmH	-0.54736	0.999396	-2.53581	-1.48397
qmcA	-0.545178	0.999396	-0.241736	-0.634528
mlaB	-0.542942	0.999396	-0.114729	-0.58529
pdxK	-0.542128	0.999396	-0.103816	-0.580438
dnaC	-0.541717	0.999396	-1.21929	-0.992507
ypjM_1	-0.539151	0.999396	0.118768	-0.495064
yaeF	-0.538566	0.999396	-0.324676	-0.658606
puuC	-0.538467	0.999396	-0.362838	-0.672626
yehS	-0.53838	0.999396	0.485757	-0.358373
pdxH	-0.538044	0.999396	-1.46381	-1.07915
moaA	-0.535621	0.999396	-0.135314	-0.585589
yjiC	-0.535074	0.999396	0.230803	-0.449503
ygiS	-0.533809	0.999396	-0.0248127	-0.542878
yjiT	-0.53304	0.999396	-0.0967827	-0.568749
narZ	-0.531717	0.999396	0.207623	-0.45473
C0362	-0.531529	0.999396	0.0887297	-0.498564
hisM	-0.530951	0.999396	0.386372	-0.387763
yidB	-0.528102	0.999396	-0.153533	-0.584815
yceH	-0.527846	0.999396	-0.0137063	-0.532805
uxaB	-0.527418	0.999396	0.206003	-0.451032
deoC	-0.525577	0.999396	-0.235689	-0.612694
ycbX	-0.524519	0.999396	0.25759	-0.42903
ydbH	-0.52324	0.999396	0.237905	-0.435042
elaD	-0.523	0.999396	-0.023825	-0.531706
insK	-0.522181	0.999396	0.266893	-0.423248
dnaK	-0.522116	0.999396	-0.508949	-0.71033
fliE	-0.52165	0.999396	-0.280266	-0.625262
gcvR	-0.521637	0.999396	2.80974	0.520903
ynbB	-0.521214	0.999396	0.233353	-0.434702
mreB	-0.521141	0.999396	0.0843045	-0.489818
yobA	-0.52094	0.999396	0.301981	-0.409012
ydaQ	-0.518898	0.999396	0.079862	-0.48922
rlmL	-0.516267	0.999396	-0.203285	-0.591395
iraP	-0.516192	0.999396	-0.0541151	-0.536111
tktA	-0.51608	0.999396	0.129646	-0.46797
erpA	-0.514099	0.999396	0.733582	-0.242273
ycjY	-0.514083	0.999396	0.45962	-0.343767
cyaR	-0.512822	0.999396	0.00622445	-0.510407
micF	-0.511448	0.999396	0.499828	-0.326238
eutP	-0.511183	0.999396	0.0250895	-0.501784
yiiQ	-0.511151	0.999396	0.360599	-0.377516
mltB	-0.509	0.999396	-0.21485	-0.588409
osmF	-0.508705	0.999396	-0.515422	-0.699318
ydgI	-0.508222	0.999396	-0.209974	-0.585827
dsbA	-0.508123	0.999396	-0.227497	-0.592213
yjeT	-0.507815	0.999396	0.20687	-0.431113
mioC	-0.507733	0.999396	0.351869	-0.377332
kptA	-0.507474	0.999396	0.00854637	-0.5042
nikR	-0.507443	0.999396	0.660113	-0.262846
pcm	-0.506956	0.999396	-0.100597	-0.544083
selB	-0.506897	0.999396	0.308391	-0.392599
gspH	-0.506684	0.999396	0.134728	-0.456695
nikA	-0.506138	0.999396	-0.275826	-0.608113
glpT	-0.505452	0.999396	-0.13402	-0.554949
flgJ	-0.50412	0.999396	0.504313	-0.317251
intQ	-0.504071	0.999396	0.231337	-0.418309
yobD	-0.502275	0.999396	-0.221737	-0.584235
yihY	-0.499345	0.999396	-0.562646	-0.707429
uidC	-0.497844	0.999396	-0.0948102	-0.53283
yibT	-0.497773	0.999396	0.410098	-0.345807
metL	-0.497644	0.999396	-1.52007	-1.05959
yeiB	-0.496825	0.999396	0.151181	-0.440747
dcm	-0.496536	0.999396	0.204936	-0.420553
trxA	-0.495916	0.999396	0.158382	-0.437171
ppiC	-0.495018	0.999396	-0.0233667	-0.503561
cysE	-0.49459	0.999396	0.459542	-0.324309
yeaG	-0.493705	0.999396	0.409601	-0.341924
yfcV	-0.492917	0.999396	-0.480631	-0.670666
mscS	-0.492844	0.999396	0.208466	-0.415555
zipA	-0.492614	0.999396	-0.862775	-0.811685
yeiE	-0.492302	0.999396	-0.0471692	-0.509656
nanR	-0.492039	0.999396	0.222855	-0.409422
yhbS	-0.491744	0.999396	-0.0406332	-0.506679
yjiR	-0.4908	0.999396	0.369645	-0.35382
nupC	-0.490326	0.999396	0.116518	-0.447083
ypdA	-0.489273	0.999396	-0.0203935	-0.496717
pgpB	-0.488703	0.999396	0.257646	-0.393203
ynfE	-0.488343	0.999396	0.427877	-0.329794
aldB	-0.488262	0.999396	-0.223407	-0.570844
flgC	-0.487381	0.999396	-0.454915	-0.65562
ttcA	-0.486583	0.999396	0.0230721	-0.477937
ybeY	-0.486002	0.999396	-0.0188953	-0.492892
yagE	-0.485984	0.999396	-0.109121	-0.52627
yfjQ	-0.485366	0.999396	0.0462639	-0.468134
nanA	-0.484368	0.999396	0.372804	-0.34622
argW	-0.484121	0.999396	1.57574	0.0999704
rfaD	-0.483211	0.999396	0.708243	-0.220791
sxy	-0.48315	0.999396	0.0219029	-0.474937
tsaB	-0.483147	0.999396	1.29208	-0.00428638
yihL	-0.481893	0.999396	-0.365974	-0.617229
rsmI	-0.481511	0.999396	0.0922875	-0.447241
ydfK	-0.480953	0.999396	-0.228522	-0.565429
ariR	-0.480435	0.999396	-0.177715	-0.546109
pepT	-0.479734	0.999396	-0.106645	-0.519105
hofO	-0.479523	0.999396	-0.0734229	-0.506597
csrA	-0.478745	0.999396	1.13848	-0.0568488
yhhS	-0.478682	0.999396	0.340871	-0.352363
rhaD	-0.478589	0.999396	0.0412228	-0.463225
lpxH	-0.476296	0.999396	1.516	0.0856182
upp	-0.476149	0.999396	-0.487558	-0.656467
ycjS	-0.475631	0.999396	0.237764	-0.387497
rseB	-0.474212	0.999396	-0.343002	-0.601052
ydaW	-0.474073	0.999396	-0.0334946	-0.486369
zitB	-0.473366	0.999396	-0.20179	-0.547952
iadA	-0.473341	0.999396	0.257609	-0.377859
gstA	-0.473225	0.999396	0.457962	-0.303537
moaC	-0.472965	0.999396	-0.619974	-0.702263
hycF	-0.471365	0.999396	-0.135775	-0.521519
murE	-0.471363	0.999396	-0.536127	-0.669649
aroA	-0.471201	0.999396	0.0647419	-0.447132
hyfH	-0.470995	0.999396	0.56615	-0.26123
yihQ	-0.469852	0.999396	-0.182185	-0.537183
cysB	-0.468222	0.999396	0.724334	-0.199848
flhD	-0.467604	0.999396	0.0595923	-0.445442
ygeW	-0.465742	0.999396	0.14031	-0.413696
glcA	-0.464291	0.999396	0.298505	-0.353666
frlR	-0.463399	0.999396	0.30318	-0.351043
betT	-0.462639	0.999396	-0.568601	-0.67294
fnr	-0.461677	0.999396	0.185397	-0.392938
rpsQ	-0.460899	0.999396	0.0930636	-0.426347
yeiI	-0.460276	0.999396	-0.468867	-0.633686
dcuA	-0.460095	0.999396	-0.0634501	-0.483483
flgA	-0.459418	0.999396	-0.655287	-0.701783
cusC	-0.456711	0.999396	-0.218918	-0.53764
dppC	-0.456704	0.999396	0.105884	-0.417406
purM	-0.456279	0.999396	0.329538	-0.334164
artJ	-0.455001	0.999396	0.526332	-0.259993
amtB	-0.454418	0.999396	-0.264558	-0.552236
ybgF	-0.454179	0.999396	0.328211	-0.332556
yfeD	-0.453976	0.999396	0.304925	-0.340976
ydjX	-0.453777	0.999396	0.294367	-0.344688
yafP	-0.453701	0.999396	0.126629	-0.406724
yffS	-0.453164	0.999396	0.11289	-0.411274
gatR_1	-0.451678	0.999396	0.250786	-0.358728
agaI	-0.451443	0.999396	0.0276049	-0.441127
yfaD	-0.451174	0.999396	0.969008	-0.0921295
yfdM	-0.450625	0.999396	0.380844	-0.30951
yjhR	-0.44955	0.999396	-0.158205	-0.508011
citE	-0.449461	0.999396	0.51242	-0.259609
rlmN	-0.448636	0.999396	0.19606	-0.375952
rpoA	-0.448228	0.999396	-0.0295696	-0.459077
ydiK	-0.445705	0.999396	-0.243935	-0.535894
lldP	-0.443795	0.999396	-0.0524119	-0.4631
manX	-0.443622	0.999396	0.306977	-0.329866
recX	-0.443357	0.999396	-0.0751506	-0.47108
yniA	-0.443078	0.999396	-0.134248	-0.492674
yacC	-0.441931	0.999396	-0.0410825	-0.457043
creB	-0.441904	0.999396	-0.172007	-0.505475
rcsB	-0.439965	0.999396	0.512746	-0.249996
ugpA	-0.43961	0.999396	-0.0698917	-0.465386
radA	-0.439081	0.999396	-0.645423	-0.677808
recO	-0.4369	0.999396	-0.642746	-0.674637
modB	-0.436394	0.999396	0.116536	-0.393157
fucI	-0.435135	0.999396	-0.059139	-0.456932
yahC	-0.432981	0.999396	0.0827214	-0.402264
rpmH	-0.432626	0.999396	-1.30166	-0.913972
ppk	-0.432481	0.999396	-1.26301	-0.899544
serV	-0.431258	0.999396	0.730557	-0.160597
yhiJ	-0.431036	0.999396	0.0501589	-0.412375
appA	-0.430848	0.999396	-0.164682	-0.491711
gldA	-0.429967	0.999396	0.527921	-0.234381
queD	-0.429727	0.999396	-0.107298	-0.469352
phoB	-0.429219	0.999396	0.160222	-0.36981
fhlA	-0.429138	0.999396	0.0656821	-0.40473
gatA	-0.428314	0.999396	-0.154712	-0.485487
ilvL	-0.428259	0.999396	0.132382	-0.379158
bglG	-0.427145	0.999396	0.143629	-0.37388
aroL	-0.426944	0.999396	0.309478	-0.312266
prmA	-0.425952	0.999396	0.0425239	-0.410118
entB	-0.425504	0.999396	-0.384068	-0.567552
rdoA	-0.425239	0.999396	0.0701727	-0.399169
secA	-0.425097	0.999396	1.25266	0.0390806
ybbP	-0.42503	0.999396	0.816228	-0.122627
rpsS	-0.424963	0.999396	-0.412519	-0.577538
clcA	-0.424759	0.999396	-0.607223	-0.649362
lspA	-0.423612	0.999396	-0.72671	-0.69241
luxS	-0.422841	0.999396	0.83953	-0.111804
tusE	-0.422052	0.999396	2.00105	0.31974
yagU	-0.421958	0.999396	-0.18298	-0.489595
abpA	-0.421556	0.999396	-0.27618	-0.523684
carA	-0.420645	0.999396	-0.485745	-0.600312
yidZ	-0.420638	0.999396	0.0580463	-0.399059
cmtA	-0.420347	0.999396	-0.246506	-0.511494
ampE	-0.420158	0.999396	-0.133956	-0.469652
yajR	-0.419664	0.999396	-0.347017	-0.548005
lon	-0.418853	0.999396	-2.0199	-1.16553
manA	-0.418572	0.999396	0.410481	-0.26649
mdtM	-0.418484	0.999396	0.172241	-0.354626
glpX	-0.418402	0.999396	0.212499	-0.339638
torY	-0.41827	0.999396	0.0496266	-0.399809
glxK	-0.418005	0.999396	-0.318385	-0.535752
ppiA	-0.417984	0.999396	0.760472	-0.136246
yjhD	-0.417374	0.999396	0.236113	-0.329866
flgL	-0.415807	0.999396	0.179468	-0.349275
ycbZ	-0.415601	0.999396	-0.605693	-0.639642
flhB	-0.415563	0.999396	-0.227329	-0.499615
ytfJ	-0.4154	0.999396	-0.120714	-0.459994
yigA	-0.415323	0.999396	-0.194434	-0.487201
rihC	-0.415191	0.999396	-0.283236	-0.519932
ptsG	-0.413256	0.999396	0.529671	-0.217028
ydcJ	-0.413071	0.999396	0.0577173	-0.391615
lyxK	-0.412312	0.999396	-0.0240769	-0.421136
csdA	-0.41103	0.999396	0.0954168	-0.375618
dmsB	-0.410704	0.999396	-0.0445386	-0.427103
sufA	-0.410667	0.999396	0.0440078	-0.394287
ulaE	-0.410554	0.999396	0.414764	-0.256888
chbG	-0.410256	0.999396	0.0634028	-0.386697
ynjI	-0.409615	0.999396	0.30644	-0.296067
casD	-0.409219	0.999396	0.557579	-0.202654
acpH	-0.407689	0.999396	-0.0468263	-0.424936
gshA	-0.405414	0.999396	-0.815047	-0.706892
cspH	-0.404789	0.999396	-0.231683	-0.490455
baeS	-0.404661	0.999396	0.442402	-0.24076
ydgA	-0.404097	0.999396	0.364032	-0.269222
argP	-0.403702	0.999396	0.666227	-0.15689
hpt	-0.402645	0.999396	-0.557349	-0.608809
cysQ	-0.40217	0.999396	-0.100707	-0.439361
yfdT	-0.401947	0.999396	0.392261	-0.256618
azoR	-0.401483	0.999396	0.179583	-0.334911
idnO	-0.401142	0.999396	0.174148	-0.336583
yjfM	-0.400019	0.999396	0.456297	-0.230974
ychO	-0.399972	0.999396	-0.296169	-0.509503
ymfQ	-0.399895	0.999396	0.0752262	-0.371961
glyQ	-0.399868	0.999396	-0.066983	-0.424577
nfrB	-0.398997	0.999396	-0.165285	-0.460091
fliH	-0.398496	0.999396	-0.00236733	-0.399288
metG	-0.398033	0.999396	-2.00956	-1.14095
gdhA	-0.397819	0.999396	0.572859	-0.185598
malX	-0.397424	0.999396	-0.101104	-0.434763
rpmF	-0.39609	0.999396	1.34475	0.102199
yfbL	-0.395508	0.999396	-0.126661	-0.442307
cusA	-0.395313	0.999396	-0.0756311	-0.423224
psuG	-0.393546	0.999396	0.157676	-0.335088
efeO	-0.393051	0.999396	-0.120196	-0.437458
G0-10700	-0.392479	0.999396	0.354698	-0.261064
rcsC	-0.391951	0.999396	-0.176064	-0.457036
yjhV	-0.391912	0.999396	0.320871	-0.273025
ygfF	-0.391705	0.999396	-0.223281	-0.474264
yaeP	-0.391491	0.999396	0.28349	-0.286447
hycD	-0.391242	0.999396	-0.455936	-0.559891
tnaB	-0.390724	0.999396	0.370886	-0.253315
hisH	-0.390718	0.999396	0.118531	-0.346753
ytfB	-0.390077	0.999396	-0.0610223	-0.412583
pitA	-0.389935	0.999396	0.923672	-0.0477381
artQ	-0.38992	0.999396	0.225335	-0.306411
dkgA	-0.389801	0.999396	-0.0470768	-0.407145
tdh	-0.389336	0.999396	1.39381	0.127136
rob	-0.389333	0.999396	0.407847	-0.238236
yfiM	-0.388733	0.999396	-0.26212	-0.485667
yhhX	-0.388062	0.999396	0.263406	-0.290456
rarA	-0.387773	0.999396	-0.289717	-0.494919
rnb	-0.38721	0.999396	-0.547766	-0.589835
elaB	-0.38648	0.999396	0.108874	-0.346092
ackA	-0.385423	0.999396	0.946609	-0.0347293
ybfQ	-0.385329	0.999396	-0.240801	-0.474374
yejL	-0.384521	0.999396	-0.210666	-0.462414
yncM	-0.384081	0.999396	-0.0412881	-0.399283
clpA	-0.383619	0.999396	0.355349	-0.251967
efp	-0.382909	0.999396	1.62553	0.219481
recJ	-0.38154	0.999396	-0.816413	-0.683537
yeiW	-0.380817	0.999396	0.168052	-0.31852
bcsZ	-0.38052	0.999396	-0.294491	-0.489436
proA	-0.380495	0.999396	-1.09271	-0.78466
dtpC	-0.380398	0.999396	0.408192	-0.229176
glnA	-0.379259	0.999396	0.912576	-0.0411818
yjjW	-0.378903	0.999396	-0.101671	-0.416457
ompL	-0.378596	0.999396	0.104423	-0.339858
yhgE	-0.378562	0.999396	0.13468	-0.328621
yaiW	-0.378442	0.999396	-0.097055	-0.414287
yhdU	-0.378322	0.999396	1.10911	0.0325907
ybgP	-0.378175	0.999396	0.535255	-0.179892
hybB	-0.377934	0.999396	-0.391388	-0.522706
ldtC	-0.377426	0.999396	0.419296	-0.222093
cpsG	-0.377173	0.999396	-0.116487	-0.420211
abpB	-0.376838	0.999396	0.330493	-0.254392
hdeA	-0.376788	0.999396	0.242318	-0.286994
tfaE	-0.375771	0.999396	0.190923	-0.305007
ulaR	-0.375471	0.999396	8.31543304323731e-05	-0.375361
wcaB	-0.375454	0.999396	-0.263727	-0.472987
glcE	-0.374399	0.999396	0.340283	-0.248329
ynfK	-0.373189	0.999396	0.134602	-0.323279
yijD	-0.372628	0.999396	-0.457017	-0.541684
yrdD	-0.37223	0.999396	2.42455	0.526602
sdaC	-0.371546	0.999396	-0.686229	-0.625398
yfeX	-0.370892	0.999396	0.23297	-0.28456
aas	-0.370407	0.999396	-0.0820397	-0.400696
tpx	-0.369479	0.999396	0.127259	-0.322288
ispB	-0.369285	0.999396	0.0471795	-0.351741
yegV	-0.36829	0.999396	0.490736	-0.1865
kbaY	-0.367952	0.999396	-0.130643	-0.416232
caiD	-0.367848	0.999396	-0.285419	-0.47341
btuB	-0.36776	0.999396	-0.331096	-0.490225
fbaA	-0.367655	0.999396	1.49955	0.187995
ydjN	-0.366738	0.999396	-0.474961	-0.542436
tusD	-0.36637	0.999396	1.72651	0.273444
bcsQ	-0.366207	0.999396	0.482359	-0.187521
yheO	-0.365317	0.999396	2.14716	0.430545
glgB	-0.365109	0.999396	0.473966	-0.189531
hyfC	-0.364961	0.999396	-0.226243	-0.448624
yegS	-0.364031	0.999396	0.244377	-0.273477
ygfB	-0.363075	0.999396	2.44924	0.544891
mdlA	-0.362539	0.999396	0.112061	-0.320977
yrdB	-0.362056	0.999396	0.231275	-0.276354
ycjM	-0.361872	0.999396	0.718325	-0.0957799
tsaE	-0.360748	0.999396	3.67432	1.00223
zwf	-0.359799	0.999396	-2.14658	-1.15342
yjbM	-0.359394	0.999396	0.573614	-0.146909
hchA	-0.3588	0.999396	0.122002	-0.313558
argT	-0.358378	0.999396	0.182427	-0.290764
ytfT	-0.358289	0.999396	-0.490695	-0.539811
cho	-0.358086	0.999396	0.155647	-0.300387
ymfH	-0.357983	0.999396	0.132593	-0.308819
ohsC	-0.357933	0.999396	0.608085	-0.132681
aroG	-0.357544	0.999396	-0.288995	-0.464432
yehT	-0.357394	0.999396	0.389702	-0.213027
ydcL	-0.357391	0.999396	0.213172	-0.278394
ygiZ	-0.357231	0.999396	-0.162189	-0.417189
yqaB	-0.357207	0.999396	0.203667	-0.281729
yeaM	-0.35672	0.999396	0.133288	-0.3073
wzzE	-0.355858	0.999396	0.486129	-0.175779
mlaA	-0.355539	0.999396	-0.463566	-0.527024
rpsK	-0.355463	0.999396	0.318787	-0.237358
trmO	-0.355184	0.999396	0.0148962	-0.349594
hipB	-0.354574	0.999396	-0.0585027	-0.376155
sspA	-0.354459	0.999396	2.5525	0.591804
yciT	-0.354313	0.999396	0.14113	-0.30199
rpsR	-0.354246	0.999396	1.96412	0.373677
fliK	-0.353601	0.999396	-0.433927	-0.51412
ffs	-0.35357	0.999396	-0.567362	-0.563458
fliP	-0.352246	0.999396	-0.270927	-0.452449
ygiM	-0.351944	0.999396	-0.122518	-0.39722
yaiI	-0.349852	0.999396	-0.163324	-0.410232
wcaM	-0.34974	0.999396	-0.197796	-0.422878
yajO	-0.34921	0.999396	-0.273438	-0.450343
ydeP	-0.348051	0.999396	0.329564	-0.225958
lacY	-0.347029	0.999396	-0.0496215	-0.365324
epmB	-0.346733	0.999396	1.29918	0.134603
rpoC	-0.346534	0.999396	-1.28197	-0.820704
lrp	-0.345546	0.999396	-0.395928	-0.492008
yeeP	-0.345424	0.999396	0.0717188	-0.318801
slyD	-0.345221	0.999396	0.214417	-0.265766
cysC	-0.345043	0.999396	0.0411691	-0.32973
galF	-0.344883	0.999396	0.132101	-0.295905
ygaY	-0.34434	0.999396	-0.640268	-0.581204
sdaA	-0.344189	0.999396	0.440355	-0.181067
ratB	-0.344143	0.999396	0.305164	-0.231086
wzxC	-0.343965	0.999396	0.281338	-0.239731
grxA	-0.343906	0.999396	-0.0459612	-0.360846
ygiN	-0.343618	0.999396	0.575713	-0.130363
trmL	-0.343291	0.999396	0.0684468	-0.31788
trpT	-0.342907	0.999396	0.770933	-0.0573349
tolQ	-0.34213	0.999396	0.46165	-0.171122
ruvC	-0.34205	0.999396	-0.667197	-0.588876
yjgW	-0.341795	0.999396	0.0683578	-0.316417
hdeD	-0.341668	0.999396	-0.0866386	-0.373666
dsrB	-0.341481	0.999396	-0.191979	-0.412469
entF	-0.340096	0.999396	-0.462228	-0.511091
ykgN	-0.339257	0.999396	0.113314	-0.297236
maa	-0.339156	0.999396	-0.327924	-0.460455
gcd	-0.339136	0.999396	0.164765	-0.278066
ylcG	-0.338767	0.999396	0.0810891	-0.308677
insAB-1	-0.33871	0.999396	-0.94283	-0.687488
dacB	-0.337931	0.999396	0.34727	-0.209283
ydcS	-0.337514	0.999396	0.188633	-0.267608
G0-10699	-0.337384	0.999396	-0.112117	-0.378814
yfiL	-0.336708	0.999396	0.281509	-0.232413
alx	-0.335722	0.999396	0.282359	-0.231112
yhgN	-0.335586	0.999396	-0.0544394	-0.355667
lrhA	-0.334854	0.999396	-0.129437	-0.382695
corA	-0.33482	0.999396	-0.531043	-0.531278
leuE	-0.334411	0.999396	0.357807	-0.201863
yejF	-0.334189	0.999396	0.533584	-0.136541
yagJ	-0.33366	0.999396	0.0135384	-0.328578
ybjT	-0.333631	0.999396	0.286502	-0.227487
napA	-0.332703	0.999396	0.240676	-0.243528
psrO	-0.332653	0.999396	0.389376	-0.188415
garR	-0.332334	0.999396	0.30176	-0.220541
ygbL	-0.332284	0.999396	-0.394617	-0.478265
uacT	-0.331916	0.999396	0.339512	-0.206144
talB	-0.331747	0.999396	0.459419	-0.161569
hyfJ	-0.331156	0.999396	-0.332905	-0.454301
hcaC	-0.330328	0.999396	-0.699785	-0.589215
yggU	-0.330042	0.999396	0.0537974	-0.310057
tauC	-0.329292	0.999396	-0.141804	-0.381712
gsiD	-0.329217	0.999396	0.361837	-0.195178
recF	-0.327244	0.999396	-0.403478	-0.476505
ycfK	-0.327147	0.999396	0.489416	-0.145861
psuK	-0.32698	0.999396	0.067777	-0.30182
rhtC	-0.326972	0.999396	0.0274248	-0.31675
symE	-0.326742	0.999396	-0.0510807	-0.345582
hycE	-0.325386	0.999396	0.0468511	-0.307974
rlmC	-0.324983	0.999396	0.572871	-0.112788
ynfF	-0.324572	0.999396	0.00930247	-0.32106
eutH	-0.324025	0.999396	0.270584	-0.223778
ynfD	-0.32382	0.999396	0.234496	-0.236936
cpdA	-0.323742	0.999396	0.44889	-0.157466
yeeO	-0.323535	0.999396	-0.206211	-0.399794
ftnA	-0.322441	0.999396	0.478484	-0.145205
proM	-0.322272	0.999396	0.820675	-0.0182833
cueR	-0.32193	0.999396	-0.286297	-0.427829
purK	-0.320862	0.999396	-0.366592	-0.456476
galK	-0.319719	0.999396	0.0812555	-0.289571
intE	-0.318624	0.999396	-0.0414136	-0.333887
yjbL	-0.318458	0.999396	0.0381787	-0.304257
yciN	-0.317734	0.999396	0.162415	-0.25754
sibC	-0.316276	0.999396	0.170653	-0.253032
yfbM	-0.316087	0.999396	0.214791	-0.236501
yjiQ	-0.315917	0.999396	0.550789	-0.111905
yhcA	-0.31588	0.999396	0.384088	-0.173605
trpS	-0.315707	0.999396	-0.473215	-0.490777
cysJ	-0.315635	0.999396	-0.158831	-0.374361
cysP	-0.315128	0.999396	-0.103715	-0.353454
yigL	-0.314809	0.999396	0.255094	-0.220301
yajD	-0.314724	0.999396	0.371517	-0.177105
clsC	-0.31452	0.999396	0.0830392	-0.283713
ecnA	-0.314504	0.999396	0.0400103	-0.299626
xdhD	-0.314499	0.999396	-0.0917092	-0.348381
dinJ	-0.313762	0.999396	0.317485	-0.196151
yghR	-0.313552	0.999396	0.479369	-0.135992
rseC	-0.313497	0.999396	-0.0747025	-0.341083
mnmG	-0.313377	0.999396	1.42638	0.215067
yafT	-0.313369	0.999396	0.360027	-0.180005
yihA	-0.312627	0.999396	1.97675	0.41988
sppA	-0.311132	0.999396	0.0202299	-0.303578
lgt	-0.310696	0.999396	-0.552904	-0.515252
yeeS	-0.310074	0.999396	0.63801	-0.0737581
secE	-0.309237	0.999396	-0.984184	-0.673331
prmB	-0.309212	0.999396	2.84943	0.74707
yicL	-0.309061	0.999396	0.178607	-0.242874
ynjC	-0.309052	0.999396	-0.0195332	-0.316218
pepB	-0.308954	0.999396	0.767848	-0.0245439
dpiB	-0.307898	0.999396	0.0706459	-0.281681
asd	-0.307877	0.999396	0.83041	-0.000290184
yqcG	-0.307135	0.999396	-0.411638	-0.459422
ygfK	-0.306329	0.999396	0.0427629	-0.290435
rplA	-0.306239	0.999396	-1.88815	-1.00452
ygjI	-0.30565	0.999396	-0.304313	-0.418222
dnaB	-0.305303	0.999396	-1.17784	-0.741016
malI	-0.305254	0.999396	-0.158611	-0.363901
phnE_1	-0.304726	0.999396	0.0961783	-0.269057
artP	-0.304491	0.999396	0.334168	-0.180705
ybaN	-0.304242	0.999396	-0.0673345	-0.329103
ybfK	-0.303902	0.999396	-0.0924041	-0.338043
yafD	-0.30386	0.999396	-0.125559	-0.350274
thiI	-0.303172	0.999396	0.465738	-0.130664
stfR	-0.302913	0.999396	0.23869	-0.214481
treB	-0.302594	0.999396	0.852909	0.0133248
yrhD	-0.302268	0.999396	0.0701672	-0.27623
ddpB	-0.301888	0.999396	0.0576176	-0.280495
rffT	-0.301753	0.999396	0.245209	-0.210908
uup	-0.301739	0.999396	-0.43034	-0.460948
sbmA	-0.301121	0.999396	-0.111746	-0.342423
ynbC	-0.300706	0.999396	-0.0471572	-0.3181
yghJ	-0.300635	0.999396	-0.277581	-0.403314
ygcP	-0.300221	0.999396	0.714601	-0.0355397
yidK	-0.300136	0.999396	0.291545	-0.192134
bglX	-0.299897	0.999396	0.0400484	-0.285009
fhuA	-0.299502	0.999396	0.22719	-0.215329
yzgL	-0.29937	0.999396	0.175836	-0.23421
flhA	-0.299329	0.999396	-0.830991	-0.606768
ynfM	-0.299122	0.999396	0.239819	-0.210273
yebF	-0.299116	0.999396	0.123094	-0.253484
sgcB	-0.298912	0.999396	-0.107527	-0.338652
adiY	-0.29752	0.999396	0.161063	-0.237831
patA	-0.297448	0.999396	0.127021	-0.250362
ydjZ	-0.297332	0.999396	0.170988	-0.233968
yeaP	-0.297189	0.999396	-0.0941331	-0.331972
cysM	-0.297063	0.999396	0.310159	-0.18217
acrR	-0.296286	0.999396	-0.301955	-0.407987
gadE	-0.295975	0.999396	0.289203	-0.188841
hrpB	-0.295861	0.999396	-0.276131	-0.398005
tsr	-0.29534	0.999396	0.252784	-0.201692
gstB	-0.294853	0.999396	0.423029	-0.138164
ygcN	-0.294469	0.999396	0.589231	-0.0762281
ydcT	-0.293345	0.999396	-0.522049	-0.486492
ytfF	-0.293207	0.999396	0.146222	-0.239013
cybB	-0.293183	0.999396	0.0871331	-0.260866
cueO	-0.292748	0.999396	0.050992	-0.27381
yhhL	-0.292634	0.999396	0.307237	-0.178824
yeiG	-0.292396	0.999396	0.134744	-0.242452
iap	-0.291845	0.999396	0.435535	-0.130526
ubiF	-0.291792	0.999396	-0.0109626	-0.295789
prpE	-0.291736	0.999396	-0.292436	-0.399915
nadD	-0.291668	0.999396	-0.534351	-0.489367
ydiP	-0.291293	0.999396	0.67638	-0.0407739
paaB	-0.291245	0.999396	0.128828	-0.243491
yccS	-0.291004	0.999396	-0.347372	-0.419514
yqeB	-0.290902	0.999396	0.154721	-0.233562
ynaJ	-0.290836	0.999396	0.47327	-0.115542
yeaO	-0.290813	0.999396	-0.00549532	-0.292786
dsbB	-0.290385	0.999396	-0.742016	-0.564916
lysR	-0.290152	0.999396	0.179191	-0.223753
rtcR	-0.2901	0.999396	0.409592	-0.138389
lpxD	-0.289959	0.999396	-0.909642	-0.626497
mtlD	-0.289755	0.999396	0.118544	-0.245809
ybgQ	-0.288721	0.999396	0.607534	-0.0637032
era	-0.288564	0.999396	1.95476	0.43573
cutA	-0.288466	0.999396	-0.181135	-0.355454
caiB	-0.288094	0.999396	-0.0319211	-0.29985
hcaD	-0.288084	0.999396	0.503115	-0.101739
yecT	-0.287724	0.999396	0.128804	-0.239981
sfmC	-0.287361	0.999396	0.107479	-0.247513
yciW	-0.287202	0.999396	0.023622	-0.278398
yhhW	-0.287179	0.999396	0.455021	-0.118645
nagE	-0.287086	0.999396	0.258057	-0.191487
yegP	-0.286275	0.999396	0.0377433	-0.272243
treF	-0.286134	0.999396	0.433289	-0.125648
ycgR	-0.28608	0.999396	0.476383	-0.109635
ybdL	-0.285641	0.999396	0.0416458	-0.270165
lpoB	-0.285368	0.999396	0.111013	-0.244211
ycjR	-0.284784	0.999396	-0.0408991	-0.299864
ydfC	-0.284052	0.999396	0.144524	-0.230489
rplY	-0.283778	0.999396	-0.14254	-0.336482
caiE	-0.283369	0.999396	-0.616418	-0.511436
kdsC	-0.283284	0.999396	-0.894036	-0.614053
casC	-0.283128	0.999396	-0.202381	-0.35798
fixX	-0.283107	0.999396	-0.814215	-0.584351
fixC	-0.282881	0.999396	-0.6824	-0.53536
gfcA	-0.282711	0.999396	0.140459	-0.230654
mtlR	-0.282097	0.999396	0.518193	-0.0901696
yneE	-0.28143	0.999396	-0.114752	-0.323848
purL	-0.280899	0.999396	-0.630379	-0.514132
dnaA	-0.280704	0.999396	-0.839881	-0.591443
ylcH	-0.280274	0.999396	0.098465	-0.243764
ygcW	-0.280167	0.999396	-0.117897	-0.32375
yiiD	-0.280066	0.999396	-0.00563684	-0.282094
citF	-0.279897	0.999396	0.122952	-0.234322
cspG	-0.279184	0.999396	0.0852648	-0.247561
yeeY	-0.279145	0.999396	-0.0891946	-0.312104
rdlC	-0.278048	0.999396	0.135197	-0.22794
yidG	-0.277724	0.999396	0.0109975	-0.273596
ybfD	-0.277433	0.999396	-0.0176512	-0.28391
gspI	-0.276507	0.999396	-0.0442143	-0.292816
yfaQ	-0.27647	0.999396	-0.227243	-0.360526
gspD	-0.276338	0.999396	-0.241338	-0.365611
ybcC	-0.276316	0.999396	-0.0490956	-0.294433
typA	-0.276265	0.999396	0.886567	0.0521056
ypjF	-0.275866	0.999396	0.115815	-0.232934
insCD-1	-0.275816	0.999396	-0.968128	-0.633997
yffQ	-0.275234	0.999396	0.200457	-0.200965
ybiI	-0.274899	0.999396	0.0332206	-0.262544
ylbH	-0.274692	0.999396	-0.636086	-0.51004
gcvT	-0.274618	0.999396	-0.28439	-0.379825
ydhY	-0.274495	0.999396	0.590275	-0.0558757
yigE	-0.274342	0.999396	0.0728439	-0.247319
yhhY	-0.274287	0.999396	0.214544	-0.194803
ybhS	-0.274284	0.999396	-0.112537	-0.315884
ilvE	-0.274131	0.999396	0.183261	-0.206229
uhpC	-0.274131	0.999396	0.366067	-0.138542
thiG	-0.273614	0.999396	0.290266	-0.166093
ydhQ	-0.273571	0.999396	-0.129671	-0.321513
ypfH	-0.273312	0.999396	0.125596	-0.226759
hslV	-0.272813	0.999396	-0.319998	-0.391198
hyaB	-0.272621	0.999396	0.242171	-0.182908
mhpT	-0.271698	0.999396	-0.230864	-0.357095
dmsA	-0.27136	0.999396	0.178603	-0.205183
yhjK	-0.271281	0.999396	0.524191	-0.0771366
lnt	-0.271184	0.999396	0.988074	0.0947873
yiaJ	-0.271057	0.999396	0.300618	-0.159703
otsB	-0.270641	0.999396	0.0244247	-0.261543
yncG	-0.270364	0.999396	-0.287251	-0.376631
glgX	-0.270199	0.999396	0.0388606	-0.255758
dctA	-0.26998	0.999396	-0.398384	-0.417374
ygiF	-0.269123	0.999396	0.746971	0.00753184
uidR	-0.268379	0.999396	0.113201	-0.226417
ascF	-0.268309	0.999396	-0.148165	-0.323098
ycjV	-0.267699	0.999396	0.44047	-0.10456
nlpA	-0.267562	0.999396	-0.0534284	-0.287284
lpp	-0.267348	0.999396	-0.107515	-0.307091
sseB	-0.266565	0.999396	-0.203842	-0.341962
potE	-0.266546	0.999396	-0.300802	-0.377829
ycgZ	-0.266263	0.999396	0.568025	-0.0558876
dusA	-0.265739	0.999396	0.328077	-0.14422
kduD	-0.26572	0.999396	-0.143864	-0.318918
yraH	-0.264523	0.999396	-0.0362774	-0.277898
phnP	-0.264518	0.999396	-0.150343	-0.320114
ompG	-0.263605	0.999396	-0.17863	-0.329672
hinT	-0.263129	0.999396	0.484231	-0.083786
yddE	-0.262081	0.999396	-0.0945436	-0.297024
yjbB	-0.26124	0.999396	0.106785	-0.221655
ynjH	-0.261044	0.999396	0.176766	-0.19555
frlB	-0.260856	0.999396	0.184683	-0.192431
yfjD	-0.260798	0.999396	0.353145	-0.129998
hypD	-0.260697	0.999396	0.108609	-0.220437
rsgA	-0.260484	0.999396	2.16541	0.54185
opgH	-0.259842	0.999396	0.648852	-0.019534
puuP	-0.258601	0.999396	0.453015	-0.0908202
yfeH	-0.258531	0.999396	-0.382843	-0.400177
cspA	-0.258507	0.999396	0.0318029	-0.24668
selA	-0.258326	0.999396	0.192866	-0.186872
ftsZ	-0.258236	0.999396	-0.652865	-0.4998
yedE	-0.258191	0.999396	0.421579	-0.102051
ugpE	-0.257772	0.999396	0.00911522	-0.254345
yliI	-0.257506	0.999396	-0.111303	-0.298653
gntU	-0.256584	0.999396	0.341752	-0.130004
polB	-0.256554	0.999396	0.312194	-0.140919
ydbD	-0.256525	0.999396	-0.0658604	-0.280852
curA	-0.255547	0.999396	0.266477	-0.156839
ulaB	-0.25528	0.999396	0.210864	-0.177163
ydgU	-0.255048	0.999396	0.150119	-0.199421
ycjN	-0.255043	0.999396	-0.562799	-0.463283
lipB	-0.254878	0.999396	-0.852292	-0.570224
ybjE	-0.254617	0.999396	-0.27805	-0.357483
gltK	-0.254253	0.999396	-0.0765078	-0.282521
yeiQ	-0.25406	0.999396	-0.315477	-0.370777
gmr	-0.25389	0.999396	0.611165	-0.027542
ydfU	-0.253699	0.999396	0.562343	-0.045433
ybgA	-0.253651	0.999396	0.102581	-0.215624
rplQ	-0.252443	0.999396	-2.2355	-1.07922
glpC	-0.252069	0.999396	0.25674	-0.156967
yeiP	-0.251127	0.999396	-0.394905	-0.39724
dnaE	-0.251067	0.999396	0.690008	0.00448049
yebS	-0.250672	0.999396	0.0758177	-0.222553
eutN	-0.250529	0.999396	-0.154872	-0.307805
frwB	-0.250286	0.999396	0.371151	-0.112822
flgD	-0.249886	0.999396	-0.171644	-0.313371
rpsL	-0.249756	0.999396	0.507501	-0.0618009
yqjH	-0.24938	0.999396	0.549511	-0.0458672
dosC	-0.24794	0.999396	0.279242	-0.144508
yqaE	-0.247876	0.999396	0.100801	-0.210509
pspA	-0.247848	0.999396	0.06642	-0.223209
yjjU	-0.247646	0.999396	0.19492	-0.175434
pppA	-0.246996	0.999396	0.0229173	-0.238462
gutM	-0.246805	0.999396	0.115458	-0.204012
yiaF	-0.246801	0.999396	-0.147385	-0.301306
bssS	-0.246366	0.999396	0.0215791	-0.238328
nudF	-0.246068	0.999396	0.478459	-0.0688691
coaE	-0.246015	0.999396	1.03948	0.138983
ddpF	-0.245254	0.999396	-0.395406	-0.391554
bcsE	-0.244972	0.999396	-0.50608	-0.432228
oppB	-0.244788	0.999396	-0.231603	-0.330466
pldB	-0.24466	0.999396	0.0780139	-0.21573
yccX	-0.244379	0.999396	0.353674	-0.113388
thiD	-0.244043	0.999396	-0.15108	-0.299917
rnr	-0.243717	0.999396	0.631687	-0.00977311
iclR	-0.243447	0.999396	0.161595	-0.183574
G0-10704	-0.242956	0.999396	-0.182908	-0.310611
dkgB	-0.242879	0.999396	0.0698123	-0.216986
thrS	-0.242755	0.999396	-0.0209336	-0.250455
citG	-0.242504	0.999396	0.378189	-0.102436
thrB	-0.242118	0.999396	-0.251231	-0.335061
hda	-0.241654	0.999396	-0.814441	-0.543005
yiiF	-0.241152	0.999396	-0.0391921	-0.255611
rho	-0.241081	0.999396	-3.23314	-1.43647
yjiK	-0.240963	0.999396	0.238808	-0.152504
xapR	-0.240465	0.999396	-0.109567	-0.280974
rutA	-0.23976	0.999396	0.103406	-0.201431
yfdX	-0.239749	0.999396	0.140903	-0.187537
proC	-0.239671	0.999396	-2.42027	-1.13477
cusB	-0.238402	0.999396	-0.38849	-0.382145
ylbG	-0.238394	0.999396	-0.0165942	-0.244488
ugpB	-0.238158	0.999396	0.0270643	-0.22809
ldrD	-0.237436	0.999396	-0.0125279	-0.242025
ymgE	-0.237364	0.999396	-0.325733	-0.357881
paaC	-0.236307	0.999396	-0.079882	-0.265829
pncC	-0.236266	0.999396	0.0609326	-0.213661
ysaA	-0.236253	0.999396	-0.0112792	-0.24038
ribB	-0.235956	0.999396	1.15552	0.192022
yjbE	-0.235806	0.999396	0.337273	-0.110891
ydcH	-0.235625	0.999396	0.0174736	-0.229109
ykgH	-0.235608	0.999396	-0.107026	-0.275178
pgl	-0.234876	0.999396	-0.331445	-0.357509
prpB	-0.23462	0.999396	-0.202169	-0.309406
prs	-0.234237	0.999396	-0.962815	-0.590484
ydeU	-0.233802	0.999396	0.497472	-0.049567
prpR	-0.233295	0.999396	-0.088244	-0.265913
yegX	-0.232797	0.999396	0.214903	-0.15319
pmrR	-0.232572	0.999396	-0.137381	-0.283378
holE	-0.232024	0.999396	-0.337947	-0.357064
narJ	-0.231551	0.999396	-0.0753113	-0.259382
ydeT	-0.231348	0.999396	-0.0129799	-0.236106
glvG	-0.231095	0.999396	-0.0564686	-0.251952
yqeA	-0.230715	0.999396	0.226272	-0.1469
yfaY	-0.229705	0.999396	-0.150141	-0.285234
ygeO	-0.228745	0.999396	-0.0378439	-0.242707
ileV	-0.228634	0.999396	1.52703	0.33699
xdhA	-0.228413	0.999396	-0.0300513	-0.239491
ybjQ	-0.228009	0.999396	0.181976	-0.160594
uspA	-0.227468	0.999396	0.107127	-0.187764
msrC	-0.226897	0.999396	-0.0690722	-0.252419
yfjT	-0.226775	0.999396	0.204416	-0.151052
yebZ	-0.226566	0.999396	-0.251386	-0.319571
degQ	-0.226356	0.999396	0.0707444	-0.200121
flgH	-0.225526	0.999396	-0.205718	-0.301628
hofB	-0.22498	0.999396	0.0727817	-0.197992
nei	-0.224845	0.999396	-0.0383082	-0.23898
panB	-0.224829	0.999396	-0.498929	-0.409447
ydiH	-0.224809	0.999396	1.04263	0.161336
yjbS	-0.224561	0.999396	0.607633	0.00046582
cheZ	-0.224421	0.999396	0.0866428	-0.192301
ldcA	-0.224022	0.999396	0.481274	-0.0457883
hemN	-0.224018	0.999396	-0.0539595	-0.243947
rlmA	-0.223885	0.999396	0.128876	-0.17613
rcnR	-0.223749	0.999396	0.0226905	-0.215304
yihM	-0.22362	0.999396	-0.212299	-0.302158
hisJ	-0.223307	0.999396	-0.149655	-0.278658
racC	-0.223135	0.999396	-0.234138	-0.309756
yojO	-0.221552	0.999396	-0.0640123	-0.245203
yaiZ	-0.221395	0.999396	-0.188592	-0.291159
yjjA	-0.221283	0.999396	0.381668	-0.0799333
yccT	-0.221142	0.999396	0.283699	-0.116067
hisC	-0.221134	0.999396	-0.127518	-0.268292
yhjV	-0.220918	0.999396	0.192278	-0.149691
ydfR	-0.220915	0.999396	0.152031	-0.164589
rsmG	-0.22084	0.999396	0.519887	-0.0283086
hemL	-0.220297	0.999396	-0.190519	-0.290775
ynbA	-0.220277	0.999396	0.209348	-0.142731
acrE	-0.220264	0.999396	0.777814	0.067788
xylE	-0.219805	0.999396	0.0210072	-0.211984
recE	-0.21908	0.999396	-0.154677	-0.276292
crcB	-0.218359	0.999396	-0.178865	-0.284523
galM	-0.217991	0.999396	-0.461499	-0.388759
proS	-0.217768	0.999396	-1.9792	-0.949909
ydhL	-0.21734	0.999396	-0.291799	-0.325305
modE	-0.216941	0.999396	0.40817	-0.0657796
mscK	-0.216452	0.999396	0.0653139	-0.19223
folE	-0.216243	0.999396	-0.181617	-0.283427
narW	-0.215504	0.999396	-0.234482	-0.302255
fdrA	-0.215492	0.999396	-0.206883	-0.292028
astA	-0.215135	0.999396	-0.257833	-0.310528
fucK	-0.214901	0.999396	0.0198662	-0.207504
ylaC	-0.214719	0.999396	-0.115514	-0.257435
mpaA	-0.214713	0.999396	0.123512	-0.168946
tnaA	-0.21437	0.999396	-0.277526	-0.317053
ydbC	-0.214208	0.999396	-0.00796294	-0.217112
yehB	-0.214195	0.999396	-0.142971	-0.267075
trpD	-0.213968	0.999396	-0.0118458	-0.21831
oxyS	-0.213779	0.999396	0.249778	-0.121265
ycfL	-0.213681	0.999396	-0.0487869	-0.231697
tag	-0.213631	0.999396	0.153894	-0.156617
pheP	-0.21361	0.999396	0.0628323	-0.190308
yecS	-0.213591	0.999396	-0.0495337	-0.231885
yceD	-0.213298	0.999396	1.24007	0.245983
ybgI	-0.213187	0.999396	-0.0730464	-0.240184
yddM	-0.212637	0.999396	0.614009	0.0147454
norW	-0.212076	0.999396	0.168749	-0.149562
ynbE	-0.211952	0.999396	-0.229024	-0.296684
insEF-3	-0.211745	0.999396	-0.647877	-0.451485
yaaA	-0.211344	0.999396	-0.0242817	-0.22029
rplM	-0.210723	0.999396	0.20096	-0.136284
lysC	-0.21072	0.999396	-0.44837	-0.376632
pabC	-0.210688	0.999396	-0.412019	-0.363148
tsgA	-0.210604	0.999396	0.672557	0.0384601
ddlA	-0.210438	0.999396	0.123076	-0.164833
dacA	-0.210136	0.999396	0.396889	-0.0631539
ybcF	-0.210025	0.999396	-0.0368932	-0.22364
exuR	-0.209938	0.999396	0.163159	-0.149495
ycdZ	-0.209482	0.999396	-0.300828	-0.32079
yhaO	-0.209188	0.999396	0.271705	-0.108557
fklB	-0.207933	0.999396	-0.349404	-0.33722
pgi	-0.207127	0.999396	-0.830304	-0.514369
narI	-0.207106	0.999396	0.207455	-0.130263
ycjQ	-0.206418	0.999396	0.0195201	-0.19915
argS	-0.206027	0.999396	-0.0767095	-0.234382
gabD	-0.205671	0.999396	-0.208371	-0.28276
atoC	-0.204926	0.999396	-0.254243	-0.298994
ldtA	-0.204674	0.999396	0.0750842	-0.176837
ybgO	-0.204199	0.999396	0.0759454	-0.176043
mfd	-0.20414	0.999396	-2.23841	-1.03214
yagF	-0.203998	0.999396	-0.262698	-0.301196
rfbD	-0.203905	0.999396	0.168784	-0.14138
astD	-0.203848	0.999396	-0.152918	-0.260413
viaA	-0.20381	0.999396	0.00160461	-0.203175
fliJ	-0.203721	0.999396	-0.176219	-0.268909
ykfA	-0.203593	0.999396	-0.0769532	-0.232039
oppC	-0.203568	0.999396	-0.150131	-0.259101
galE	-0.203485	0.999396	0.0373498	-0.189617
yhfX	-0.202863	0.999396	0.0472294	-0.185338
rdgB	-0.202264	0.999396	0.0458118	-0.185265
yihX	-0.202035	0.999396	0.0611552	-0.179355
ftsA	-0.201842	0.999396	-0.609841	-0.427512
hflX	-0.201788	0.999396	-0.247745	-0.293451
yajI	-0.201431	0.999396	-0.327779	-0.322716
znuC	-0.201198	0.999396	0.185441	-0.132507
yabP	-0.201123	0.999396	0.289111	-0.0940497
yjiM	-0.200978	0.999396	-0.0576253	-0.222269
pgrR	-0.200107	0.999396	-0.161032	-0.259675
yjfC	-0.200008	0.999396	0.2285	-0.115375
paaI	-0.199987	0.999396	0.0798588	-0.170384
cheY	-0.199884	0.999396	0.487269	-0.0194394
recR	-0.199884	0.999396	-0.585708	-0.416623
hofM	-0.199465	0.999396	0.126862	-0.152461
rybA	-0.199329	0.999396	-0.133285	-0.248627
ygdT	-0.198489	0.999396	0.194222	-0.126548
bglJ	-0.198463	0.999396	-0.0155398	-0.204176
ydaT	-0.198014	0.999396	-0.0526579	-0.217467
abgB	-0.197762	0.999396	0.167842	-0.135587
sibB	-0.196754	0.999396	0.239677	-0.107985
thpR	-0.19652	0.999396	0.285593	-0.0907502
ascB	-0.196384	0.999396	-0.0461544	-0.21343
nudB	-0.196054	0.999396	-1.23468	-0.652904
yieP	-0.195967	0.999396	0.263888	-0.0982342
mocA	-0.195524	0.999396	0.424103	-0.0384702
fliY	-0.195236	0.999396	0.0123016	-0.190643
malE	-0.194714	0.999396	-0.028827	-0.205347
suhB	-0.194241	0.999396	0.705302	0.066942
prkB	-0.193914	0.999396	0.350039	-0.0642843
ykfG	-0.193887	0.999396	0.461668	-0.0229242
tig	-0.193839	0.999396	-0.0411042	-0.209016
nadC	-0.193591	0.999396	0.645712	0.0455241
elbB	-0.193528	0.999396	0.00761037	-0.190673
rpoB	-0.1934	0.999396	0.152074	-0.137064
agaR	-0.19307	0.999396	0.642137	0.0447208
yaiO	-0.192853	0.999396	0.422683	-0.0363254
yeaC	-0.192625	0.999396	0.317763	-0.0749452
ybhD	-0.191887	0.999396	0.119223	-0.147713
tyrR	-0.191518	0.999396	-0.577144	-0.405092
yggX	-0.190756	0.999396	-0.222032	-0.272905
eda	-0.189715	0.999396	0.186764	-0.120537
insG	-0.189598	0.999396	0.246134	-0.0984401
fruA	-0.189506	0.999396	-0.332302	-0.312468
elyC	-0.18942	0.999396	0.531358	0.00734614
glnK	-0.189091	0.999396	-0.476374	-0.365375
nrdD	-0.188466	0.999396	0.866646	0.132467
alsC	-0.188289	0.999396	-0.174434	-0.25282
pspC	-0.187864	0.999396	0.0217855	-0.179762
ygbI	-0.187242	0.999396	0.588405	0.0306483
epmA	-0.1866	0.999396	0.540382	0.0135066
mltG	-0.186445	0.999396	-3.26877	-1.39533
ypjK	-0.186351	0.999396	-0.202429	-0.261245
yfjM	-0.18612	0.999396	0.164082	-0.12534
mdtA	-0.186071	0.999396	0.207067	-0.109377
paaX	-0.185883	0.999396	0.0841777	-0.154684
ypdE	-0.185622	0.999396	0.316187	-0.0685286
chiP	-0.185459	0.999396	0.11755	-0.141906
yibQ	-0.185434	0.999396	-0.0883272	-0.218094
dgt	-0.185425	0.999396	-0.317246	-0.302817
yegU	-0.185305	0.999396	0.20909	-0.107862
fliG	-0.185165	0.999396	-0.41449	-0.338547
ygbJ	-0.184509	0.999396	0.162627	-0.124268
ilvN	-0.18448	0.999396	-0.111343	-0.225659
yecN	-0.184475	0.999396	-0.164952	-0.245499
dut	-0.18415	0.999396	0.0933374	-0.149561
maeB	-0.18393	0.999396	-0.236526	-0.271446
moeB	-0.183927	0.999396	-0.608791	-0.409216
lacA	-0.18367	0.999396	-0.185666	-0.252361
exoX	-0.183474	0.999396	0.448277	-0.0174738
flhE	-0.183143	0.999396	0.352144	-0.052737
nudL	-0.183106	0.999396	-0.0406237	-0.198108
xapA	-0.182992	0.999396	0.0462621	-0.165831
ynaI	-0.182956	0.999396	0.151863	-0.126701
aaeA	-0.182946	0.999396	0.132829	-0.133738
yagG	-0.182609	0.999396	-0.2661	-0.281071
marC	-0.182608	0.999396	-0.537541	-0.38153
phnC	-0.182416	0.999396	0.335749	-0.0580806
rcsD	-0.181896	0.999396	-0.211553	-0.260168
melR	-0.181564	0.999396	0.782242	0.108106
ybdG	-0.181193	0.999396	-0.338667	-0.306514
xanQ	-0.181026	0.999396	-0.239278	-0.269561
argK	-0.180579	0.999396	0.109897	-0.13986
apt	-0.180284	0.999396	-0.314697	-0.296734
gatB	-0.180088	0.999396	-0.0575683	-0.201363
mnmE	-0.179923	0.999396	0.919705	0.160656
ydjF	-0.17983	0.999396	0.100924	-0.142433
G0-10703	-0.178944	0.999396	-0.308443	-0.293079
yjcC	-0.178865	0.999396	-0.207053	-0.255473
potA	-0.178794	0.999396	0.343001	-0.0517749
btuC	-0.178648	0.999396	0.0950036	-0.143443
moeA	-0.178509	0.999396	-0.188885	-0.248392
yiiM	-0.178325	0.999396	-0.278685	-0.281446
nrdH	-0.178198	0.999396	0.355062	-0.0467127
ddpX	-0.178143	0.999396	-0.0340934	-0.190728
ppsA	-0.178067	0.999396	0.109917	-0.137341
omrA	-0.178053	0.999396	-0.12271	-0.223442
yjaA	-0.177804	0.999396	0.365888	-0.0423105
fliZ	-0.177566	0.999396	0.393334	-0.0319109
fecD	-0.177528	0.999396	-0.438337	-0.339738
ampC	-0.176821	0.999396	-0.238794	-0.265177
potB	-0.176661	0.999396	0.300886	-0.0652351
yfbU	-0.176519	0.999396	-0.297459	-0.286589
glgA	-0.176336	0.999396	-0.0189575	-0.183319
yhhM	-0.176312	0.999396	-0.125976	-0.22291
fucP	-0.17611	0.999396	-0.473874	-0.351473
bssR	-0.175732	0.999396	-0.530228	-0.37195
yedV	-0.175688	0.999396	-0.146127	-0.229745
ybjH	-0.175144	0.999396	0.413794	-0.0219135
yihF	-0.174984	0.999396	0.0469563	-0.157567
caiT	-0.174326	0.999396	0.376144	-0.0350362
phnF	-0.174024	0.999396	-0.0393314	-0.18855
yifK	-0.173999	0.999396	1.15475	0.253631
yfjS	-0.173605	0.999396	0.189092	-0.103569
pabB	-0.172912	0.999396	1.29523	0.306754
argD	-0.172708	0.999396	0.211138	-0.0945103
pfkB	-0.172362	0.999396	-0.197664	-0.245497
nfsB	-0.172236	0.999396	0.0994673	-0.135381
arnB	-0.171213	0.999396	0.180482	-0.104365
ydaE	-0.171032	0.999396	-0.184826	-0.239415
sfsA	-0.170596	0.999396	-0.164841	-0.231581
yegQ	-0.169766	0.999396	0.0313961	-0.158111
ycaK	-0.169753	0.999396	0.161593	-0.109899
yneJ	-0.16963	0.999396	0.153972	-0.112597
gudP	-0.169236	0.999396	-0.0575986	-0.190525
cpxP	-0.168978	0.999396	0.0671705	-0.144079
msrA	-0.168843	0.999396	-0.355526	-0.300408
nfrA	-0.168353	0.999396	0.501325	0.0172847
flgI	-0.168331	0.999396	-0.600079	-0.390402
yafE	-0.168197	0.999396	-0.217469	-0.248663
fldA	-0.16802	0.999396	1.02623	0.212004
yqiJ	-0.167952	0.999396	0.110699	-0.126939
gfcB	-0.167537	0.999396	0.097557	-0.13139
yiaM	-0.167322	0.999396	0.427322	-0.00908533
aroF	-0.167203	0.999396	-0.046726	-0.184467
argE	-0.167062	0.999396	0.0992531	-0.130287
yliE	-0.166963	0.999396	-0.0948108	-0.202027
amiC	-0.166835	0.999396	0.296329	-0.057099
tdcG	-0.166507	0.999396	-0.0305302	-0.177777
trpB	-0.166437	0.999396	0.494157	0.0165463
ftnB	-0.166432	0.999396	0.633443	0.0681271
ymgJ	-0.166409	0.999396	0.055886	-0.145689
thiF	-0.16619	0.999396	0.473986	0.00932419
dcrB	-0.165831	0.999396	0.34172	-0.0392894
folD	-0.165818	0.999396	1.32622	0.325321
udk	-0.165487	0.999396	0.295961	-0.0558872
cysD	-0.16532	0.999396	0.0105437	-0.161385
aceK	-0.164773	0.999396	-0.262979	-0.262085
ydjG	-0.164686	0.999396	0.490292	0.0168654
ccmA	-0.164559	0.999396	0.0328751	-0.152357
murC	-0.164285	0.999396	-0.206749	-0.240784
kdgT	-0.16346	0.999396	-0.581971	-0.378832
yheS	-0.163314	0.999396	0.0619677	-0.140343
ispD	-0.163249	0.999396	-0.849679	-0.477687
rplX	-0.16309	0.999396	0.834986	0.146102
eco	-0.162844	0.999396	0.102719	-0.124787
ydeR	-0.162762	0.999396	0.161538	-0.102929
yceF	-0.16261	0.999396	-0.0571362	-0.183729
hydN	-0.162481	0.999396	-0.0999713	-0.199457
sfmD	-0.162325	0.999396	-0.18996	-0.23261
yedQ	-0.162307	0.999396	0.215257	-0.0825873
ddpA	-0.162187	0.999396	-0.333197	-0.285489
fecC	-0.161791	0.999396	-0.0895324	-0.194902
csrC	-0.161694	0.999396	0.31175	-0.0462502
yqjD	-0.161482	0.999396	0.356989	-0.0292881
yfcD	-0.161445	0.999396	-0.0962401	-0.197039
flgG	-0.161164	0.999396	-0.554775	-0.366473
yjhX	-0.160761	0.999396	-0.299225	-0.27149
yaaI	-0.160545	0.999396	-0.322695	-0.279961
pspG	-0.160317	0.999396	0.0702884	-0.134267
gpmM	-0.159863	0.999396	0.160126	-0.100554
dsbC	-0.159766	0.999396	-0.593407	-0.379372
ileT	-0.159702	0.999396	1.05529	0.231078
barA	-0.159389	0.999396	0.0795177	-0.129922
mepM	-0.159278	0.999396	0.660222	0.0851934
ygbM	-0.159163	0.999396	0.14475	-0.105547
lomR_1	-0.159066	0.999396	-0.243745	-0.24926
yjgM	-0.158852	0.999396	0.284623	-0.0534517
preA	-0.158755	0.999396	0.076312	-0.130475
potD	-0.158743	0.999396	0.437264	0.00317179
speE	-0.158703	0.999396	0.115076	-0.116073
cadC	-0.158261	0.999396	0.426321	-0.000398702
ycjG	-0.158255	0.999396	-0.0731292	-0.185296
bioF	-0.157656	0.999396	0.461646	0.0132864
ydiT	-0.157344	0.999396	-0.150543	-0.21304
yeaI	-0.156563	0.999396	0.142227	-0.103882
cobB	-0.156467	0.999396	-0.519762	-0.34882
yqjC	-0.156415	0.999396	0.225414	-0.0729367
yheU	-0.156276	0.999396	0.480511	0.0216503
yfhG	-0.156013	0.999396	0.0412714	-0.140705
fliF	-0.155924	0.999396	0.000800806	-0.155598
nirB	-0.155701	0.999396	-0.344651	-0.283244
rtcA	-0.155667	0.999396	0.401257	-0.00708502
ygbK	-0.155665	0.999396	-0.0354169	-0.168746
ygcE	-0.155092	0.999396	0.319179	-0.0368992
menC	-0.154668	0.999396	0.799481	0.141371
cstA	-0.154395	0.999396	0.295686	-0.0449008
yqeG	-0.154231	0.999396	0.462753	0.0171199
hsdR	-0.153689	0.999396	0.240442	-0.0646473
pfkA	-0.153627	0.999396	0.855517	0.163163
hdfR	-0.153344	0.999396	-0.114259	-0.19561
ynfB	-0.153082	0.999396	0.320398	-0.034439
ydiB	-0.1527	0.999396	-0.336548	-0.277245
insH-6	-0.152279	0.999396	-0.153204	-0.208961
yiaL	-0.152225	0.999396	-0.210546	-0.230133
ychE	-0.152105	0.999396	-0.129021	-0.199836
ycgM	-0.151623	0.999396	0.209244	-0.0741323
glnW	-0.151619	0.999396	0.26734	-0.0526191
nadA	-0.151511	0.999396	0.0127474	-0.146763
ydjM	-0.151191	0.999396	0.4821	0.0273224
yggS	-0.150845	0.999396	0.242698	-0.0609687
secY	-0.150171	0.999396	-0.44201	-0.31375
yqjA	-0.150098	0.999396	0.192005	-0.0789893
yfhH	-0.149249	0.999396	0.177279	-0.0835922
ydeN	-0.148976	0.999396	-1.44141	-0.682357
yhjG	-0.14756	0.999396	0.320235	-0.0289782
nlpE	-0.147383	0.999396	0.192977	-0.0759155
ilvB	-0.146784	0.999396	0.277206	-0.0441329
yqjK	-0.146574	0.999396	0.211837	-0.0681244
adeD	-0.14628	0.999396	0.0412089	-0.130998
ulaG	-0.146116	0.999396	0.0880032	-0.113511
fxsA	-0.145595	0.999396	0.0525985	-0.126096
trpR	-0.145114	0.999396	0.139076	-0.0936015
zinT	-0.145065	0.999396	0.070526	-0.118929
panD	-0.145018	0.999396	-0.269106	-0.244603
yhfY	-0.144875	0.999396	0.465787	0.027596
narK	-0.144689	0.999396	0.122636	-0.0992624
gspL	-0.144379	0.999396	0.429164	0.014532
casE	-0.143962	0.999396	0.101377	-0.106406
fhuF	-0.14354	0.999396	0.0289905	-0.132781
ybgD	-0.143399	0.999396	0.601079	0.0791653
rluC	-0.143177	0.999396	-0.154398	-0.200303
adrA	-0.143137	0.999396	-0.351974	-0.273394
purN	-0.143103	0.999396	0.0302842	-0.131866
edd	-0.142751	0.999396	0.258311	-0.0470973
ybaA	-0.142235	0.999396	0.0223382	-0.133939
mdtE	-0.142231	0.999396	-0.0279091	-0.152535
yphA	-0.140928	0.999396	0.269346	-0.0411888
fldB	-0.140827	0.999396	-0.0807481	-0.170692
yedF	-0.14061	0.999396	0.124171	-0.0946163
yecM	-0.140381	0.999396	0.19591	-0.0678298
yjiS	-0.140037	0.999396	-0.270872	-0.240277
plaP	-0.139926	0.999396	0.129729	-0.0918754
waaU	-0.139794	0.999396	-0.00770161	-0.142619
ygeY	-0.139711	0.999396	-0.118925	-0.183708
chiX	-0.139444	0.999396	-0.0565217	-0.160341
ydhT	-0.139442	0.999396	0.104302	-0.100804
entD	-0.139304	0.999396	0.335893	-0.0149279
yhdT	-0.138987	0.999396	0.612126	0.0876663
yaiF	-0.138656	0.999396	-0.0187137	-0.145557
ravA	-0.138249	0.999396	-0.2523	-0.231615
fdnG	-0.137791	0.999396	-0.806759	-0.436362
chbF	-0.137766	0.999396	-0.0246072	-0.146849
ynfC	-0.13767	0.999396	-0.263501	-0.235182
ybcY	-0.137438	0.999396	-0.102242	-0.175259
macB	-0.137356	0.999396	-0.0903816	-0.170788
panF	-0.136937	0.999396	0.436083	0.0245335
csgC	-0.136529	0.999396	-0.000676693	-0.136754
adhP	-0.1361	0.999396	0.00829975	-0.133002
ftsQ	-0.135819	0.999396	-0.303699	-0.248211
yjgN	-0.135818	0.999396	-0.121812	-0.180884
scpB	-0.135363	0.999396	-0.258619	-0.231069
frvX	-0.135323	0.999396	0.0278585	-0.124985
mdtC	-0.135166	0.999396	0.142695	-0.0823163
yidE	-0.134677	0.999396	0.0327468	-0.12253
purF	-0.134598	0.999396	-0.149156	-0.189786
yghT	-0.134521	0.999396	0.065522	-0.110241
qseC	-0.134356	0.999396	-0.255421	-0.228878
yejK	-0.133535	0.999396	0.498825	0.0511645
rpsM	-0.133476	0.999396	-0.410485	-0.285392
yniC	-0.133358	0.999396	0.329899	-0.0112032
ynaE	-0.133293	0.999396	-0.0162689	-0.139291
galP	-0.133252	0.999396	0.297562	-0.0230692
gatZ	-0.133079	0.999396	0.125437	-0.0866183
mglA	-0.132802	0.999396	0.436069	0.0286613
agaA	-0.132073	0.999396	-0.0440034	-0.148338
yjhI	-0.131948	0.999396	-0.258432	-0.227586
phoE	-0.131857	0.999396	0.0517797	-0.112664
mazF	-0.131815	0.999396	0.109935	-0.0910937
paoA	-0.131555	0.999396	0.243628	-0.0413391
yggN	-0.131117	0.999396	-0.248999	-0.223263
gltU	-0.130997	0.999396	1.60609	0.463764
yidL	-0.130886	0.999396	-0.114158	-0.17312
eutJ	-0.130441	0.999396	0.306688	-0.0168794
rplO	-0.130158	0.999396	-0.186904	-0.19932
dedA	-0.129975	0.999396	-0.047358	-0.147482
rbsA	-0.129659	0.999396	0.151622	-0.0735057
hlyE	-0.129092	0.999396	0.107061	-0.0894353
yjiJ	-0.12846	0.999396	0.0119246	-0.124022
yfbO	-0.128334	0.999396	-0.0790223	-0.157563
pdxA	-0.128235	0.999396	-0.18896	-0.198159
setB	-0.128039	0.999396	-0.242325	-0.217716
cheR	-0.127952	0.999396	0.300845	-0.0165544
yphD	-0.127718	0.999396	0.0263178	-0.117952
yraJ	-0.127111	0.999396	-0.215956	-0.207027
rpmD	-0.12702	0.999396	0.552535	0.0775631
yhcG	-0.126806	0.999396	0.0974098	-0.090723
ycfH	-0.126305	0.999396	-0.385577	-0.269005
ydeM	-0.126108	0.999396	0.185042	-0.0575834
ytfR	-0.125717	0.999396	-0.259977	-0.221928
msrB	-0.125696	0.999396	0.119008	-0.0816178
metE	-0.125142	0.999396	-0.0821919	-0.155545
rlmD	-0.124852	0.999396	-0.205836	-0.201023
yjcE	-0.124795	0.999396	-0.173387	-0.188955
plsX	-0.124346	0.999396	-1.25268	-0.587932
sgbE	-0.124287	0.999396	0.374392	0.0143383
ligB	-0.12419	0.999396	0.475171	0.0517481
afuC	-0.123775	0.999396	-0.237431	-0.211641
ycbU	-0.123735	0.999396	0.238044	-0.035589
ybiH	-0.123517	0.999396	-0.141943	-0.176038
yobB	-0.123104	0.999396	0.354348	0.00809969
ldtD	-0.122624	0.999396	-0.0208473	-0.130319
accA	-0.122353	0.999396	-1.84787	-0.806144
ygfT	-0.122058	0.999396	0.347812	0.00672659
frlA	-0.121965	0.999396	-0.0300691	-0.133074
yahE	-0.121694	0.999396	-0.911022	-0.458859
rfbB	-0.121515	0.999396	0.151738	-0.0653209
pbpC	-0.121316	0.999396	0.509519	0.0673381
yfiR	-0.121285	0.999396	-0.185641	-0.189982
yagH	-0.120915	0.999396	-0.366862	-0.25669
yegD	-0.120848	0.999396	-0.244373	-0.211284
yehD	-0.120503	0.999396	0.347153	0.00803638
adhE	-0.120431	0.999396	0.292413	-0.0121576
mcrA	-0.120268	0.999396	-0.30206	-0.232058
yoaH	-0.120239	0.999396	0.0884954	-0.0874574
ltaE	-0.119973	0.999396	-0.0596281	-0.142025
dgkA	-0.119668	0.999396	1.10869	0.290854
yrfG	-0.119531	0.999396	0.944074	0.230029
ymgI	-0.119482	0.999396	0.187712	-0.0499708
proW	-0.119458	0.999396	0.155466	-0.0618847
elfA	-0.119388	0.999396	-0.213344	-0.19834
yggM	-0.119283	0.999396	0.194244	-0.0473531
yeaV	-0.119193	0.999396	0.196427	-0.0464555
lysA	-0.118756	0.999396	0.193728	-0.0470177
csgE	-0.118741	0.999396	0.218449	-0.0378511
yagI	-0.118619	0.999396	0.111183	-0.0774391
sra	-0.118591	0.999396	0.237521	-0.03064
lolC	-0.11851	0.999396	-0.968269	-0.476862
trkG	-0.118481	0.999396	0.269092	-0.0188416
murP	-0.118341	0.999396	0.0673408	-0.0933911
ascG	-0.117066	0.999396	0.146002	-0.0629965
tfaX	-0.116831	0.999396	-0.190003	-0.187143
yjhB	-0.116739	0.999396	-0.0702409	-0.14272
chaA	-0.116446	0.999396	0.0322586	-0.104483
stpA	-0.116339	0.999396	-0.302354	-0.228238
hrpA	-0.116076	0.999396	1.13657	0.304766
recT	-0.115653	0.999396	0.0100802	-0.111901
phoQ	-0.115573	0.999396	-0.141165	-0.167808
cynX	-0.114657	0.999396	0.186692	-0.0455247
setC	-0.11381	0.999396	-0.41206	-0.266316
puuA	-0.113585	0.999396	0.305189	-0.000583983
iscS	-0.113385	0.999396	-0.0782554	-0.142333
infC	-0.113276	0.999396	-1.29357	-0.592005
yoeF	-0.113247	0.999396	0.481461	0.0650161
paaD	-0.112803	0.999396	0.103364	-0.0745186
fpr	-0.112704	0.999396	-0.388562	-0.256513
wcaK	-0.11265	0.999396	-0.0462298	-0.129744
hslU	-0.112368	0.999396	-0.171508	-0.175835
chbR	-0.112331	0.999396	0.387054	0.0309786
yfdI	-0.112282	0.999396	0.0595471	-0.0902183
yqgA	-0.112133	0.999396	0.127189	-0.065029
gspE	-0.112023	0.999396	-0.213004	-0.190851
menA	-0.111792	0.999396	-0.116484	-0.154891
ydiJ	-0.111395	0.999396	-0.365836	-0.246792
insI-2	-0.111381	0.999396	-0.195685	-0.183798
cedA	-0.111277	0.999396	-0.0263802	-0.121023
yagB	-0.111214	0.999396	0.0264943	-0.101387
hcaT	-0.111107	0.999396	-0.175322	-0.175987
nrdF	-0.111051	0.999396	0.502708	0.0750772
bglB	-0.110757	0.999396	0.513782	0.0794713
ryjB	-0.110554	0.999396	0.0582982	-0.0889529
priC	-0.110212	0.999396	-0.0481258	-0.128008
nudG	-0.11016	0.999396	0.0514387	-0.0910992
pheT	-0.109909	0.999396	-0.948285	-0.460872
php	-0.109872	0.999396	-0.226364	-0.193646
phnM	-0.109663	0.999396	-0.0112673	-0.113815
yibF	-0.109591	0.999396	-0.123725	-0.155372
rydB	-0.109466	0.999396	0.472173	0.0653572
ybaY	-0.109059	0.999396	-0.230334	-0.194302
agaD	-0.109045	0.999396	-0.260993	-0.205637
ydcV	-0.108819	0.999396	-0.131108	-0.157332
flgB	-0.108656	0.999396	-0.431579	-0.268388
nrfD	-0.108543	0.999396	-0.272773	-0.209495
yfeR	-0.108492	0.999396	0.51796	0.0832828
rlpA	-0.108351	0.999396	0.535287	0.0898387
cspB	-0.108233	0.999396	0.163728	-0.0476027
sgcX	-0.108213	0.999396	0.123153	-0.0626042
fimA	-0.108058	0.999396	-0.318126	-0.225797
narP	-0.107762	0.999396	-0.0360062	-0.121071
yehA	-0.107609	0.999396	0.157397	-0.0493226
yecR	-0.107547	0.999396	0.345876	0.0205163
chiA	-0.10741	0.999396	0.0756339	-0.0793924
ychJ	-0.107251	0.999396	0.301512	0.00438768
yebY	-0.106701	0.999396	0.0157818	-0.10084
yeaN	-0.106388	0.999396	0.15937	-0.0473719
garL	-0.106185	0.999396	0.0836712	-0.0751928
lsrG	-0.106129	0.999396	0.742973	0.168957
fepD	-0.105817	0.999396	0.250693	-0.0129924
nrfB	-0.105716	0.999396	-0.105993	-0.144933
yjjB	-0.105687	0.999396	-0.297673	-0.215856
folM	-0.105477	0.999396	-0.0989533	-0.142089
sufE	-0.105432	0.999396	-0.0115297	-0.109681
msyB	-0.105214	0.999396	0.290863	0.00248136
dgoA	-0.105145	0.999396	0.322371	0.0142151
fadH	-0.104659	0.999396	0.246533	-0.0133752
yfbR	-0.104248	0.999396	-0.131527	-0.152917
appB	-0.104129	0.999396	-0.169789	-0.166962
yphC	-0.104059	0.999396	0.173248	-0.0399063
cirA	-0.10401	0.999396	-0.125319	-0.150382
ycdU	-0.103599	0.999396	-0.685727	-0.357397
yafY	-0.103583	0.999396	0.642134	0.134165
truA	-0.103286	0.999396	0.369368	0.0334732
kdpE	-0.103062	0.999396	-0.221482	-0.18503
anmK	-0.103061	0.999396	0.0440358	-0.0867416
sibA	-0.102162	0.999396	-0.117754	-0.145734
ydhC	-0.102141	0.999396	0.360745	0.0314256
ybdH	-0.102122	0.999396	-0.251417	-0.195171
yqfE	-0.102072	0.999396	0.263309	-0.00457846
ybaT	-0.101348	0.999396	-0.502473	-0.287323
yicR	-0.101185	0.999396	0.0953481	-0.065871
zapD	-0.10063	0.999396	-0.0344949	-0.113383
wcaL	-0.100461	0.999396	0.121565	-0.0554419
yfjU	-0.100382	0.999396	0.427279	0.0578164
ybjI	-0.10036	0.999396	0.23506	-0.0133252
yfaH	-0.100298	0.999396	0.382913	0.0414745
rapZ	-0.100185	0.999396	0.595884	0.120437
yhgA	-0.099842	0.999396	0.237693	-0.011832
metN	-0.0995959	0.999396	0.00935697	-0.0961151
insEF-5	-0.0993701	0.999396	-0.148518	-0.154331
mmuP	-0.099336	0.999396	-0.277357	-0.201987
ccmF	-0.0992449	0.999396	-0.037726	-0.113193
clsB	-0.0992074	0.999396	0.00113287	-0.0987711
rpsO	-0.099079	0.999396	0.250659	-0.00626917
mppA	-0.0990711	0.999396	-0.0393717	-0.113629
guaB	-0.0989523	0.999396	-0.144719	-0.152507
rpsF	-0.0986073	0.999396	1.48618	0.451689
ydaY	-0.0985045	0.999396	0.0279837	-0.0881286
fliA	-0.0981483	0.999396	-0.152635	-0.154633
ebgC	-0.0979848	0.999396	-0.124515	-0.14406
pinR	-0.0972855	0.999396	0.119153	-0.05316
glpR	-0.0970297	0.999396	0.0183504	-0.0902203
aspS	-0.0969395	0.999396	-0.986008	-0.461872
add	-0.0966921	0.999396	-0.365552	-0.231989
ybdF	-0.0966487	0.999396	0.208781	-0.0193431
miaB	-0.0966394	0.999396	0.739615	0.177199
uspG	-0.0962726	0.999396	0.397005	0.0507162
proB	-0.0958924	0.999396	-1.49084	-0.64764
mutS	-0.0956769	0.999396	-0.0998585	-0.132626
yhjH	-0.0956587	0.999396	0.0781596	-0.066709
moaB	-0.0948623	0.999396	-0.040591	-0.109872
gmd	-0.0947179	0.999396	0.173629	-0.0304261
argF	-0.0946966	0.999396	-0.0325211	-0.106719
tehA	-0.0939495	0.999396	0.0717419	-0.0673759
sgcC	-0.0930013	0.999396	0.397935	0.0543308
tamA	-0.0929599	0.999396	0.13018	-0.0447531
ylbF	-0.0929299	0.999396	0.357083	0.0392779
yihV	-0.092728	0.999396	-0.0728891	-0.119694
recD	-0.092195	0.999396	-0.81365	-0.393344
yagA	-0.0919791	0.999396	-0.0789796	-0.1212
fbaB	-0.0918656	0.999396	-0.280467	-0.19567
cptA	-0.0916205	0.999396	-0.449504	-0.257993
ptrB	-0.0911757	0.999396	-0.136857	-0.141822
csdE	-0.0906991	0.999396	0.0467216	-0.0733885
rfbA	-0.0902054	0.999396	-0.0316796	-0.101918
ydiL	-0.0900594	0.999396	-0.0490648	-0.108207
proK	-0.0896688	0.999396	0.0305222	-0.0783552
ydhI	-0.0895888	0.999396	0.207443	-0.0127802
yiaA	-0.0894575	0.999396	0.468635	0.0840482
fabZ	-0.0892384	0.999396	-0.30303	-0.201395
wbbH	-0.0891531	0.999396	0.656538	0.153921
ybhK	-0.0891099	0.999396	-0.136656	-0.139682
ydhK	-0.0889311	0.999396	0.248615	0.00311912
yahF	-0.0888332	0.999396	0.293133	0.0196982
fic	-0.0888184	0.999396	0.307719	0.0251127
mqsA	-0.088796	0.999396	0.251181	0.00420441
yncE	-0.0886772	0.999396	0.27153	0.0118565
tdcD	-0.088398	0.999396	0.200852	-0.01403
yegL	-0.0883059	0.999396	0.334431	0.0355144
micL	-0.0877686	0.999396	0.195541	-0.0153666
flgN	-0.0874594	0.999396	0.395838	0.0590944
yiaC	-0.0874499	0.999396	-0.0367496	-0.10104
trxC	-0.0871924	0.999396	0.368963	0.0494117
yecJ	-0.087189	0.999396	0.159051	-0.0282958
lysU	-0.086964	0.999396	0.181032	-0.0199336
gltW	-0.086513	0.999396	1.13309	0.333013
yiaY	-0.0862982	0.999396	0.18994	-0.0159702
def	-0.0861891	0.999396	1.27234	0.384899
dcuC	-0.0856951	0.999396	0.228877	-0.000952688
ygiA	-0.0855263	0.999396	-0.486445	-0.265574
dsrA	-0.0849006	0.999396	0.089244	-0.0518501
ymcE	-0.084608	0.999396	0.18044	-0.0177973
yidP	-0.0843033	0.999396	0.255557	0.010316
yajL	-0.0835943	0.999396	0.093652	-0.0489122
ygiD	-0.0835933	0.999396	0.122742	-0.0381424
yhaI	-0.0834585	0.999396	0.0364238	-0.0699617
phoH	-0.0832813	0.999396	0.340694	0.0428561
ung	-0.0832133	0.999396	0.294385	0.0257801
yfjR	-0.0832014	0.999396	-0.0488738	-0.10128
yahJ	-0.0831504	0.999396	-0.545202	-0.284947
mak	-0.0830884	0.999396	-0.0165534	-0.0892029
yagN	-0.0830714	0.999396	0.552878	0.121622
pyrE	-0.0828671	0.999396	-0.000182973	-0.0829217
glpQ	-0.082822	0.999396	0.205037	-0.00690603
ydfG	-0.0821232	0.999396	-0.385179	-0.224689
ydiU	-0.0817107	0.999396	0.175056	-0.0168938
yidX	-0.0807969	0.999396	0.109289	-0.0403267
osmB	-0.0802205	0.999396	0.0222709	-0.0719636
ycbF	-0.0800396	0.999396	-0.332118	-0.202966
ycfZ	-0.0799839	0.999396	0.122671	-0.0345602
proL	-0.0797897	0.999396	-0.638916	-0.316274
mdtD	-0.0796617	0.999396	-0.136827	-0.130299
fimH	-0.0793534	0.999396	-0.00745791	-0.0821018
fabI	-0.0792166	0.999396	-0.861328	-0.398019
yciK	-0.0791659	0.999396	0.486374	0.100904
ybbY	-0.079121	0.999396	-0.0351455	-0.0921188
eamA	-0.0789807	0.999396	0.50444	0.107777
fryC	-0.0787165	0.999396	0.127054	-0.0316704
rdlA	-0.0785872	0.999396	0.424721	0.0786571
ybjC	-0.0782916	0.999396	0.112926	-0.0364758
rsmF	-0.0781041	0.999396	-0.0392317	-0.0926148
ybjG	-0.0778987	0.999396	0.338152	0.0472959
yjdF	-0.077786	0.999396	-0.0463585	-0.0949349
napD	-0.0775614	0.999396	0.351405	0.0525397
rimO	-0.0774592	0.999396	0.26661	0.02125
kdpA	-0.077363	0.999396	-0.113172	-0.119245
nagB	-0.0772636	0.999396	-0.362732	-0.211523
paaY	-0.0772091	0.999396	0.243225	0.0128428
ssuB	-0.0770024	0.999396	0.903062	0.257342
yadM	-0.0769779	0.999396	0.192797	-0.00559467
yohD	-0.0768567	0.999396	-0.448676	-0.242928
yahI	-0.0767767	0.999396	-0.106443	-0.116168
hscB	-0.0764179	0.999396	-0.277664	-0.179189
aroM	-0.0764164	0.999396	-0.160305	-0.135746
ypfJ	-0.0763745	0.999396	0.230398	0.00892842
gltF	-0.076312	0.999396	0.115018	-0.0337223
frvA	-0.0761046	0.999396	-0.185226	-0.144659
yebB	-0.0760464	0.999396	0.225414	0.00741156
lgoR	-0.0760198	0.999396	-0.0788497	-0.105197
elfG	-0.0757207	0.999396	-0.17541	-0.140641
eptA	-0.0753439	0.999396	0.220862	0.00642865
ycaO	-0.0750877	0.999396	0.142321	-0.0223907
ispG	-0.0750575	0.999396	0.353697	0.0558915
opgE	-0.0747549	0.999396	0.329087	0.0470828
ydgJ	-0.0747484	0.999396	0.219751	0.00661278
oppA	-0.0745864	0.999396	-0.218954	-0.155626
yjjV	-0.074132	0.999396	-0.208764	-0.1514
arnC	-0.0735274	0.999396	0.878145	0.251589
wecH	-0.0731044	0.999396	0.154025	-0.0160753
uxaA	-0.0727449	0.999396	-0.31396	-0.188952
flu	-0.0725041	0.999396	0.0810362	-0.0424949
yfjP	-0.0724795	0.999396	0.136595	-0.0219028
moaE	-0.0722571	0.999396	-0.473544	-0.247535
csgD	-0.0719026	0.999396	0.126997	-0.0248791
yggP	-0.0715563	0.999396	0.169953	-0.00863107
yghA	-0.0713469	0.999396	0.0194512	-0.0641358
yadS	-0.0712531	0.999396	0.360185	0.0620967
creC	-0.0711357	0.999396	-0.14181	-0.12362
rihA	-0.0708203	0.999396	0.427409	0.0874164
bfr	-0.0705914	0.999396	0.0644892	-0.0467081
ynaA	-0.0703374	0.999396	0.388543	0.0735105
yeaL	-0.0699261	0.999396	-0.364829	-0.204964
gcvP	-0.0699182	0.999396	0.241576	0.0195213
yddH	-0.0697954	0.999396	0.0463607	-0.0526233
hycG	-0.06949	0.999396	0.25807	0.0260555
ppx	-0.0691991	0.999396	0.00222651	-0.0683649
metW	-0.0684803	0.999396	1.70617	0.563233
yehX	-0.0681092	0.999396	0.0712269	-0.0417323
ymgH	-0.0677958	0.999396	0.0599417	-0.0455966
dppF	-0.0675763	0.999396	0.241098	0.0216856
yjbQ	-0.0674523	0.999396	0.677157	0.183246
hyfE	-0.067232	0.999396	-0.00819188	-0.0702549
pgk	-0.0670781	0.999396	-0.00571573	-0.0691843
vsr	-0.0666438	0.999396	0.0232728	-0.0580192
ybhG	-0.0663264	0.999396	-0.199246	-0.140073
zntA	-0.0662871	0.999396	0.089168	-0.033269
idnD	-0.0662541	0.999396	-0.0836817	-0.0972219
napG	-0.0659378	0.999396	0.0700688	-0.0399901
yebE	-0.0657197	0.999396	-0.561195	-0.273443
dnaJ	-0.0657179	0.999396	-0.472662	-0.240671
ydiO	-0.0656398	0.999396	0.0530289	-0.0460001
ybiR	-0.0654845	0.999396	-0.520984	-0.258324
ybjM	-0.0654571	0.999396	-0.222159	-0.147685
ybfF	-0.0653523	0.999396	0.15582	-0.00766055
nhoA	-0.0651212	0.999396	-0.319001	-0.183197
ypdJ	-0.0648962	0.999396	0.422825	0.0916414
sbcB	-0.0644632	0.999396	-0.637435	-0.300406
eutD	-0.0644408	0.999396	-0.38643	-0.207476
ydcK	-0.0642375	0.999396	0.204135	0.01134
yhdX	-0.0632488	0.999396	0.169909	-0.000341681
fadA	-0.0631634	0.999396	-0.127567	-0.110377
yaiA	-0.0631125	0.999396	0.0736588	-0.0358365
ydhP	-0.0629213	0.999396	-0.200271	-0.137048
iscR	-0.0628305	0.999396	1.96533	0.664844
xylF	-0.0628125	0.999396	0.219361	0.0184013
yffM	-0.062803	0.999396	0.204279	0.0128276
hcp	-0.0626521	0.999396	-0.0399136	-0.0774188
bdcA	-0.0625346	0.999396	0.289087	0.0444914
rpsN	-0.0614166	0.999396	-0.161415	-0.12116
tus	-0.0608472	0.999396	-0.216577	-0.14101
yohF	-0.0605558	0.999396	-0.187784	-0.130061
mltF	-0.0603492	0.999396	-0.298674	-0.170902
yddA	-0.0602634	0.999396	0.0470096	-0.0428532
allB	-0.0600251	0.999396	-0.255313	-0.154527
yedP	-0.0599878	0.999396	0.781883	0.22948
frsA	-0.0599741	0.999396	0.52995	0.136221
iscX	-0.0595574	0.999396	-0.344536	-0.187086
bcp	-0.0592705	0.999396	0.286448	0.046778
hycI	-0.0589493	0.999396	0.149248	-0.00369192
yijE	-0.0588628	0.999396	0.190373	0.0116188
entH	-0.0586671	0.999396	-0.119392	-0.102856
yhhJ	-0.0586219	0.999396	-0.0372454	-0.0724018
yjjX	-0.0580502	0.999396	-0.470367	-0.232157
yjcO	-0.0577705	0.999396	-0.265122	-0.155904
yehK	-0.0576203	0.999396	-0.067689	-0.0826699
ybiJ	-0.057518	0.999396	-0.112215	-0.0990501
inaA	-0.0571573	0.999396	-0.355887	-0.188889
glpF	-0.0570795	0.999396	-0.189729	-0.127305
ybiC	-0.0569506	0.999396	-0.00253843	-0.057883
flgE	-0.0568308	0.999396	-0.528642	-0.252508
lysP	-0.0567161	0.999396	0.537491	0.14227
phnG	-0.0565431	0.999396	-0.036702	-0.0701223
ynjD	-0.0564803	0.999396	0.102904	-0.0183797
yaiP	-0.0563721	0.999396	-0.219813	-0.137734
ymbA	-0.0563449	0.999396	0.365959	0.0791378
zapE	-0.0559751	0.999396	-0.240884	-0.145137
yfcE	-0.0558717	0.999396	0.289725	0.0513887
rsmE	-0.0554952	0.999396	-0.199555	-0.129359
ydfV	-0.0553859	0.999396	0.397757	0.0918683
yejA	-0.0553459	0.999396	0.0177216	-0.0487787
yhjA	-0.0552788	0.999396	-0.282378	-0.159801
glpE	-0.0552126	0.999396	0.0756496	-0.0272015
ydjK	-0.0550801	0.999396	0.0456675	-0.0381679
ilvM	-0.0550495	0.999396	0.0900315	-0.0217144
ynbD	-0.0543712	0.999396	-0.0242006	-0.0633231
yjfI	-0.0537882	0.999396	0.60547	0.170363
rayT	-0.0533309	0.999396	-0.154357	-0.110464
sdhD	-0.0533169	0.999396	-0.830091	-0.360574
ghxQ	-0.0532068	0.999396	0.130937	-0.00472928
fhuE	-0.0528365	0.999396	0.099264	-0.0160842
yqcC	-0.0528117	0.999396	0.0467567	-0.0354969
yhdW	-0.0525351	0.999396	0.176965	0.0129812
yihW	-0.0520356	0.999396	0.100231	-0.0149255
efeU_1	-0.0519776	0.999396	0.293744	0.0567697
insD	-0.0519254	0.999396	-0.400849	-0.200302
fliI	-0.051458	0.999396	0.0308614	-0.0400277
yfdK	-0.0512929	0.999396	-0.272489	-0.152155
nlpD	-0.051282	0.999396	0.312148	0.0642783
glf	-0.0512436	0.999396	0.103387	-0.0129653
hyfB	-0.0511958	0.999396	0.389756	0.093095
slyB	-0.0510461	0.999396	0.0833405	-0.0201889
prlC	-0.0509162	0.999396	0.300223	0.0602294
fruK	-0.0508807	0.999396	0.255893	0.043854
ydcP	-0.0507064	0.999396	-0.00268154	-0.0516933
cynT	-0.0506261	0.999396	-0.416171	-0.204674
yhjD	-0.0506244	0.999396	-0.0581956	-0.0721614
ybhM	-0.0505303	0.999396	-0.189111	-0.120529
yiaG	-0.0505239	0.999396	-0.00521769	-0.0524496
norR	-0.0505212	0.999396	0.557258	0.15578
ulaA	-0.0504137	0.999396	-0.157722	-0.108793
ydiE	-0.0502662	0.999396	-0.0841907	-0.0814261
gspM	-0.050051	0.999396	-0.214514	-0.129453
frvR	-0.0498195	0.999396	-0.0338319	-0.0623378
glk	-0.0497851	0.999396	0.0680709	-0.0245808
yfdG	-0.0495789	0.999396	-0.054392	-0.0697081
hisF	-0.0495504	0.999396	0.0949941	-0.0143795
yjfJ	-0.0495037	0.999396	-0.420148	-0.205024
wecF	-0.0491351	0.999396	-2.50252	-0.975343
C0299	-0.0485046	0.999396	-0.605086	-0.272481
yhbE	-0.0484494	0.999396	0.104917	-0.00960547
ymfR	-0.0483787	0.999396	0.0601796	-0.0260959
rpsD	-0.0483101	0.999396	-0.339859	-0.174111
ydgK	-0.048007	0.999396	0.25617	0.0468295
abrB	-0.047681	0.999396	-0.330683	-0.170086
yaeH	-0.0474086	0.999396	-0.0878681	-0.0799305
betA	-0.0469747	0.999396	-0.0991971	-0.0836905
yfeY	-0.0462953	0.999396	0.000575122	-0.0460776
ydeA	-0.0460662	0.999396	-0.375391	-0.185021
sieB	-0.0459383	0.999396	0.421377	0.110057
araJ	-0.0458795	0.999396	0.0370092	-0.0321747
hycA	-0.0458396	0.999396	-0.13295	-0.09505
motB	-0.0454192	0.999396	0.35415	0.0856885
serA	-0.0452906	0.999396	-0.100182	-0.0823715
chpS	-0.0452845	0.999396	-0.052676	-0.0647795
ybiX	-0.0451172	0.999396	0.38371	0.0969334
ygaP	-0.0451096	0.999396	0.0277286	-0.0348404
pagP	-0.0447681	0.999396	0.164663	0.0161923
ridA	-0.044707	0.999396	0.69168	0.211357
yqiB	-0.0445265	0.999396	0.374019	0.0939365
dgoD	-0.0444776	0.999396	1.1082	0.365794
cpxA	-0.0444173	0.999396	0.288964	0.0625584
sroA	-0.0442888	0.999396	-0.136192	-0.0946999
sbcC	-0.0439877	0.999396	-0.636992	-0.279776
hycC	-0.0436772	0.999396	0.318226	0.0741311
yjfF	-0.043641	0.999396	-0.127404	-0.0907992
mtlA	-0.0435679	0.999396	0.336093	0.0808548
trmJ	-0.0435631	0.999396	-0.0821384	-0.0739649
fepB	-0.042708	0.999396	-0.240372	-0.131684
ycjF	-0.0425782	0.999396	0.043927	-0.0263133
ygaX	-0.0422214	0.999396	-0.146042	-0.096279
folB	-0.0420705	0.999396	-0.348351	-0.171017
mutT	-0.041972	0.999396	0.0160149	-0.0360398
yibN	-0.0418917	0.999396	0.633058	0.192468
gcl	-0.041648	0.999396	-0.0218216	-0.0497222
yjcB	-0.0415162	0.999396	-0.219692	-0.122837
yaiS	-0.0414996	0.999396	0.400453	0.106748
yhfG	-0.0409274	0.999396	0.592802	0.178529
kup	-0.0407133	0.999396	0.460254	0.129673
hypB	-0.040421	0.999396	0.421066	0.115458
agp	-0.0404201	0.999396	-0.151367	-0.0964494
bdm	-0.0403531	0.999396	0.105302	-0.00136869
ycaP	-0.0403477	0.999396	-0.408176	-0.19144
ubiJ	-0.0400631	0.999396	1.43277	0.490371
ybhL	-0.0398911	0.999396	0.208151	0.0371669
yraR	-0.0398361	0.999396	-0.372352	-0.177668
araE	-0.0393424	0.999396	-0.0672248	-0.0642245
yiiR	-0.0390493	0.999396	-0.199925	-0.113054
yegT	-0.0389406	0.999396	0.243297	0.0511279
ugpC	-0.0388978	0.999396	-0.118693	-0.0828324
torR	-0.0384561	0.999396	0.0787085	-0.00931649
afuB	-0.0383189	0.999396	0.269732	0.0615357
yhdP	-0.0381597	0.999396	0.0544876	-0.0179864
ydhB	-0.0379356	0.999396	0.0523553	-0.0185516
lsrD	-0.0373943	0.999396	-0.129982	-0.0855083
ymfP	-0.0371952	0.999396	0.220766	0.0445321
rssA	-0.0369511	0.999396	0.23543	0.0502045
wecC	-0.0368966	0.999396	0.343214	0.0901602
tdcB	-0.0366773	0.999396	0.219995	0.0447644
yejE	-0.0364088	0.999396	-0.138385	-0.0876333
yebT	-0.0356305	0.999396	-0.270021	-0.135584
alkB	-0.0352191	0.999396	0.0640389	-0.0115107
yafS	-0.0351301	0.999396	-0.529645	-0.231187
sgcR	-0.0350618	0.999396	0.0729351	-0.00806015
wzzB	-0.0349417	0.999396	0.284118	0.0702373
yjcH	-0.0348695	0.999396	-0.216722	-0.115093
ycbV	-0.0340492	0.999396	-0.228012	-0.118452
yhbV	-0.0336795	0.999396	0.373915	0.104742
actP	-0.0335749	0.999396	-0.264833	-0.131608
hisG	-0.0335429	0.999396	0.117301	0.00988201
fbp	-0.0334012	0.999396	-0.228867	-0.118121
ygcG	-0.0331749	0.999396	0.452746	0.134429
aslB	-0.0329391	0.999396	0.0352737	-0.0198796
mnaT	-0.0329183	0.999396	0.361461	0.100892
citC	-0.0324584	0.999396	0.223132	0.0501436
glcC	-0.0323021	0.999396	-0.133718	-0.0818002
ydfT	-0.0320358	0.999396	0.00488939	-0.0302243
yhjY	-0.0315206	0.999396	0.368346	0.104838
tfaD	-0.0314852	0.999396	-0.0057835	-0.0336247
yicJ	-0.0314584	0.999396	0.439505	0.131243
rstB	-0.03131	0.999396	0.675346	0.2187
emrE	-0.0310735	0.999396	-0.0431856	-0.0470586
tyrB	-0.0310528	0.999396	0.00607218	-0.0288036
glvC	-0.0310384	0.999396	0.433848	0.129569
guaD	-0.030999	0.999396	-0.515521	-0.221829
csgG	-0.0308065	0.999396	0.0482161	-0.0129565
gnsB	-0.0307976	0.999396	0.0776021	-0.00206938
truB	-0.0307644	0.999396	0.173989	0.0336448
yzcX	-0.0305716	0.999396	0.00660336	-0.0281259
ansP	-0.0305429	0.999396	0.368565	0.105897
fecB	-0.0304344	0.999396	-0.414375	-0.183824
yfeW	-0.0304121	0.999396	-0.370616	-0.167604
yfcJ	-0.0302266	0.999396	-0.700899	-0.289677
xapB	-0.0299723	0.999396	0.308453	0.0842142
ydiR	-0.0299057	0.999396	0.122621	0.0154875
rdgC	-0.0296923	0.999396	-1.29217	-0.508003
gcvH	-0.029581	0.999396	-0.00745457	-0.0323395
fabB	-0.0295266	0.999396	-1.93607	-0.74616
yfaX	-0.0294812	0.999396	0.393284	0.116109
yehE	-0.0294284	0.999396	0.211086	0.0487136
hicB	-0.0294011	0.999396	-0.212645	-0.108117
yciO	-0.0290519	0.999396	-0.0712182	-0.0554146
ykgE	-0.0287416	0.999396	-0.125334	-0.0751367
casB	-0.0285162	0.999396	0.172254	0.0352502
yibJ	-0.0283871	0.999396	-0.099292	-0.0651423
ymgG	-0.0282686	0.999396	-0.279314	-0.131664
yfiP	-0.0281666	0.999396	-0.00683188	-0.0306949
ppsR	-0.0279993	0.999396	-0.022802	-0.0364396
yadK	-0.0277109	0.999396	-0.0493672	-0.0459851
cutC	-0.0275748	0.999396	-0.130709	-0.0759601
yciG	-0.0273481	0.999396	0.066652	-0.00267424
sgrR	-0.0273441	0.999396	-0.303963	-0.139864
yhaJ	-0.0268558	0.999396	0.306021	0.0864293
aceB	-0.0268506	0.999396	0.0322163	-0.0149243
yqgE	-0.0267722	0.999396	0.583311	0.189164
tdcF	-0.0267005	0.999396	0.226481	0.0571396
yafZ	-0.0266158	0.999396	0.477235	0.150052
ygcR	-0.0265732	0.999396	0.198095	0.046759
glcF	-0.0262646	0.999396	0.161944	0.0336847
ynfN	-0.0262253	0.999396	0.19571	0.0462237
nrfC	-0.0258655	0.999396	-0.708448	-0.288113
yafC	-0.025842	0.999396	0.0965459	0.00989788
yafQ	-0.0256683	0.999396	0.0768805	0.00279165
aaeR	-0.0255519	0.999396	-0.0481078	-0.0433604
yjhQ	-0.0255231	0.999396	0.353004	0.105154
rluA	-0.0254502	0.999396	-0.28512	-0.130995
yfcL	-0.0250961	0.999396	-0.236167	-0.11252
cof	-0.0250821	0.999396	-0.0649599	-0.049129
lsrK	-0.0247167	0.999396	-0.30705	-0.13838
paoC	-0.0242177	0.999396	-0.588623	-0.242111
napF	-0.0242053	0.999396	0.288886	0.0827361
yiaK	-0.0237334	0.999396	-0.0249146	-0.0329566
yoaB	-0.0235897	0.999396	0.356197	0.108269
paaK	-0.0231636	0.999396	-0.152423	-0.0795881
zraP	-0.022803	0.999396	-0.242037	-0.1124
yehU	-0.0227954	0.999396	0.489074	0.158253
kdpC	-0.0226339	0.999396	0.272341	0.0781822
pphA	-0.0223556	0.999396	0.253998	0.0716701
thrL	-0.0220439	0.999396	-0.356257	-0.153923
hisD	-0.0217995	0.999396	-0.534242	-0.219563
sgcA	-0.0214625	0.999396	0.168018	0.0407341
yjeM	-0.0213821	0.999396	0.334049	0.102277
cbtA	-0.0212941	0.999396	-0.224556	-0.104421
cysK	-0.0209414	0.999396	-0.296275	-0.130617
bioH	-0.0203083	0.999396	-0.164941	-0.0813671
yaeQ	-0.0202741	0.999396	-0.351014	-0.150213
pykF	-0.0202118	0.999396	0.28883	0.0867077
rspA	-0.0200816	0.999396	-0.0685781	-0.045469
sutR	-0.0200064	0.999396	0.481866	0.158373
ychQ	-0.0199373	0.999396	-0.320538	-0.138595
garP	-0.0197641	0.999396	0.22262	0.0626451
ybiU	-0.0197165	0.999396	-0.073812	-0.0470416
hisB	-0.0193888	0.999396	0.0935069	0.0152245
ygeI	-0.0191352	0.999396	-0.282612	-0.123754
katG	-0.0190687	0.999396	0.149865	0.0364073
yqiK	-0.0186132	0.999396	0.336322	0.105887
djlA	-0.018584	0.999396	-0.220233	-0.100111
yecE	-0.0182914	0.999396	-0.382404	-0.15985
ldtB	-0.0175761	0.999396	0.082559	0.012984
dbpA	-0.0174654	0.999396	0.500961	0.167982
ghoS	-0.0174265	0.999396	0.78479	0.273093
sufB	-0.0174151	0.999396	-0.186906	-0.0866055
yjhH	-0.0173449	0.999396	-0.276704	-0.119777
rplP	-0.0170035	0.999396	-0.666736	-0.263815
rlmB	-0.0169364	0.999396	0.114935	0.0256086
G0-10697	-0.0168797	0.999396	0.102907	0.0212129
ralA	-0.0167832	0.999396	-0.00460541	-0.0184899
emrA	-0.0166963	0.999396	-0.0559098	-0.037395
gutQ	-0.0166548	0.999396	0.389205	0.127421
csgA	-0.0162222	0.999396	-0.164409	-0.0770852
yfiC	-0.0161907	0.999396	-0.228316	-0.100711
lhgO	-0.0161452	0.999396	0.0987197	0.0203971
fdoG	-0.0159638	0.999396	0.406375	0.134468
gntK	-0.0157662	0.999396	0.194906	0.0563827
hisA	-0.015588	0.999396	0.10225	0.022261
ybfP	-0.0155176	0.999396	0.176867	0.0499533
ybcV	-0.0154856	0.999396	0.5094	0.173085
[truncated: 2,378 more rows]
